# Supplementary material for: MiDAS 4: A global catalogue of full-length 16S rRNA gene sequences and taxonomy for studies of bacterial communities in wastewater treatment plants
Source: Nat Commun. 2022 Apr 7;13:1908. doi: 10.1038/s41467-022-29438-7 (PMC8989995; doi:10.1038/s41467-022-29438-7)
Supplement: Supplementary file 5 — Supplementary Data 1 [file 41467_2022_29438_MOESM5_ESM.xlsx]

## Sheet: WWTP_metadata
WWTP_id	Continent	Country	City	Latitude	Longitude	Sampling_date	Temp_degC	Temp_range	Climate	ClimateZone	Process_type	Plant_type	ind_merged	ind_text
AR-01	South America	Argentina	City1	-34.6	-58.38	43249	25	high	Temperate	Cfa	C	Activated sludge	100	all
AR-02	South America	Argentina	City1	-34.6	-58.38	43249	29	very high	Temperate	Cfa	C	Activated sludge	100	all
AR-03	South America	Argentina	City2	-34.71	-58.28	43252	27	very high	Temperate	Cfa	C	Activated sludge	100	all
AR-04	South America	Argentina	City3	-34.8	-58.28	43252	28	very high	Temperate	Cfa	C	Activated sludge	100	all
AR-05	South America	Argentina	City1	-34.6	-58.38	43252	20	moderate	Temperate	Cfa	C	Activated sludge	70	high
AR-06	South America	Argentina	City4	-34.76	-58.21	43252	19	moderate	Temperate	Cfa	C	Activated sludge	0	none
AR-07	South America	Argentina	City5	-34.59	-58.63	43256	24	high	Temperate	Cfa	C	Activated sludge	100	all
AR-08	South America	Argentina	City6	-34.65	-59.36	43256	23	high	Temperate	Cfa	C	Activated sludge	100	all
AR-09	South America	Argentina	City7	-34.48	-58.91	43256	21	high	Temperate	Cfa	C	Activated sludge	90	high
AR-10	South America	Argentina	City8	-34.6	-59.17	43256	20	moderate	Temperate	Cfa	C	Activated sludge	100	all
AR-11	South America	Argentina	City9	-34.61	-58.95	43256	18	moderate	Temperate	Cfa	C	Activated sludge	100	all
AR-12	South America	Argentina	City10	-34.49	-58.52	43257	17	moderate	Temperate	Cfa	C	Activated sludge	60	high
AR-13	South America	Argentina	City1	-34.6	-58.38	43258	19	moderate	Temperate	Cfa	C	Activated sludge	40	medium
AR-17	South America	Argentina	City11	-34.66	-58.62	43259	19	moderate	Temperate	Cfa	C	Activated sludge	60	high
AR-25	South America	Argentina	City12	-34.53	-58.57	43262	19	moderate	Temperate	Cfa	C,N,DN	MBR	100	all
AR-27	South America	Argentina	City13	-34.46	-58.71	43262	19	moderate	Temperate	Cfa	C	Activated sludge	80	high
AR-29	South America	Argentina	City14	-32.82	-61.4	43262	17	moderate	Temperate	Cfa	C	Biofilter	0	none
AR-19	South America	Argentina	City15	-24.78	-65.42	43258	17	moderate	Tropical	BSh	C	Biofilter	0	none
AR-20	South America	Argentina	City16	-34.71	-58.52	43262	19	moderate	Temperate	Cfa	C	Activated sludge	0	none
AR-21	South America	Argentina	City16	-34.71	-58.52	43262	13	low	Temperate	Cfa	C	Biofilter	0	none
AR-22	South America	Argentina	City16	-34.71	-58.52	43262	13	low	Temperate	Cfa	C	Biofilter	0	none
AR-23	South America	Argentina	City17	-34.44	-58.56	43262	19	moderate	Temperate	Cfa	C,N	Activated sludge	0	none
AR-24	South America	Argentina	City18	-34.56	-58.69	43262	20	moderate	Temperate	Cfa	C	Activated sludge	0	none
AR-26	South America	Argentina	City7	-34.48	-58.91	43262	18	moderate	Temperate	Cfa	C	Activated sludge	90	high
AR-14	South America	Argentina	City19	-27.59	-64.91	43258	20	moderate	Tropical	Cwa	C	Activated sludge	0	none
AR-15	South America	Argentina	City20	-30.02	-59.53	43258	7	very low	Tropical	Cfa	C	Activated sludge	0	none
AR-16	South America	Argentina	City21	-31.01	-62.06	43259	21	high	Tropical	Cfa	C	Activated sludge	100	all
AR-30	South America	Argentina	City22	-34.48	-58.75	43262	18	moderate	Temperate	Cfa	C	Activated sludge	100	all
AR-18	South America	Argentina	City23	-26.9	-65.23	43258	20	moderate	Tropical	Cwa	C	Activated sludge	0	none
AR-28	South America	Argentina	City24	-31.25	-61.49	43262	17	moderate	Tropical	Cfa	C	Biofilter	0	none
AU-01	Oceania	Australia	City25	-32.93	151.78	43264	19.5	moderate	Subtropical	Cfa	C,N,DN	Activated sludge	10	very_low
AU-02	Oceania	Australia	City25	-32.93	151.78	43264	18.1	moderate	Subtropical	Cfa	C,N,DN	Activated sludge	4	very_low
AU-03	Oceania	Australia	City26	-32.75	151.77	43264	17.5	moderate	Subtropical	Cfa	C,N,DN,P	Activated sludge	7	very_low
AU-04	Oceania	Australia	City27	-32.64	151.98	43264	16.1	moderate	Subtropical	Cfa	C,N,DN	Activated sludge	4	very_low
AU-05	Oceania	Australia	City28	-32.73	151.63	43264	17.5	moderate	Subtropical	Cfa	C,N,DN,P	Activated sludge	34	medium
AU-06	Oceania	Australia	City29	-32.73	151.52	43264	18.4	moderate	Subtropical	Cfa	C,N,DN	Activated sludge	8	very_low
AU-07	Oceania	Australia	City30	-32.65	151.35	43264	19.5	moderate	Subtropical	Cfa	C,N,DN	Activated sludge	6	very_low
AU-08	Oceania	Australia	City31	-33.08	151.5	43264	18.4	moderate	Subtropical	Cfa	C,N,DN	Activated sludge	20	low
AU-09	Oceania	Australia	City32	-33.02	151.58	43264	18.4	moderate	Subtropical	Cfa	C,N,DN	Activated sludge	3	very_low
AU-10	Oceania	Australia	City33	-32.92	151.62	43264	19.5	moderate	Subtropical	Cfa	C,N,DN	Activated sludge	11	low
AU-11	Oceania	Australia	City34	-26.96	152.78	43280	19	moderate	Tropical	Cfa	C,N,DN	Activated sludge	0	none
AU-12	Oceania	Australia	City35	-26.36	152.97	43285	19	moderate	Tropical	Cfa	C,N,DN,P	Activated sludge	0	none
AU-13	Oceania	Australia	City36	-26.18	152.67	43286			Tropical	Cfa	C,N,DN	Activated sludge	0	none
AU-14	Oceania	Australia	City37	-27.72	151.63	43283			Tropical	Cfa	C,N,DN,P	Activated sludge	0	none
AU-16	Oceania	Australia	City38	-22.83	147.63	43299			Tropical	BSh	C,N,DN,P	Activated sludge	0	none
AU-17	Oceania	Australia	City39	-22.82	148.69	43300			Tropical	BSh	C,N,DN,P	Activated sludge	0	none
AU-18	Oceania	Australia	City40	-33.87	151.21	43311			Subtropical	Cfa	C,N,DN	Activated sludge	0	none
AU-19	Oceania	Australia	City40	-33.87	151.21	43311			Subtropical	Cfa	C,N,DN	Activated sludge	0	none
AU-21	Oceania	Australia	City41	-37.68	144.58	43266	19	moderate	Subtropical	Cfb	C	Activated sludge	10	very_low
AU-22	Oceania	Australia	City42	-37.49	144.59	43266	12.9	low	Subtropical	Cfb	C,N,DN	Activated sludge	4	very_low
AU-23	Oceania	Australia	City43	-37.36	144.52	43266	14	low	Subtropical	Cfb	C	Activated sludge	3	very_low
AU-24	Oceania	Australia	City44	-36.12	146.88	42906			Subtropical	Cfa	C,N,DN	Activated sludge	25	low
AU-25	Oceania	Australia	City45	-37.81	144.96	43284	17.9	moderate	Subtropical	Cfb	C,N,DN	Activated sludge	0
AU-26	Oceania	Australia	City45	-37.81	144.96	43284	16.7	moderate	Subtropical	Cfb	C,N,DN	Activated sludge	0
AU-27	Oceania	Australia	City45	-37.81	144.96	43284	15	low	Subtropical	Cfb	C,N	Activated sludge	0
AU-28	Oceania	Australia	City45	-37.81	144.96	43284	14.3	low	Subtropical	Cfb	C	Activated sludge	0
AU-29	Oceania	Australia	City45	-37.81	144.96	43284	14.6	low	Subtropical	Cfb	C	Activated sludge	0
AU-30	Oceania	Australia	City45	-37.81	144.96	43284	17.6	moderate	Subtropical	Cfb	C	Activated sludge	0
AU-31	Oceania	Australia	City46	-34.95	138.88	43283	15	low	Subtropical	Csb	C,N,DN	Activated sludge	10	very_low
AU-32	Oceania	Australia	City47	-34.98	138.52	43283	21	high	Subtropical	Csb	C,N,DN	Activated sludge	10	very_low
AU-33	Oceania	Australia	City47	-34.98	138.52	43283	21	high	Subtropical	Csb	C,N,DN	Activated sludge	10	very_low
AU-34	Oceania	Australia	City48	-34.78	138.59	43283	21	high	Subtropical	Csb	C,N,DN,P	Activated sludge	10	very_low
AU-35	Oceania	Australia	City48	-34.78	138.59	43283	20	moderate	Subtropical	Csb	C,N,DN	Activated sludge	10	very_low
AT-04	Europe	Austria	City49	48.03	16.3	43210			Temperate	Cfb	None	Activated sludge	0
AT-05	Europe	Austria	City50	47.68	16.13	43210			Temperate	Cfb	None	Activated sludge	0
AT-01	Europe	Austria	City51	47.4	11.82	43214			Temperate	Cfb	None	Activated sludge	0
AT-02	Europe	Austria	City51	47.4	11.82	43214			Temperate	Cfb	Anammox	Granules	0
AT-03	Europe	Austria	City52	47.8	16.23	43210			Temperate	Cfb	None	Activated sludge	0
AT-06	Europe	Austria	City53	47.83	16.17	43210			Temperate	Cfb	None	Activated sludge	0
AT-07	Europe	Austria	City54	47.92	13.8	43213			Temperate	Cfb	None	Activated sludge	0
AT-08	Europe	Austria	City55	48	13.93	43213			Temperate	Cfb	None	Activated sludge	0
AT-09	Europe	Austria	City56	47.84	16.93	43216			Temperate	Cfb	None	Activated sludge	0
AT-10	Europe	Austria	City57	47.36	9.69	43217			Temperate	Cfb	None	Activated sludge	0
AT-11	Europe	Austria	City57	47.36	9.69	43217			Temperate	Cfb	None	Activated sludge	0
BE-01	Europe	Belgium	City58	50.88	4.7	43171	12.14	low	Temperate	Cfb	C,N,DN	Activated sludge	8	very_low
BE-02	Europe	Belgium	City59	50.77	4.31	43171	10.48	low	Temperate	Cfb	C,N,DN	Activated sludge	4	very_low
BE-03	Europe	Belgium	City60	50.99	4.49	43171	9.53	very low	Temperate	Cfb	C,N,DN	Activated sludge	0	none
BE-04	Europe	Belgium	City61	50.78	4.24	43171	10.04	low	Temperate	Cfb	C,N,DN	Activated sludge	0	none
BE-05	Europe	Belgium	City62	50.92	3.93	43171	9.1	very low	Temperate	Cfb	C,N,DN	Activated sludge	0	none
BE-06	Europe	Belgium	City63	50.88	3.73	43171	8.87	very low	Temperate	Cfb	C,N,DN	Activated sludge	5	very_low
BE-07	Europe	Belgium	City64	50.94	4.04	43171	9.34	very low	Temperate	Cfb	C,N,DN	Activated sludge	2	very_low
BE-08	Europe	Belgium	City65	51.24	4.58	43171	8.91	very low	Temperate	Cfb	C,N,DN	Activated sludge	2	very_low
BE-09	Europe	Belgium	City66	51.22	4.46	43171	11.44	low	Temperate	Cfb	C,N,DN	Activated sludge	3	very_low
BE-10	Europe	Belgium	City67	51.06	3.27	43171	8.44	very low	Temperate	Cfb	C,N,DN	Activated sludge	0	none
BE-11	Europe	Belgium	City68	51.32	4.98	43171	9.27	very low	Temperate	Cfb	C,N,DN	Activated sludge	0	none
BE-12	Europe	Belgium	City69	51.32	4.94	43171	11.43	low	Temperate	Cfb	C,N,DN	Activated sludge
BE-13	Europe	Belgium	City70	50.99	3.75	43171	9.03	very low	Temperate	Cfb	C,N,DN	Activated sludge	0	none
BE-14	Europe	Belgium	City71	51.15	4.47	43171	8.77	very low	Temperate	Cfb	C,N,DN	Activated sludge	7	very_low
BE-15	Europe	Belgium	City72	51.21	3.22	43171	9.76	very low	Temperate	Cfb	C,N,DN	Activated sludge	6	very_low
BE-16	Europe	Belgium	City73	51.06	5.27	43171			Temperate	Cfb	C,N,DN	Activated sludge	3	very_low
BE-17	Europe	Belgium	City74	51.05	3.72	43171	10.29	low	Temperate	Cfb	C,N,DN	Activated sludge	1	very_low
BE-18	Europe	Belgium	City65	51.24	4.58	43171	9.42	very low	Temperate	Cfb	C,N,DN	MBR	2	very_low
BE-19	Europe	Belgium	City75	50.83	4.02	43171	9.46	very low	Temperate	Cfb	C,N,DN,P	Activated sludge	46	medium
BE-20	Europe	Belgium	City76	51.03	5.7	43171	9.5	very low	Temperate	Cfb	C,N,DN,P	Activated sludge
BE-21	Europe	Belgium	City77	50.77	4.89	43171	12.5	low	Temperate	Cfb	C,N,DN	Activated sludge	0	none
BE-22	Europe	Belgium	City78	50.82	3.84	43171			Temperate	Cfb	C,N,DN	Biofilter	0	none
BE-23	Europe	Belgium	City79	51.03	5.38	43171			Temperate	Cfb	C,N,DN	Activated sludge	0	none
BE-24	Europe	Belgium	City80	50.99	5.26	43171	7.23	very low	Temperate	Cfb	C,N,DN	Activated sludge	0	none
BE-25	Europe	Belgium	City81	51.1	2.7	43171	9.74	very low	Temperate	Cfb	C,N,DN,P	Activated sludge	4	very_low
CA-01	North America	Canada	City82	49.89	-119.5	43110	7.5	very low	Temperate	BSk	C,N,DN,P	Activated sludge	0
CA-02	North America	Canada	City83	49.61	-119.68	43109	8.1	very low	Temperate	BSk	C,N,DN,P	Activated sludge	0
CA-03	North America	Canada	City84	51.01	-114.05	43128	6	very low	Temperate	Dfb	C,N,DN,P	Activated sludge	0
CA-04	North America	Canada	City84	50.86	-113.99	43115	6.3	very low	Temperate	Dfb	C,N,DN,P	Activated sludge	0
CA-05	North America	Canada	City85	45.37	-73.98	43112	7.2	very low	Temperate	Dfb	C,N,DN,P	Activated sludge	10	very_low
CA-06	North America	Canada	City86	52.13	-106.67	43160	7.9	very low	Temperate	Dfb	C,N,DN,P	Activated sludge	0
CA-07	North America	Canada	City87	45.28	-72.97	43160	8.2	very low	Temperate	Dfb	C,N,DN	Activated sludge	20	low
CA-08	North America	Canada	City88	45.42	-73.48	43160	10.5	low	Temperate	Dfb	C,N,DN	Activated sludge	55	high
CA-09	North America	Canada	City89	45.21	-72.75	43160	7.5	very low	Temperate	Dfb	C,N,DN	Activated sludge	10	very_low
CA-10	North America	Canada	City90	45.4	-72.73	43160	11.4	low	Temperate	Dfb	C,N,DN	Activated sludge	50	medium
CA-11	North America	Canada	City91	45.36	-73.75	43160	10.5	low	Temperate	Dfb	C,N,DN	Biofilter	10	very_low
CA-12	North America	Canada	City92	45.4	-74.04	43160	7.9	very low	Temperate	Dfb	C,N,DN	Activated sludge	50	medium
US1-51	North America	Canada	City93	49.7	-112.85	43360	21	high	Temperate	BSk	C,P	Activated sludge	40	medium
CN1-01	Asia	China	City94	33.01	114.02	43154	12	low	Subtropical	Cwa	C,N,DN	Activated sludge	0	none
CN1-02	Asia	China	City95	36.46	115.99	43182	4.7	very low	Subtropical	BSk	C,N	Activated sludge	0	none
CN1-03	Asia	China	City96	30.59	114.31	43156	5	very low	Subtropical	Cfa	C,N,DN,P	Activated sludge	0	none
CN1-04	Asia	China	City97	34.73	112.79	43151	8	very low	Subtropical	BSk	C,N,DN,P	Activated sludge	0	none
CN1-05	Asia	China	City98	36.07	120.38	43182	12	low	Subtropical	Cwa	C,N,DN,P	MBBR	0	none
CN1-06	Asia	China	City99	36.2	113.12	43150	10	very low	Subtropical	Dwa	C,N,DN	Activated sludge	20	low
CN1-07	Asia	China	City99	36.2	113.12	43150	12	low	Subtropical	Dwa	C,N,DN,P	Activated sludge	30	medium
CN1-08	Asia	China	City100	39.9	116.41	43173	15	low	Subtropical	BSk	C,N,DN,P	Activated sludge	0	none
CN1-09	Asia	China	City101	40.84	111.75	43174	4.2	very low	Subtropical	BSk	C,N,DN	Activated sludge	0	none
CN1-10	Asia	China	City102	38.04	114.51	43173	15	low	Subtropical	BSk	C,N,DN	Activated sludge	0	none
CN1-11	Asia	China	City96	30.59	114.31	43179	16.3	moderate	Subtropical	Cfa	C,N,DN,P	Activated sludge	0	none
CN1-12	Asia	China	City101	40.84	111.75	43174	3.9	very low	Subtropical	BSk	C,N,DN,P	Activated sludge	90	high
CY-01	Europe	Cyprus	City103	34.71	33.02	43146	20	moderate	Subtropical	Csa	C,N,DN	Activated sludge	0	none
CY-02	Europe	Cyprus	City104	35.19	33.38	43146	20	moderate	Subtropical	Csa	C,N,DN,P	MBR	0	none
CZ-01	Europe	Czech Republic	City105	50.24	14.31	43243	27.2	very high	Temperate	Cfb	C,N,DN	Activated sludge	50	medium
CZ-02	Europe	Czech Republic	City106	50.14	14.11	43243	19.3	moderate	Temperate	Cfb	C,N,DN	Activated sludge	20	low
CZ-03	Europe	Czech Republic	City107	50.12	13.95	43243	16	moderate	Temperate	Cfb	C,N,DN	Activated sludge	0	none
CZ-04	Europe	Czech Republic	City108	50.16	13.99	43243	16.1	moderate	Temperate	Cfb	C,N,DN	Activated sludge	0	none
CZ-05	Europe	Czech Republic	City109	50.15	13.96	43243	15.3	moderate	Temperate	Cfb	C,N,DN	Activated sludge	0	none
CZ-06	Europe	Czech Republic	City110	50.35	14.7	43243	18.2	moderate	Temperate	Cfb	C,N	Activated sludge	0	none
CZ-07	Europe	Czech Republic	City111	50.13	14.02	43243	15.8	moderate	Temperate	Cfb	C,N,DN	Activated sludge	25	low
CZ-08	Europe	Czech Republic	City112	50.24	14.37	43243	16.3	moderate	Temperate	Cfb	C,N,DN	Activated sludge	0	none
CZ-09	Europe	Czech Republic	City113	50.44	14.63	43243	16.3	moderate	Temperate	Cfb	C,N,DN,P	Activated sludge	10	very_low
CZ-10	Europe	Czech Republic	City114	50.19	14.12	43243	15.7	moderate	Temperate	Cfb	C,N	Activated sludge	0	none
CZ-11	Europe	Czech Republic	City115	49.74	13.37	43243	20.1	high	Temperate	Cfb	C,N,DN,P	Activated sludge	40	medium
CZ-12	Europe	Czech Republic	City116	49.7	13.47	43243	17.5	moderate	Temperate	Cfb	C,N,DN	Activated sludge	30	medium
CZ-13	Europe	Czech Republic	City117	49.89	13.38	43243	16.1	moderate	Temperate	Cfb	C,N	Activated sludge	5	very_low
CZ-14	Europe	Czech Republic	City118	49.93	13.39	43243	16	moderate	Temperate	Cfb	C,N	Activated sludge	5	very_low
CZ-15	Europe	Czech Republic	City119	50.04	13.38	43243	15	low	Temperate	Cfb	C,N	Activated sludge	0	none
CZ-16	Europe	Czech Republic	City120	49.78	13.25	43243	16.2	moderate	Temperate	Cfb	C,N,DN	Activated sludge	0	none
CZ-17	Europe	Czech Republic	City121	50.67	14.11	43243	20.6	high	Temperate	Cfb	C,N,DN	Activated sludge	25	low
CZ-18	Europe	Czech Republic	City122	50.54	14.13	43243	16.3	moderate	Temperate	Cfb	C,N,DN	Activated sludge	5	very_low
CZ-19	Europe	Czech Republic	City123	50.43	14.26	43243	16.2	moderate	Temperate	Cfb	C,N,DN	Activated sludge	0	none
CZ-20	Europe	Czech Republic	City124	50.7	13.94	43243	18.4	moderate	Temperate	Cfb	C,N	Activated sludge	0	none
CZ-21	Europe	Czech Republic	City125	50.63	14.17	43243	17	moderate	Temperate	Cfb	C,N,DN	Activated sludge	0	none
CZ-22	Europe	Czech Republic	City126	50.56	14.2	43243	16.8	moderate	Temperate	Cfb	C,N	Activated sludge	0	none
CZ-23	Europe	Czech Republic	City127	50.61	13.96	43243	16.2	moderate	Temperate	Cfb	C,N,DN	Activated sludge	0	none
CZ-24	Europe	Czech Republic	City128	50.67	14.29	43243	15.4	moderate	Temperate	Cfb	C,N,DN	Activated sludge	10	very_low
CZ-25	Europe	Czech Republic	City129	50.6	14.21	43243	15.6	moderate	Temperate	Cfb	C,N	Activated sludge	0	none
DK-01	Europe	Denmark	City130	55.65	12.06	43446			Temperate	Cfb	C,N,DN,P	Activated sludge	20	low
DK-02	Europe	Denmark	City131	57.05	10.05	43446			Temperate	Cfb	C,N,DN,P	Activated sludge	10	very_low
DK-03	Europe	Denmark	City132	55.46	8.49	43446			Temperate	Cfb	C,N,DN	Activated sludge	60	high
DK-04	Europe	Denmark	City132	55.49	8.43	43446			Temperate	Cfb	C,N,DN	Activated sludge	60	high
DK-05	Europe	Denmark	City133	56.21	10.24	43446			Temperate	Cfb	C,N,DN,P	Activated sludge	40	medium
DK-06	Europe	Denmark	City134	55.4	10.41	43446			Temperate	Cfb	C,N,DN,P	Activated sludge	49	medium
DK-07	Europe	Denmark	City135	57.42	9.98	43446			Temperate	Cfb	C,N,DN,P	Activated sludge	30	medium
DK-08	Europe	Denmark	City136	56.57	9.04	43446			Temperate	Cfb	C,N,DN,P	Activated sludge	20	low
DK-09	Europe	Denmark	City131	57.05	9.84	43446			Temperate	Cfb	C,N,DN,P	Activated sludge	30	medium
DK-10	Europe	Denmark	City137	55.33	8.74	43446			Temperate	Cfb	C,N,DN,P	Activated sludge	20	low
DK-11	Europe	Denmark	City138	55.7	11.1	43446			Temperate	Cfb	C,N,DN	Activated sludge	0
DK-12	Europe	Denmark	City139	55.42	10.37	43446			Temperate	Cfb	C,N,DN,P	Activated sludge	18	low
DK-13	Europe	Denmark	City140	56.43	9.46	43446			Temperate	Cfb	C,N,DN,P	Activated sludge	10	very_low
DK-14	Europe	Denmark	City139	55.43	10.46	43446			Temperate	Cfb	C,N,DN	Activated sludge	20	low
DK-15	Europe	Denmark	City141	55.7	12.61	43446			Temperate	Cfb	C,N,DN,P	Activated sludge	0
DK-16	Europe	Denmark	City141	55.64	12.51	43446			Temperate	Cfb	C,N,DN,P	Activated sludge	0
DK-17	Europe	Denmark	City142	55.25	9.51	43446			Temperate	Cfb	C,N,DN,P	Activated sludge	5	very_low
DK-18	Europe	Denmark	City141	55.61	12.45	43446			Temperate	Cfb	C,N,DN	Activated sludge	20	low
DK-19	Europe	Denmark	City143	56.45	10.07	43446			Temperate	Cfb	C,N,DN,P	Activated sludge	5	very_low
DK-20	Europe	Denmark	City144	55.55	9.72	43446			Temperate	Cfb	C,N,DN,P	Activated sludge	75	high
DK-21	Europe	Denmark	City145	57.58	9.99	43446			Temperate	Cfb	C,N,DN,P	Activated sludge	60	high
DK-22	Europe	Denmark	City146	56.74	10.12	43446			Temperate	Cfb	C,N,DN,P	Activated sludge	0
DK-23	Europe	Denmark	City147	56.13	10.14	43446			Temperate	Cfb	C,N,DN,P	Activated sludge	5	very_low
FI-01	Europe	Finland	City148	60.21	24.66	43544	8.3	very low	Temperate	Dfb	N,DN	Activated sludge	8	very_low
FI-02	Europe	Finland	City148	60.21	24.66	43544	8.3	very low	Temperate	Dfb	N,DN	Activated sludge	8	very_low
FI-06	Europe	Finland	City149	60.17	24.94	43539	11	low	Temperate	Dfb	C,N,DN	Activated sludge	15	low
FI-07	Europe	Finland	City149	60.17	24.94	43539	11	low	Temperate	Dfb	C,N,DN	Activated sludge	15	low
DE-01	Europe	Germany	City150			43174			Temperate		C,N	Activated sludge	0
DE-02	Europe	Germany	City151			43174			Temperate		C,N	Activated sludge	0
DE-03	Europe	Germany	City152			43174			Temperate		C,N,DN,P	Activated sludge	20	low
DE-04	Europe	Germany	City153			43179			Temperate		C,N,DN	Activated sludge	60	high
DE-05	Europe	Germany	City154			43179			Temperate		C,N,DN	Activated sludge	20	low
DE-06	Europe	Germany	City155			43179			Temperate		C,N,DN	Activated sludge	0	none
DE-07	Europe	Germany	City156	48.78	9.18	43180			Temperate	Cfb	C,N,DN	Activated sludge	0	none
DE-08	Europe	Germany	City156	48.78	9.18	43180			Temperate	Cfb	C,N	Biofilter	0	none
DE-09	Europe	Germany	City156	48.78	9.18	43180			Temperate	Cfb	C,N,DN	Activated sludge	0	none
DE-10	Europe	Germany	City156	48.78	9.18	43180			Temperate	Cfb	C,N	Biofilter	0	none
DE-11	Europe	Germany	City157			43180			Temperate		C,N,DN	Activated sludge	50	medium
DE-12	Europe	Germany	City158			43180			Temperate		C,DN	Activated sludge	50	medium
DE-13	Europe	Germany	City158			43180			Temperate		C,N	Biofilter	50	medium
DE-14	Europe	Germany	City159			43180			Temperate		C,N,DN	Activated sludge	0	none
DE-15	Europe	Germany	City160			43180			Temperate		C,N,DN,P	Activated sludge	40	medium
DE-21	Europe	Germany	City161			43179			Temperate		C,N,DN,P	Activated sludge	5	low
DE-22	Europe	Germany	City162	51.34	8.97	43179			Temperate	Cfb	C,N,DN	Activated sludge	0	none
DE-23	Europe	Germany	City163	51.21	8.94	43179			Temperate	Cfb	C,N,DN	Activated sludge	0	none
DE-24	Europe	Germany	City164	51.33	9.17	43179			Temperate	Cfb	C,N,DN	Activated sludge	0	none
DE-25	Europe	Germany	City165	51.35	9.53	43179			Temperate	Cfb	C,N,DN	Activated sludge	0	none
HK-01	Asia	Hong Kong	City166	22.32	114.17	43224	25	high	Temperate	Cwa	C,N,DN	Activated sludge	0	none
HK-02	Asia	Hong Kong	City166	22.32	114.17	43224	25	high	Temperate	Cwa	C,N,DN	Activated sludge	0	none
HK-03	Asia	Hong Kong	City166	22.32	114.17	43224	25	high	Temperate	Cwa	C,N,DN	Activated sludge	0	none
HK-04	Asia	Hong Kong	City166	22.32	114.17	43224	25	high	Temperate	Cwa	C,N,DN	Activated sludge	0	none
HK-05	Asia	Hong Kong	City166	22.32	114.17	43224	25	high	Temperate	Cwa	C,N,DN	Activated sludge	0	none
HK-06	Asia	Hong Kong	City166	22.32	114.17	43224	25	high	Temperate	Cwa	C,N,DN	Activated sludge	0	none
IN-01	Asia	India	City167	21.71	72.58	43312	37	extremely high	Subequatorial	Aw	C	Activated sludge	100	all
IN-02	Asia	India	City167	21.71	72.58	43312	36	extremely high	Subequatorial	Aw	C	Biofilter	100	all
IN-03	Asia	India	City167	21.71	72.58	43312	36.5	extremely high	Subequatorial	Aw	C	Biofilter	100	all
IN-04	Asia	India	City167	21.71	72.58	43312	36.4	extremely high	Subequatorial	Aw	C	Biofilter	100	all
IN-05	Asia	India	City167	21.71	72.58	43312	37.5	extremely high	Subequatorial	Aw	C	Granules	100	all
IN-06	Asia	India	City167	21.71	72.58	43312	38.4	extremely high	Subequatorial	Aw	C	Granules	100	all
IN-07	Asia	India	City167	21.71	72.58	43312	36.6	extremely high	Subequatorial	Aw	C	Granules	100	all
IN-08	Asia	India	City168	19.08	72.88	43315	36.8	extremely high	Subequatorial	Am	C	MBR	100	all
IN-09	Asia	India	City168	19.08	72.88	43315	36.4	extremely high	Subequatorial	Am	C	Activated sludge	100	all
IN-10	Asia	India	City169	18.52	73.86	43315	26.8	very high	Subequatorial	Aw	C	Activated sludge	0	none
IN-11	Asia	India	City169	18.52	73.86	43315	26.5	very high	Subequatorial	Aw	C	Activated sludge	0	none
IN-12	Asia	India	City169	18.52	73.86	43315	26.2	very high	Subequatorial	Aw	C	Activated sludge	0	none
IN-13	Asia	India	City170	28.7	77.1	43315	32.3	extremely high	Subequatorial	BSh	C	Biofilter	0	none
IN-14	Asia	India	City170	28.7	77.1	43315	28.9	very high	Subequatorial	BSh	C	Activated sludge	0	none
IN-15	Asia	India	City170	28.7	77.1	43315	30.5	extremely high	Subequatorial	BSh	C	Activated sludge	0	none
IN-16	Asia	India	City170	28.7	77.1	43315	31.2	extremely high	Subequatorial	BSh	C	Activated sludge	0	none
IN-17	Asia	India	City170	28.7	77.1	43315	31.5	extremely high	Subequatorial	BSh	C	Activated sludge	0	none
IN-18	Asia	India	City171	15.32	75.71	43315	23.6	high	Subequatorial	BSh	C	MBBR	0	none
IN-19	Asia	India	City171	15.32	75.71	43315	24.8	high	Subequatorial	BSh	C	Activated sludge	0	none
IN-20	Asia	India	City171	15.32	75.71	43315	26.5	very high	Subequatorial	BSh	C	Activated sludge	0	none
IN-21	Asia	India	City171	15.32	75.71	43315	25.9	very high	Subequatorial	BSh	C	Activated sludge	0	none
IN-22	Asia	India	City171	15.32	75.71	43315	26.2	very high	Subequatorial	BSh	C	Activated sludge	0	none
IN-23	Asia	India	City172	13.08	80.27	43315	36.4	extremely high	Subequatorial	Aw	C	Activated sludge	0	none
IN-24	Asia	India	City172	13.08	80.27	43315	37.4	extremely high	Subequatorial	Aw	C	Activated sludge	0	none
IN-25	Asia	India	City172	13.08	80.27	43315	35.8	extremely high	Subequatorial	Aw	C	Biofilter	0	none
IL-01	Asia	Israel	City173	31.25	34.79	43188	25	high	Tropical	BSh	C,N,DN	Activated sludge	15	low
IL-02	Asia	Israel	City174	32.09	34.78	43188	25	high	Tropical	Csa	C,N,DN	Activated sludge	15	low
IT-01	Europe	Italy	City175	39.98	-75.11	43166	8	very low	Subtropical	Cfa	C,N,DN	Activated sludge	9	very_low
IT-02	Europe	Italy	City175	39.98	-75.11	43166	9	very low	Subtropical	Cfa	C,N,DN	Activated sludge	10	very_low
IT-03	Europe	Italy	City175	39.98	-75.11	43166	9	very low	Subtropical	Cfa	C,N,DN	Activated sludge	5	very_low
IT-04	Europe	Italy	City176	44.66	10.22	43166	12	low	Temperate	Csb	C,N,DN	Activated sludge	15	low
IT-05	Europe	Italy	City177	44.65	10.78	43166	9	very low	Temperate	Cfa	C,N,DN	Activated sludge	5	very_low
IT-06	Europe	Italy	City178	44.8	10.33	43166	11	low	Temperate	Cfa	C,N,DN	Activated sludge	15	low
IT-07	Europe	Italy	City178	44.8	10.33	43166	11	low	Temperate	Cfa	C,N,DN	Activated sludge	10	very_low
IT-08	Europe	Italy	City179	44.6	10.69	43166	7	very low	Temperate	Cfa	C	Activated sludge	5	very_low
IT-09	Europe	Italy	City180	44.7	10.63	43166	12	low	Temperate	Cfa	C,N,DN,P	Activated sludge	17	low
IT-10	Europe	Italy	City180	44.7	10.63	43166	11	low	Temperate	Cfa	C,N,DN	Activated sludge	10	very_low
IT-11	Europe	Italy	City181	41.9	12.5	43172	17	moderate	Subtropical	Csa	C,N	Activated sludge	5	very_low
IT-12	Europe	Italy	City182	40.76	14.54	43173	16	moderate	Subtropical	Csa	C,N,DN	Activated sludge	25	medium
IT-13	Europe	Italy	City183	40.61	14.34	43173	16	moderate	Subtropical	Csa	C,N,DN	Activated sludge	10	low
IT-14	Europe	Italy	City183	40.61	14.34	43173	16	moderate	Subtropical	Csa	C,N,DN	MBR	0	none
IT-15	Europe	Italy	City184	40.63	14.38	43173	16	moderate	Subtropical	Csa	C,N,DN	Activated sludge	10	low
IT-16	Europe	Italy	City185	38.12	13.36	43172	19	moderate	Subtropical	Csa	C	Activated sludge	0	none
IT-17	Europe	Italy	City185	38.12	13.36	43172	21.8	high	Subtropical	Csa	C	Activated sludge	100	all
MY-01	Asia	Malaysia	City186	2.73	101.94	43214	30	very high	Equatorial	Af	C	Activated sludge	100	high
MY-02	Asia	Malaysia	City187	3.07	101.52	43214	30	very high	Equatorial	Af	C	Activated sludge	100	high
MY-03	Asia	Malaysia	City187	3.07	101.52	43214	33.6	extremely high	Equatorial	Af	C,N	Activated sludge	100	high
MY-04	Asia	Malaysia	City187	3.07	101.52	43214	33.6	extremely high	Equatorial	Af	C,N		100	high
MY-05	Asia	Malaysia	City187	3.07	101.52	43214	33.6	extremely high	Equatorial	Af	C,N		100	high
MY-06	Asia	Malaysia	City188	3.16	101.71	43216	30	very high	Equatorial	Af	C,N,DN	Activated sludge	0	none
MY-07	Asia	Malaysia	City188	3.16	101.71	43216	30	very high	Equatorial	Af	C,N,DN,P	Activated sludge	0	none
MY-08	Asia	Malaysia	City189	3.82	103.33	43220	34	extremely high	Equatorial	Af	C,N,DN	Activated sludge	100	very_low
MY-09	Asia	Malaysia	City189	3.82	103.33	43220	34	extremely high	Equatorial	Af	C,N,DN	Biofilter	100	very_low
MY-10	Asia	Malaysia	City189	3.82	103.33	43220	34	extremely high	Equatorial	Af	C,N,DN	Biofilter	100	very_low
MY-11	Asia	Malaysia	City190	6.12	100.37	43221	33.1	extremely high	Equatorial	Am	C	Activated sludge	100	all
MY-12	Asia	Malaysia	City187	3.07	101.52	43235	30.5	extremely high	Equatorial	Af	C	Activated sludge	100	all
MY-13	Asia	Malaysia	City187	3.07	101.52	43235	30.5	extremely high	Equatorial	Af	C	Other	100	all
MY-14	Asia	Malaysia	City187	3.07	101.52	43235	30.5	extremely high	Equatorial	Af	C	Other	100	all
MY-15	Asia	Malaysia	City187	3.07	101.52	43236	31.2	extremely high	Equatorial	Af	C	Activated sludge	100	all
MY-16	Asia	Malaysia	City188	3.16	101.71	43236	30	very high	Equatorial	Af	C,N,DN	Activated sludge	0	none
MY-17	Asia	Malaysia	City188	3.16	101.71	43236	30	very high	Equatorial	Af	C,N,DN	Activated sludge	0	none
MY-18	Asia	Malaysia	City190	6.12	100.37	43221	33.1	extremely high	Equatorial	Am	C	Activated sludge	100	all
MY-19	Asia	Malaysia	City186	2.73	101.94	43214	30	very high	Equatorial	Af	C	Activated sludge	100	all
MY-20	Asia	Malaysia	City187	3.07	101.52	43214	33.6	extremely high	Equatorial	Af	C,N	Activated sludge	100	all
MX-06	North America	Mexico	City191	22.16	-100.99	43168	25	high	Tropical	BSk	C,N,DN,P	Activated sludge	20	low
MX-07	North America	Mexico	City191	22.16	-100.99	43168	25	high	Tropical	BSk	C,N,DN,P	Activated sludge	0	none
MX-08	North America	Mexico	City192	21.13	-101.69	43167	23	high	Tropical	BSh	C,N,DN,P	Biofilter	5	very_low
MX-09	North America	Mexico	City192	21.13	-101.69	43167	23	high	Tropical	BSh	C,N,DN,P	Biofilter	5	very_low
MX-10	North America	Mexico	City192	21.13	-101.69	43167	23	high	Tropical	BSh	C,N,DN,P	Biofilter	5	very_low
NL-02	Europe	Netherlands	City193	53.25	6.65	43193	14	low	Temperate	Cfb	C	Activated sludge	0	none
NL-03	Europe	Netherlands	City193	53.25	6.65	43193	14	low	Temperate	Cfb	C,N	Activated sludge	0	none
NL-04	Europe	Netherlands	City194	51.87	6.5	43172	13	low	Temperate	Cfb	C,N,DN,P	Granules	0	none
NL-05	Europe	Netherlands	City194	51.87	6.5	43172	13	low	Temperate	Cfb	C,N,DN,P	Other	0	none
NL-06	Europe	Netherlands	City195	51.92	4.48	43173	13	low	Temperate	Cfb	C,N	Activated sludge	0	none
NL-07	Europe	Netherlands	City195	51.92	4.48	43173	13	low	Temperate	Cfb	C	Activated sludge	0	none
NL-08	Europe	Netherlands	City195	51.92	4.48	43173	30	very high	Temperate	Cfb	None	Other	0	none
NL-09	Europe	Netherlands	City195	51.92	4.48	43173	30	very high	Temperate	Cfb	DN	Granules	0	none
NL-10	Europe	Netherlands	City195	51.92	4.48	43173	30	very high	Temperate	Cfb	N	MBBR	0	none
NL-11	Europe	Netherlands	City196	50.83	5.98	43200	15	low	Temperate	Cfb	C,N,DN,P	Granules	0	none
NL-12	Europe	Netherlands	City196	50.83	5.98	43200	15	low	Temperate	Cfb	C,N,DN,P	Granules	0	none
NL-13	Europe	Netherlands	City193	53.25	6.65	43193	35	extremely high	Temperate	Cfb	None	Activated sludge	0	none
NL-14	Europe	Netherlands	City193	53.25	6.65	43193	14	low	Temperate	Cfb	C,N,DN,P	Granules	0	none
NL-15	Europe	Netherlands	City197	51.48	3.96	43189	15	low	Temperate	Cfb	C,N,DN,P	Activated sludge	0	none
NL-16	Europe	Netherlands	City198	51.4	4.21	43175	15	low	Temperate	Cfb	C,N,DN	Activated sludge	40	medium
NL-17	Europe	Netherlands	City198	51.4	4.21	43175	30	very high	Temperate	Cfb	C,N,DN	Other	40	medium
NL-18	Europe	Netherlands	City199	52.07	4.3	43168	15	low	Temperate	Cfb	C,N,DN,P	Activated sludge	0	none
NL-19	Europe	Netherlands	City200	53.2	5.8	43165	15	low	Temperate	Cfb	C,N,DN	Activated sludge	10	very_low
NL-20	Europe	Netherlands	City200	53.2	5.8	43165	30	very high	Temperate	Cfb	None	Other	10	very_low
NL-22	Europe	Netherlands	City201	52.46	6.57	43166	15	low	Temperate	Cfb	C,N,DN,P	Granules	0	none
NL-23	Europe	Netherlands	City201	52.46	6.57	43166	15	low	Temperate	Cfb	C,N,DN,P	Activated sludge	0	none
NL-24	Europe	Netherlands	City197	51.48	3.96	43128			Temperate	Cfb	C,N,DN,P	Granules	0	none
NL-25	Europe	Netherlands	City197	51.48	3.96	43128			Temperate	Cfb	C,N,DN,P	Other	0	none
NO1-01	Europe	Norway	City202	59.91	10.75	43207	11	low	Temperate	Dfb	C,N	Activated sludge	0	none
NO1-02	Europe	Norway	City202	59.91	10.75	43207	11	low	Temperate	Dfb	C,N,DN	Activated sludge	0	none
NO1-03	Europe	Norway	City202	59.91	10.75	43206	11	low	Temperate	Dfb	C,N,DN	Activated sludge	5	very_low
NO1-04	Europe	Norway	City203	60.39	5.32	43199	9	very low	Temperate	Cfb	C	MBBR	4	very_low
NO1-05	Europe	Norway	City203	60.39	5.32	43199	9	very low	Temperate	Cfb	C	MBBR	4	very_low
NO1-06	Europe	Norway	City204	58.34	8.59	43208	21	high	Temperate	Cfb	C	MBBR	100	all
NO1-07	Europe	Norway	City205	59.14	9.66	43207	14	low	Temperate	Cfb	C,N	MBBR	0	none
NO1-08	Europe	Norway	City206	58.46	8.77	43208	12	low	Temperate	Cfb	C	MBBR	0	none
NO1-09	Europe	Norway	City207	59	9.58	43207	19	moderate	Temperate	Cfb	C	MBBR	100	all
NO1-10	Europe	Norway	City208	58.7	9.32	43207	12	low	Temperate	Cfb	C,N,DN,P	Activated sludge	5	very_low
NO1-11	Europe	Norway	City209	59.05	10.03	43210	14	low	Temperate	Cfb	C	Activated sludge	0	none
NO1-12	Europe	Norway	City210	59.57	10.69	43179	10	very low	Temperate	Cfb	C	Activated sludge	5	very_low
NO1-13	Europe	Norway	City210	59.57	10.69	43179	10	very low	Temperate	Cfb	C	Activated sludge	5	very_low
NO1-14	Europe	Norway	City211	59.18	8.09	43194	15	low	Temperate	Dfc	C,N	MBBR	100	all
NO1-15	Europe	Norway	City211	59.18	8.09	43194	15	low	Temperate	Dfc	C,N	MBBR	100	all
NO1-16	Europe	Norway	City212	59.67	10.79	43206	12	low	Temperate	Cfb	C	MBBR	0	none
NO1-17	Europe	Norway	City212	59.67	10.79	43206	12	low	Temperate	Cfb	C	Biofilter	0	none
NO1-18	Europe	Norway	City204	58.34	8.59	43199	11	low	Temperate	Cfb	C,N,DN,P	Activated sludge	10	very_low
NO2-01	Europe	Norway	City213	58.67	5.64	43214	19	moderate	Temperate	Cfb	C,P	Activated sludge	95	high
NO2-02	Europe	Norway	City214	58.72	5.54	43214	12	low	Temperate	Cfb	C,P	Activated sludge	50	medium
NO2-03	Europe	Norway	City215	59	5.62	43214	10	very low	Temperate	Cfb	C,P	Activated sludge	5	very_low
NO3-01	Europe	Norway	City216	63.43	10.4	43200	22.7	high	Temperate	Cfb	C,N,DN,P	Biofilter	0	none
NO3-02	Europe	Norway	City217	63.7	11.19	43200	24	high	Temperate	Cfb	C	Activated sludge	100	all
NO3-03	Europe	Norway	City218	63.99	11.11	43200	20	moderate	Temperate	Cfc	N	Activated sludge	100	all
NO3-04	Europe	Norway	City216	63.43	10.4	43202	22	high	Temperate	Cfb	C,N,DN,P	MBBR	0	none
PH-01	Asia	Philippines	City219	14.68	121.04	43336	28	very high	Subequatorial	Am	C,N,DN	MBBR	0	none
PH-02	Asia	Philippines	City219	14.68	121.04	43336	28.2	very high	Subequatorial	Am	C,N,DN	MBBR	0	none
PH-03	Asia	Philippines	City219	14.68	121.04	43336	27	very high	Subequatorial	Am	C,N,DN,P	Activated sludge	0	none
PH-04	Asia	Philippines	City219	14.68	121.04	43336	29.1	very high	Subequatorial	Am	C,N,DN,P	Activated sludge	0	none
PH-05	Asia	Philippines	City220	14.55	121.02	43377	23	high	Subequatorial	Am	C,N,DN	Activated sludge	0	none
PH-06	Asia	Philippines	City219	14.68	121.04	43314	30.7	extremely high	Subequatorial	Am	C,N,DN	Activated sludge	0	none
PH-07	Asia	Philippines	City219	14.68	121.04	43314	30.7	extremely high	Subequatorial	Am	C,N,DN	Activated sludge	0	none
PL-01	Europe	Poland	City221	52.2	20.62	43182	10	very low	Temperate	Cfb	C,N,DN,P	Activated sludge	20	low
PL-02	Europe	Poland	City222	50.05	19.2	43178	8.2	very low	Temperate	Cfb	C,N,DN,P	Activated sludge	0	none
PL-03	Europe	Poland	City223	52.18	21.57	43178	11.1	low	Temperate	Cfb	C,N,DN,P	Activated sludge	0	none
PL-04	Europe	Poland	City224	52.11	21.26	43182	13.2	low	Temperate	Cfb	C,N,DN	Activated sludge	20	low
PL-05	Europe	Poland	City225	52.08	21.02	43182	10.8	low	Temperate	Cfb	C,N,DN,P	Activated sludge	0	none
PL-06	Europe	Poland	City226	52.23	21.01	43180			Temperate	Cfb	C,N,DN,P	Activated sludge	0	none
PL-07	Europe	Poland	City226	52.23	21.01	43180	16.1	moderate	Temperate	Cfb	C,N,DN,P	Activated sludge	0	none
PL-08	Europe	Poland	City227	50.12	19.02	43178	12.6	low	Temperate	Cfb	C,N,DN	Activated sludge	30	medium
PL-09	Europe	Poland	City227	50.12	19.02	43178	12.8	low	Temperate	Cfb	C,N,DN	Activated sludge	30	medium
PL-10	Europe	Poland	City227	50.12	19.02	43178	12.2	low	Temperate	Cfb	C,N,DN,P	Activated sludge	30	medium
PL-11	Europe	Poland	City228	54.35	18.65	43179	11.6	low	Temperate	Cfb	C,N,DN,P	Activated sludge	20	low
PL-13	Europe	Poland	City229	54.03	22.51	43180	11.2	low	Temperate	Dfb	C,N,DN,P	Activated sludge	20	low
PL-14	Europe	Poland	City230	53.78	20.48	43180	11.8	low	Temperate	Cfb	C,N,DN,P	Activated sludge	0	none
PL-16	Europe	Poland	City231	52.41	16.93	43179	10	very low	Temperate	Cfb	C,N,DN,P	Activated sludge	40	medium
PL-17	Europe	Poland	City231	52.41	16.93	43179	10	very low	Temperate	Cfb	C,N,DN,P	Activated sludge	40	medium
PL-18	Europe	Poland	City232	50.81	19.11	43179	15	low	Temperate	Cfb	C,N,DN	Activated sludge	100	all
PL-19	Europe	Poland	City233	52.73	15.24	43179	29	very high	Temperate	Cfb	C	Activated sludge	100	all
PL-20	Europe	Poland	City234	52.23	21.01	43181	22	high	Temperate	Cfb	C	Activated sludge	100	all
PL-21	Europe	Poland	City235	53.12	18.01	43178	20.5	high	Temperate	Cfb	C,N,DN	MBBR	10	very_low
PL-22	Europe	Poland	City235	53.12	18.01	43178	20.5	high	Temperate	Cfb	C,N,DN	MBBR	10	very_low
PL-23	Europe	Poland	City236	50.06	19.94	43178	26.5	very high	Temperate	Cfb	C,N,DN	Activated sludge	100	all
PL-24	Europe	Poland	City237	51.4	21.15	43179			Temperate	Cfb	C,N,DN,P	Activated sludge	10	very_low
PT-01	Europe	Portugal	City238	38.72	-9.14	43150	20	moderate	Subtropical	Csa	C	Biofilter	0	none
PT-02	Europe	Portugal	City238	38.72	-9.14	43150	20	moderate	Subtropical	Csa	C,N,DN	Activated sludge	0	none
PT-03	Europe	Portugal	City239	38.53	-8.89	43150	21	high	Subtropical	Csa	C,N,DN,P	Activated sludge	40	medium
PT-04	Europe	Portugal	City240	38.68	-9.17	43150	20	moderate	Subtropical	Csa	C	Activated sludge	0	none
PT-05	Europe	Portugal	City241	38.83	-9.17	43151	16	moderate	Subtropical	Csa	C	Activated sludge	15	low
PT-06	Europe	Portugal	City238	38.72	-9.14	43151	18	moderate	Subtropical	Csa	C,N,DN	Activated sludge	0	none
PT-07	Europe	Portugal	City238	38.72	-9.14	43151	14	low	Subtropical	Csa	C,N,DN	Activated sludge	0	none
PT-08	Europe	Portugal	City242	38.72	-9.14	43151	14	low	Subtropical	Csa	C	Activated sludge	0	none
PT-09	Europe	Portugal	City238	38.72	-9.14	43151	18	moderate	Subtropical	Csa	C	Activated sludge	0	none
SA-01	Asia	Saudi Arabia	City243	24.02	38.19	43219	37	extremely high	Tropical	BWh	N,DN	Activated sludge	100	all
SA-02	Asia	Saudi Arabia	City243	24.02	38.19	43219	37	extremely high	Tropical	BWh	N,DN	Activated sludge	100	all
SA-03	Asia	Saudi Arabia	City243	24.02	38.19	43219	37	extremely high	Tropical	BWh	N,DN	Activated sludge	0	none
SA-04	Asia	Saudi Arabia	City243	24.02	38.19	43219	37	extremely high	Tropical	BWh	N,DN	Activated sludge	0	none
SA-05	Asia	Saudi Arabia	City244	22.3	39.12	43226	34	extremely high	Tropical	BWh	C,DN	MBR	0	none
SA-06	Asia	Saudi Arabia	City244	22.3	39.12	43226	34	extremely high	Tropical	BWh	C,DN	MBR	0	none
SA-07	Asia	Saudi Arabia	City245	21.49	39.19	43227	36	extremely high	Tropical	BWh	C,N,DN	Activated sludge	0	none
SA-08	Asia	Saudi Arabia	City245	21.49	39.19	43227	36	extremely high	Tropical	BWh	C,N,DN	Activated sludge	0	none
SA-09	Asia	Saudi Arabia	City245	21.49	39.19	43227	36	extremely high	Tropical	BWh	C,N,DN	Activated sludge	0	none
SA-11	Asia	Saudi Arabia	City245	21.49	39.19	43227	36	extremely high	Tropical	BWh	C,N	Activated sludge	0	none
SA-12	Asia	Saudi Arabia	City245	21.49	39.19	43227	36	extremely high	Tropical	BWh	C,N	Activated sludge	0	none
SA-13	Asia	Saudi Arabia	City245	21.49	39.19	43227	36	extremely high	Tropical	BWh	C,N	Activated sludge	0	none
SA-14	Asia	Saudi Arabia	City245	21.49	39.19	43227	36	extremely high	Tropical	BWh	C,N,DN	Activated sludge	0	none
SG-01	Asia	Singapore	City246	1.35	103.82	43166	30	very high	Tropical	Af	C,N,DN,P	MBR	5	very_low
SG-02	Asia	Singapore	City246	1.35	103.82	43166	30	very high	Tropical	Af	C,N,DN	Activated sludge	0	none
SG-03	Asia	Singapore	City246	1.35	103.82	43166	30	very high	Tropical	Af	C,N,DN	Activated sludge	0	none
SG-04	Asia	Singapore	City246	1.35	103.82	43167	30	very high	Tropical	Af	C,N,DN	Activated sludge	0	none
ZA-01	Africa	South Africa	City247	-30.09	30.86	43194	26	very high	Tropical	Cfa	C,N,DN	Activated sludge	0	none
ZA-02	Africa	South Africa	City248	-30.04	30.89	43194	28	very high	Tropical	Cfa	C,N,DN	Activated sludge	50	medium
ZA-03	Africa	South Africa	City249	-29.88	30.87	43194	27	very high	Tropical	Cfa	C,N,DN	Activated sludge	0	none
ZA-04	Africa	South Africa	City250	-29.87	30.82	43194	27	very high	Tropical	Cfa	C,N,DN	Activated sludge	50	medium
ZA-05	Africa	South Africa	City251	-33.92	18.42	43194	25	high	Subtropical	Csb	C,N,DN,P	Activated sludge	0
ZA-06	Africa	South Africa	City251	-33.92	18.42	43194	25	high	Subtropical	Csb	C,N,DN	Activated sludge	0
ZA-07	Africa	South Africa	City251	-33.92	18.42	43194	25	high	Subtropical	Csb	C,N,DN	Activated sludge	0
ZA-08	Africa	South Africa	City251	-33.92	18.42	43194	25	high	Subtropical	Csb	C,N,DN,P	Activated sludge	0
ZA-09	Africa	South Africa	City251	-33.92	18.42	43194	25	high	Subtropical	Csb	C,N,DN,P	Activated sludge	0
ZA-10	Africa	South Africa	City252	-29.73	30.53	43194	21.6	high	Tropical	Cfa	C,N,DN	Activated sludge	0	none
ZA-11	Africa	South Africa	City253	-29.69	30.47	43194	23.9	high	Tropical	Cfa	C,N,DN,P	Activated sludge	0	none
ZA-12	Africa	South Africa	City254	-29.49	30.22	43194	22.1	high	Tropical	Cfb	C,N,DN,P	Activated sludge	15	low
ZA-13	Africa	South Africa	City255	-26.18	28.35	43194	20	moderate	Tropical	Cwb	C,N,DN,P	Activated sludge	15	low
ZA-14	Africa	South Africa	City255	-26.18	28.35	43194	20	moderate	Tropical	Cwb	C,N,DN	Activated sludge	0	none
ZA-15	Africa	South Africa	City255	-26.18	28.35	43194	20	moderate	Tropical	Cwb	C,N,DN,P	Activated sludge	40	medium
ZA-16	Africa	South Africa	City255	-26.18	28.35	43194	20	moderate	Tropical	Cwb	C,N,DN,P	Activated sludge	40	medium
ZA-17	Africa	South Africa	City255	-26.18	28.35	43194	20	moderate	Tropical	Cwb	C,N,DN	Biofilter	0	none
ZA-18	Africa	South Africa	City255	-26.18	28.35	43194	20	moderate	Tropical	Cwb	C,N,DN,P	Activated sludge	30	medium
ZA-19	Africa	South Africa	City255	-26.18	28.35	43194	20	moderate	Tropical	Cwb	C,N,DN,P	Activated sludge	30	medium
ZA-20	Africa	South Africa	City256	-25.75	28.23	43194			Tropical	Cwa	C,N,DN,P	Activated sludge	0	none
ZA-21	Africa	South Africa	City256	-25.75	28.23	43194			Tropical	Cwa	C,N,DN,P	Activated sludge	0	none
ZA-22	Africa	South Africa	City256	-25.75	28.23	43194			Tropical	Cwa	C,N,DN,P	Activated sludge	0	none
ZA-23	Africa	South Africa	City256	-25.75	28.23	43194			Tropical	Cwa	C,Anammox	Biofilter	0	none
ZA-24	Africa	South Africa	City256	-25.75	28.23	43194			Tropical	Cwa	C,Anammox	Biofilter	0	none
ZA-25	Africa	South Africa	City256	-25.75	28.23	43194			Tropical	Cwa	C,Anammox	Biofilter	0	none
ES-06	Europe	Spain	City257	41.72	1.82	43174	15	low	Subtropical	Cfa	C,N,DN	Activated sludge	10	very_low
ES-07	Europe	Spain	City258	41.39	2.17	43175	20	moderate	Subtropical	Csa	C	Activated sludge	0	none
ES-08	Europe	Spain	City259	41.52	0.87	43178	16	moderate	Subtropical	BSk	C	Other	0	none
ES-09	Europe	Spain	City260	41.63	1.01	43178	16	moderate	Subtropical	BSk	C	Activated sludge	0	none
ES-11	Europe	Spain	City261	42.04	3.13	43172	16	moderate	Subtropical	Csa	C,N,DN	Activated sludge	20	low
ES-12	Europe	Spain	City262	41.83	3.05	43172	15	low	Subtropical	Csa	C	Activated sludge	10	very_low
ES-13	Europe	Spain	City263	41.7	2.84	43172	18	moderate	Subtropical	Csa	C	Activated sludge	0	none
ES-14	Europe	Spain	City264	41.93	2.25	43174	16.9	moderate	Subtropical	Cfa	C,N,DN	Activated sludge	60	high
ES-15	Europe	Spain	City265	42.01	2.28	43174	13.3	low	Subtropical	Cfa	C,N,DN	Activated sludge	40	medium
ES-16	Europe	Spain	City266	41.58	2.33	43165	17	moderate	Subtropical	Cfa	C,N,DN	Activated sludge
ES-17	Europe	Spain	City267	41.98	2.82	43165	16	moderate	Subtropical	Csa	C,N,DN	Activated sludge	0	none
ES-18	Europe	Spain	City268	41.94	2.84	43166	16	moderate	Subtropical	Csa	C	Activated sludge	0	none
ES-19	Europe	Spain	City269	40.81	0.52	43171			Subtropical	BSk	C,N,DN	Activated sludge	0	none
ES-20	Europe	Spain	City270	42.27	2.96	43172	15	low	Subtropical	Csa	C	Activated sludge	25	low
ES-21	Europe	Spain	City271	41.79	1.1	43164	10	very low	Subtropical	Cfa	C	Activated sludge	0	none
ES-22	Europe	Spain	City272	41.79	0.8	43164	12.3	low	Subtropical	BSk	C,N,DN	Activated sludge	0	none
ES-23	Europe	Spain	City273	41.62	0.62	43164	13	low	Subtropical	BSk	C,N,DN	Activated sludge
ES-24	Europe	Spain	City274	41.55	2.11	43165	17	moderate	Subtropical	Cfa	C,N,DN	Activated sludge	50	medium
ES-25	Europe	Spain	City275	41.61	2.29	43165	17	moderate	Subtropical	Cfa	C,N,DN	Activated sludge	20	low
SE-01	Europe	Sweden	City276	58.41	15.62	43222	15.3	moderate	Temperate	Cfb	C,N,DN	Activated sludge	20	low
SE-02	Europe	Sweden	City277	57.55	11.94	43222	11	low	Temperate	Cfb	C,N,DN,P	Activated sludge	0	none
SE-03	Europe	Sweden	City277	57.55	11.94	43222	11	low	Temperate	Cfb	C,N,DN,P	MBBR	0	none
SE-04	Europe	Sweden	City278	57.49	12.08	43222	11	low	Temperate	Cfb	C,N,DN,P	Activated sludge	0	none
SE-05	Europe	Sweden	City276	58.41	15.62	43222	14.5	low	Temperate	Cfb	C,N,DN	Activated sludge	20	low
SE-06	Europe	Sweden	City276	58.41	15.62	43222	14.5	low	Temperate	Cfb	C,N,DN	Activated sludge	20	low
SE-07	Europe	Sweden	City279	56.88	14.81	43222			Temperate	Cfb	C,N	MBBR	1	very_low
SE-08	Europe	Sweden	City279	56.88	14.81	43222			Temperate	Cfb	C,N	MBBR	1	very_low
SE-09	Europe	Sweden	City279	56.88	14.81	43222			Temperate	Cfb	Anammox	MBBR	1	very_low
SE-10	Europe	Sweden	City280	59.35	18.17	43227	12	low	Temperate	Cfb	C,N,DN	Activated sludge	10	very_low
SE-11	Europe	Sweden	City281	59.76	18.7	43227	8	very low	Temperate	Cfb	C	Activated sludge	0	none
SE-12	Europe	Sweden	City282	59.61	16.54	43227			Temperate	Cfb	C,N	Activated sludge	7.2	very_low
SE-13	Europe	Sweden	City283	56.17	14.86	43227	37	extremely high	Temperate	Cfb	C	Activated sludge	100	all
SE-14	Europe	Sweden	City283	56.17	14.86	43227	37	extremely high	Temperate	Cfb	C	MBBR	100	all
SE-15	Europe	Sweden	City284	57.63	18.29	43227	13.4	low	Temperate	Cfb	C,DN	MBBR	10	very_low
SE-16	Europe	Sweden	City284	57.63	18.29	43227	13.4	low	Temperate	Cfb	C,N,DN	MBBR	10	very_low
SE-17	Europe	Sweden	City284	57.63	18.29	43227	13.4	low	Temperate	Cfb	C,N,DN	MBBR	10	very_low
SE-18	Europe	Sweden	City284	57.63	18.29	43227	13.4	low	Temperate	Cfb	C,DN	MBBR	10	very_low
SE-19	Europe	Sweden	City285	62.39	17.31	43227	1.8	very low	Temperate	Dfc	C	Activated sludge	10	very_low
SE-20	Europe	Sweden				43227	26	very high	Temperate		C	MBBR	100	all
SE-21	Europe	Sweden				43227	26	very high	Temperate		C	MBBR	100	all
SE-22	Europe	Sweden	#REF!	58.59	16.19	43227			Temperate	Cfb	C	Activated sludge	100	all
SE-23	Europe	Sweden	#REF!	57.71	11.97	43228	14	low	Temperate	Cfb	N	Biofilter	25	low
SE-24	Europe	Sweden	#REF!	57.71	11.97	43228	14	low	Temperate	Cfb	N	MBBR	25	low
SE-25	Europe	Sweden	#REF!	57.71	11.97	43228	14	low	Temperate	Cfb	C,DN	Activated sludge	25	low
SE-26	Europe	Sweden	#REF!	57.71	11.97	43228	14	low	Temperate	Cfb	DN	MBBR	25	low
SE-27	Europe	Sweden	#REF!	57.71	11.97	43228	33	extremely high	Temperate	Cfb	Anammox	MBBR	25	low
SE-28	Europe	Sweden	#REF!	55.56	14.35	43237			Temperate	Cfb	C	MBBR	100	all
SE-29	Europe	Sweden	#REF!	56.05	12.69	43242	17.2	moderate	Temperate	Cfb	C,N,DN,P	Activated sludge	20	low
SE-30	Europe	Sweden	#REF!	55.6	13	43242	21.7	high	Temperate	Cfb	C,N,DN	Activated sludge	0
SE-31	Europe	Sweden	#REF!	55.84	13.3	43242			Temperate	Cfb	C,N,DN	Activated sludge	26	low
SE-32	Europe	Sweden	#REF!	55.6	13	43242			Temperate	Cfb	C,N	Activated sludge	5	very_low
SE-33	Europe	Sweden	#REF!	55.6	13	43242			Temperate	Cfb	DN	MBBR	5	very_low
SE-34	Europe	Sweden	#REF!	55.6	13	43242			Temperate	Cfb	C,DN	Activated sludge	0	none
SE-35	Europe	Sweden	#REF!	55.6	13	43242			Temperate	Cfb	C,N,DN	Activated sludge	0	none
SE-36	Europe	Sweden	#REF!	55.6	13	43242			Temperate	Cfb	DN	MBBR	0	none
SE-37	Europe	Sweden	#REF!	55.6	13	43242			Temperate	Cfb	Anammox	MBBR	0	none
SE-38	Europe	Sweden	#REF!	56.14	13.39	43242			Temperate	Cfb	C	Activated sludge	100	all
SE-39	Europe	Sweden	#REF!	56.14	13.39	43242			Temperate	Cfb	C	Activated sludge	100	all
CH-01	Europe	Switzerland	#REF!	46.02	7.75	43180	16	moderate	Temperate	ET	C,N,DN	Activated sludge	0	none
CH-02	Europe	Switzerland	#REF!	46.02	7.75	43180	16	moderate	Temperate	ET	C,N,DN	Activated sludge	0	none
CH-03	Europe	Switzerland	#REF!	47.08	8.28	43193	12.5	low	Temperate	Cfb	C,N,DN	Activated sludge	10	very_low
CH-04	Europe	Switzerland	#REF!	47.52	8.54	43193	34.1	extremely high	Temperate	Cfb	C,N,DN,P	Activated sludge	5	very_low
CH-05	Europe	Switzerland	#REF!	47.52	8.54	43193	12.3	low	Temperate	Cfb	C,N,DN,P	Activated sludge	5	very_low
CH-06	Europe	Switzerland	#REF!	47.15	9.03	43193	10.6	low	Temperate	Cfb	C,N,DN	Activated sludge	40	medium
CH-07	Europe	Switzerland	#REF!	47.42	9.38	43193	12.3	low	Temperate	Cfb	C,N	Activated sludge	25	low
CH-08	Europe	Switzerland	#REF!	47.38	8.54	43194	11.7	low	Temperate	Cfb	C,N,DN	Activated sludge	10	very_low
CH-09	Europe	Switzerland	#REF!	47.35	8.72	43194	12.7	low	Temperate	Cfb	C,N	Activated sludge	20	low
CH-10	Europe	Switzerland	#REF!	46.77	7.57	43194	12.5	low	Temperate	Cfb	C,N,DN,P	Activated sludge	10	very_low
CH-11	Europe	Switzerland	#REF!	46.18	8.86	43194	13	low	Temperate	Cfb	C,P	Activated sludge	37	medium
CH-12	Europe	Switzerland	#REF!	47.55	7.63	43194	14.9	low	Temperate	Cfb	C,N,DN	Activated sludge	25	low
CH-13	Europe	Switzerland	#REF!	47.39	9.28	43194	11	low	Temperate	Cfb	C,N	Activated sludge	40	medium
CH-14	Europe	Switzerland	#REF!	47.39	9.28	43194	10.9	low	Temperate	Cfb	C,N	Activated sludge	40	medium
CH-15	Europe	Switzerland	#REF!	47.09	7.58	43195	14.8	low	Temperate	Cfb	C,N,DN	Other	40	medium
CH-16	Europe	Switzerland	#REF!	47.09	7.58	43195	14.8	low	Temperate	Cfb	C,N,DN	Other	40	medium
CH-17	Europe	Switzerland	#REF!	46.2	6.14	43194	15	low	Temperate	Cfb	C,N	Biofilter	0	none
CH-18	Europe	Switzerland	#REF!	47	9.5	43194	12.5	low	Temperate	Cfb	C,N,DN	Other	15	low
CH-19	Europe	Switzerland	#REF!	47	9.5	43194	12.5	low	Temperate	Cfb	C,N,DN	Other	15	low
CH-20	Europe	Switzerland	#REF!	47.24	8.74	43195	4.99	very low	Temperate	Cfb	C,N,DN	MBR	5	very_low
CH-21	Europe	Switzerland	#REF!	47.24	8.74	43195	5.94	very low	Temperate	Cfb	C,N,DN	MBR	5	very_low
CH-22	Europe	Switzerland	#REF!	47.4	8.62	43195	15.3	moderate	Temperate	Cfb	C,N,DN,P	Activated sludge	50	medium
CH-23	Europe	Switzerland	#REF!	46.98	7.48	43195	9.5	very low	Temperate	Cfb	C,N,DN	Biofilter	20	low
CH-24	Europe	Switzerland	#REF!	47.23	8.67	43195	11.8	low	Temperate	Cfb	C,N	Activated sludge	60	medium
CH-25	Europe	Switzerland	#REF!	47.37	8.64	43196	13.6	low	Temperate	Cfb	C,N,DN	Activated sludge	20	low
CH-26	Europe	Switzerland	#REF!	46.95	7.45	43194	16	moderate	Temperate	Cfb	C,N,DN	Biofilter	0
CH-27	Europe	Switzerland	#REF!	47.47	9.57	43196	15.5	moderate	Temperate	Cfb	C,N,DN	Biofilter	9	very_low
CH-28	Europe	Switzerland	#REF!	46.66	7.08	43196	10.6	low	Temperate	Cfb	C,N,DN	Activated sludge	25	low
CH-29	Europe	Switzerland	#REF!	47.41	8.4	43199	15.7	moderate	Temperate	Cfb	C,N,DN	Biofilter	40	medium
CH-30	Europe	Switzerland	#REF!	47.18	8.46	43200	16	moderate	Temperate	Cfb	C,N,DN,P	Activated sludge	15	low
UK-10	Europe	United Kingdom	#REF!	51.26	-2.19	43196	15	low	Temperate	Cfb	C,N	MBR	0	none
UK-11	Europe	United Kingdom	#REF!	51.46	-2.12	43196	15	low	Temperate	Cfb	C,N	Activated sludge	15	low
UK-12	Europe	United Kingdom	#REF!	51.43	-2.19	43196	17	moderate	Temperate	Cfb	C,N	Activated sludge	10	very_low
UK-13	Europe	United Kingdom	#REF!	52.62	1.24	43175	13	low	Temperate	Cfb	C,N,DN	Activated sludge	60.9	high
UK-14	Europe	United Kingdom	#REF!	52.62	1.24	43175	13	low	Temperate	Cfb	C,N,DN,P	Activated sludge	12	low
UK-15	Europe	United Kingdom	#REF!	52.62	1.24	43175	13	low	Temperate	Cfb	C,N,DN	Activated sludge	60.9	high
UK2-01	Europe	United Kingdom	#REF!	54.98	-1.62	43272	15.8	moderate	Subtropical	Cfb	C	Activated sludge	0	none
UK2-02	Europe	United Kingdom	#REF!	54.98	-1.62	43272	16.1	moderate	Subtropical	Cfb	C	Activated sludge	0	none
UK2-03	Europe	United Kingdom	#REF!	54.98	-1.62	43272	16.3	moderate	Subtropical	Cfb	C,N	Activated sludge	0	none
UK2-04	Europe	United Kingdom	#REF!	54.98	-1.62	43272	15.8	moderate	Subtropical	Cfb	C,N	Activated sludge	0	none
UK2-05	Europe	United Kingdom	#REF!	54.98	-1.62	43272	16.2	moderate	Subtropical	Cfb	C,N	Activated sludge	0	none
UK2-06	Europe	United Kingdom	#REF!	54.98	-1.62	43272	15.9	moderate	Subtropical	Cfb	C	Activated sludge	20	low
UK2-07	Europe	United Kingdom	#REF!	54.98	-1.62	43272	15.7	moderate	Subtropical	Cfb	C	Activated sludge	0	none
UK2-08	Europe	United Kingdom	#REF!	54.98	-1.62	43272			Subtropical	Cfb	C	Biofilter	0	none
UK2-09	Europe	United Kingdom	#REF!	54.98	-1.62	43272			Subtropical	Cfb	N	Biofilter	0	none
UK2-10	Europe	United Kingdom	#REF!	54.98	-1.62	43272			Subtropical	Cfb	C	Biofilter	0	none
UK2-11	Europe	United Kingdom	#REF!	54.98	-1.62	43272			Subtropical	Cfb	C	Biofilter	0	none
UK2-12	Europe	United Kingdom	#REF!	54.98	-1.62	43272			Subtropical	Cfb	C	Biofilter	0	none
UK2-13	Europe	United Kingdom	#REF!	54.98	-1.62	43272			Subtropical	Cfb	C	Biofilter	0	none
UK2-14	Europe	United Kingdom	#REF!	54.98	-1.62	43272			Subtropical	Cfb	C	Biofilter	0	none
UK-03	Europe	United Kingdom	#REF!	52.51	-3.31	43203	11	low	Temperate	Cfb	C,N	Activated sludge	40	medium
UK-04	Europe	United Kingdom	#REF!	51.6	0.03	43203	11	low	Tropical	Cfb	C,N	Activated sludge	5	very_low
UK-05	Europe	United Kingdom	#REF!	51.6	0.03	43203	11	low	Tropical	Cfb	C,N	Activated sludge	5	very_low
UK-06	Europe	United Kingdom	#REF!	51.63	-2.4	43203	11	low	Temperate	Cfb	C,N	Activated sludge	5	very_low
UK-07	Europe	United Kingdom	#REF!	51.49	-2.44	43203	11	low	Temperate	Cfb	C,N	Activated sludge	5
UK-08	Europe	United Kingdom	#REF!	51.36	-2.13	43196	17	moderate	Temperate	Cfb	C,N	Activated sludge	5	very_low
UK-09	Europe	United Kingdom	#REF!	51.32	-2.01	43196	17	moderate	Temperate	Cfb	C,N	Activated sludge	5	very_low
US1-06	North America	United States	#REF!	37.65	-122.41	43320	24	high	Subtropical	Csb	C	Activated sludge	25	low
US1-07	North America	United States	#REF!	37.44	-122.14	43326	26.5	very high	Subtropical	Csb	C,N	Biofilter	10	very_low
US1-08	North America	United States	#REF!	37.77	-122.42	43321	21	high	Subtropical	Csb	C	Activated sludge	0	low
US1-09	North America	United States	#REF!	37.49	-122.24	43326	24	high	Subtropical	Csb	C	Biofilter	25	low
US1-10	North America	United States	#REF!	37.67	-122.08	43326	23	high	Subtropical	Csb	C	Biofilter	50	medium
US1-100	North America	United States	#REF!	36.74	-119.79	43433	35	extremely high	Subtropical	BSh	C,N,DN	Activated sludge	15	low
US1-101	North America	United States	#REF!	45.71	-121.46	43391	20	moderate	Temperate	Csb	C,N,DN	Activated sludge	17.5	low
US1-103	North America	United States	#REF!	34.07	-118.03	43410	26.6	very high	Subtropical	BSk	C,N,DN	Activated sludge	15	low
US1-104	North America	United States	#REF!	36.74	-119.79	43433	34	extremely high	Subtropical	BSh	C,N,DN	Activated sludge	15	low
US1-105	North America	United States	#REF!	36.74	-119.79	43433	35	extremely high	Subtropical	BSh	C,N,DN	Activated sludge	15	low
US1-106	North America	United States	#REF!	34.39	-118.54	43411	25.9	very high	Subtropical	Csb	C,N,DN	Activated sludge	1	very_low
US1-107	North America	United States	#REF!	34.46	-118.57	43410	26.4	very high	Subtropical	Csb	C,N,DN	Activated sludge	10	very_low
US1-108	North America	United States	#REF!	33.98	-118.03	43410	27.8	very high	Subtropical	BSk	C,N,DN	Activated sludge	10	very_low
US1-109	North America	United States	#REF!	34.06	-117.75	43410	26.4	very high	Subtropical	Csa	C,N,DN	Activated sludge	4	very_low
US1-11	North America	United States	#REF!	37.8	-122.41	43321	22	high	Subtropical	Csb	C	Activated sludge	0	none
US1-110	North America	United States	#REF!	33.98	-118.03	43410	27.7	very high	Subtropical	BSk	C,N,DN	Activated sludge	2	very_low
US1-111	North America	United States									None		0
US1-112	North America	United States				43444					C,N,DN	Activated sludge	0	none
US1-113	North America	United States	#REF!	36.85	-121.54	43444			Subtropical	Csb	C,N,DN	Activated sludge	0	none
US1-114	North America	United States	#REF!	36.85	-121.54	43444			Subtropical	Csb	C,N,DN	Activated sludge	0	none
US1-115	North America	United States	#REF!	37.13	-121.65	43444			Subtropical	Csb	C,N,DN	Activated sludge	100	all
US1-12	North America	United States	#REF!	37.6	-122.39	43320	24.5	high	Subtropical	Csb	C	Activated sludge	0	none
US1-121	North America	United States	#REF!	36.68	-121.66	43444			Subtropical	Csb	C,N,DN	Activated sludge	0	none
US1-122	North America	United States	#REF!	36.81	-121.37	43444			Subtropical	Csb	C,N,DN	Activated sludge	0	none
US1-123	North America	United States	#REF!	35.31	-120.84	43448	18.4	moderate	Subtropical	Csb	C,N,DN	Activated sludge	0	none
US1-124	North America	United States	#REF!	35.28	-120.66	43448	19	moderate	Subtropical	Csb	C,N	Biofilter	0	none
US1-126	North America	United States	#REF!	36.42	-121.33	43446			Subtropical	Csb	C,N,DN	Activated sludge	10	very_low
US1-127	North America	United States	#REF!	35.64	-120.65	43446	20.7	high	Subtropical	Csb	C,N,DN	Activated sludge	5	very_low
US1-128	North America	United States	#REF!	37	-121.56	43445	21.6	high	Subtropical	Csb	C,N,DN,P	Activated sludge	2	very_low
US1-129	North America	United States	#REF!	36.85	-121.54	43444			Subtropical	Csb	C,N,DN	Activated sludge	100	all
US1-13	North America	United States	#REF!	37.58	-122.35	43320	25	high	Subtropical	Csb	C	Activated sludge	7.5	very_low
US1-130	North America	United States	#REF!	36.85	-121.4	43446	20.8	high	Subtropical	Csb	C,N,DN	MBR	0	none
US1-14	North America	United States	#REF!	37.56	-122.33	43320	23.5	high	Subtropical	Csb	C	Activated sludge	0	none
US1-15	North America	United States									None		0
US1-26	North America	United States	#REF!	37.59	-122.04	43326	25	high	Subtropical	Csb	C	Activated sludge	20	low
US1-27	North America	United States	#REF!	37.34	-121.89	43326	21	high	Subtropical	Csb	C,N,DN,P	Activated sludge	10	very_low
US1-29	North America	United States	#REF!	38.02	-121.84	43333	26	very high	Subtropical	Csb	C	Biofilter	3	very_low
US1-30	North America	United States	#REF!	37.73	-122.16	43326	26	very high	Subtropical	Csb	C	Biofilter	10	very_low
US1-31	North America	United States	#REF!	38.1	-122.26	43341	18	moderate	Subtropical	Csb	C	Biofilter	5	very_low
US1-32	North America	United States	#REF!	37.87	-122.46	43341	22.5	high	Subtropical	Csb	C	Activated sludge	0	none
US1-33	North America	United States	#REF!	39.14	-121.62	43339	28.5	very high	Subtropical	Csb	C	Activated sludge	50	medium
US1-34	North America	United States	#REF!	38.05	-122.16	43341	26	very high	Subtropical	Csb	C	Activated sludge	17.5	low
US1-35	North America	United States	#REF!	37.68	-121.77	43343	26	very high	Subtropical	Csb	C	Activated sludge	5	very_low
US1-36	North America	United States	#REF!	37.97	-122.53	43341	26	very high	Subtropical	Csb	C	Biofilter	2	very_low
US1-37	North America	United States	#REF!	38.02	-122.13	43333	33.5	extremely high	Temperate	Csb	C,N	Activated sludge	100	all
US1-38	North America	United States	#REF!	38.05	-122.21	43333	29	very high	Subtropical	Csb	C,N	Activated sludge	70	high
US1-39	North America	United States	#REF!	36.89	-120.69	43343	23.4	high	Subtropical	BSk	C	Activated sludge	15	low
US1-40	North America	United States	#REF!	38.11	-122.57	43341	23.5	high	Subtropical	Csb	C,N,DN	Activated sludge	5	very_low
US1-41	North America	United States	#REF!	37.8	-122.27	43343	24	high	Subtropical	Csb	C	Activated sludge	6	very_low
US1-42	North America	United States	#REF!	37.72	-121.91	43343	26.5	very high	Subtropical	Csb	C	Activated sludge	1.5	very_low
US1-43	North America	United States	#REF!	37.58	-122.35	43352	20	moderate	Subtropical	Csb	C	Activated sludge	100	all
US1-44	North America	United States	#REF!	47.66	-117.43	43324	22	high		Csb	C,N,DN	MBR	5	very_low
US1-45	North America	United States	#REF!	37.94	-122.35	43341	20	moderate	Subtropical	Csb	C,N,DN	Activated sludge	5	very_low
US1-46	North America	United States	#REF!	30.55	-87.71	43363	28	very high	Subtropical	Cfa	P	Activated sludge	10	very_low
US1-47	North America	United States	#REF!	33.5	-117.66	43363	29	very high	Subtropical	BSk	C	Activated sludge	0	none
US1-48	North America	United States	#REF!	42.19	-71.76	43360	24	high	Subtropical	Dfa	C,N,DN,P	Activated sludge	6	very_low
US1-49	North America	United States	#REF!	40.29	-74.35	43352	25	high	Temperate	Cfa	C,N	Activated sludge	1	very_low
US1-50	North America	United States	#REF!	34.24	-116.91	43360	20.6	high	Subtropical	Csb	C,N,DN	Activated sludge	0	none
US1-52	North America	United States	#REF!	40.16	-105.17	43360	21	high	Temperate	BSk	C,N,DN,P	Activated sludge	15	low
US1-53	North America	United States									None		0
US1-54	North America	United States	#REF!	33.42	-111.83	43356	31.1	extremely high	Subtropical	BWh	N,DN	MBR	0
US1-55	North America	United States	#REF!	38.03	-122.27	43343	33	extremely high	Subtropical	Csb	C,N	Activated sludge	100	all
US1-56	North America	United States	#REF!	38	-122.3	43333	24	high	Subtropical	Csb	C	Activated sludge	0	none
US1-57	North America	United States	#REF!	37.94	-122.35	43333	20	moderate	Subtropical	Csb	C	Activated sludge	30	medium
US1-58	North America	United States	#REF!	38.03	-122.27	43333	24	high	Subtropical	Csb	C,N,DN	Activated sludge	0	none
US1-59	North America	United States	#REF!	38.02	-122.13	43333	25	high	Temperate	Csb	C	Activated sludge	5	very_low
US1-61	North America	United States	#REF!	33.6	-117.66	43363	28	very high	Subtropical	BSk	C	Activated sludge	0	none
US1-62	North America	United States	#REF!	35.39	-120.61	43363	28	very high	Subtropical	Csb	C	Activated sludge	0	none
US1-63	North America	United States	#REF!	33.5	-117.66	43363	24	high	Subtropical	BSk	C,N	Activated sludge	0	none
US1-64	North America	United States									None		0
US1-65	North America	United States	#REF!	38.55	-122.82	43365	25	high	Subtropical	Csb	C,N,DN,P	Activated sludge	10	very_low
US1-66	North America	United States									None		0
US1-67	North America	United States	#REF!	36.4	-97.88	43375	24	high	Temperate	Cfa	C,N,DN,P	Activated sludge	10	very_low
US1-68	North America	United States	#REF!	38.23	-122.64	43365	24	high	Subtropical	Csb	C,N,DN,P	Activated sludge	14	low
US1-69	North America	United States	#REF!	38.44	-122.71	43364	25	high	Subtropical	Csb	C,N,DN	Activated sludge	2	very_low
US1-70	North America	United States									None		0
US1-71	North America	United States	#REF!	37.77	-122.42	43375	25.3	very high	Subtropical	Csb	C,N,DN	Activated sludge	0	none
US1-72	North America	United States	#REF!	37.77	-122.42	43382	23.5	high	Subtropical	Csb	C,N,DN	Activated sludge	0	none
US1-73	North America	United States	#REF!	37.77	-122.42	43389	25.2	very high	Subtropical	Csb	C,N,DN	Activated sludge	0	none
US1-74	North America	United States	#REF!	37.77	-122.42	43397	22.9	high	Subtropical	Csb	C,N,DN	Activated sludge	0	none
US1-75	North America	United States	#REF!	37.77	-122.42	43403	23.2	high	Subtropical	Csb	C,N,DN	Activated sludge	0	none
US1-76	North America	United States	#REF!	36.12	-97.06	43419	15	low	Temperate	Cfa	C,N	Activated sludge	15	low
US1-78	North America	United States				43403	17.5	moderate			C,N,DN,P	Activated sludge	100	all
US1-80	North America	United States				43403					C,N	Activated sludge	100	all
US1-86	North America	United States	#REF!	33.77	-118.19	43411	26	very high	Subtropical	BSk	C,N,DN	Activated sludge	6	very_low
US1-87	North America	United States	#REF!	33.83	-118.28	43409	28.9	very high	Subtropical	BSk	C	Activated sludge	17	low
US1-88	North America	United States	#REF!	33.86	-118.06	43411	28	very high	Subtropical	BSk	C,N,DN	Activated sludge	12	low
US1-89	North America	United States	#REF!	34.69	-118.15	43410	22.3	high	Subtropical	BSk	C,N,DN	Activated sludge	3	very_low
US1-90	North America	United States	#REF!	34.58	-118.12	43410	24.2	high	Subtropical	BSk	C,N,DN	Activated sludge	1	very_low
US1-91	North America	United States	#REF!	38.54	-121.74	43439	21	high	Subtropical	Csa	C,N,DN	Activated sludge	6	very_low
US1-92	North America	United States	#REF!	38.05	-122.16	43439	36.5	extremely high	Subtropical	Csb	C,N	Activated sludge	100	all
US1-93	North America	United States	#REF!	38.25	-122.04	43439	21	high	Subtropical	Csb	C,N	Biofilter	25	low
US1-94	North America	United States	#REF!	38.36	-121.99	43439	23	high	Subtropical	Csa	C,N,DN	Activated sludge	10	very_low
US1-95	North America	United States	#REF!	38.68	-121.77	43439	21.4	high	Subtropical	Csa	C,N,DN	Activated sludge	5	very_low
US1-96	North America	United States									None		0
US1-97	North America	United States	#REF!	35.37	-119.02	43433	24.4	high	Subtropical	BSh	C,N,DN	Activated sludge	5	very_low
US1-98	North America	United States	#REF!	37.3	-120.48	43433	22	high	Subtropical	Csa	C,N,DN	Activated sludge	1	very_low
US1-99	North America	United States	#REF!	36.74	-119.79	43433			Subtropical	BSh	C,N,DN	MBR	15	low
US2-01	North America	United States	#REF!	35.99	-78.9	43213	34.4	extremely high	Temperate	Cfa	Anammox	MBBR	0
US2-02	North America	United States	#REF!	38.91	-77.04	43214			Temperate	Cfa	C,N,DN	Activated sludge	0
US2-03	North America	United States	#REF!	38.91	-77.04	43214			Temperate	Cfa	C,N,DN	Activated sludge	0
US2-04	North America	United States	#REF!	37.03	-76.35	43213	19.8	moderate	Temperate	Cfa	C,N,DN	Activated sludge	0
US2-05	North America	United States	#REF!	36.73	-76.58	43213	19.3	moderate	Temperate	Cfa	C,N,DN,P	Activated sludge	0
US2-06	North America	United States	#REF!	40.87	-77.58	43215	19	moderate	Temperate	Dfb	C,N,DN	Activated sludge	0
US2-07	North America	United States	#REF!	37.21	-76.78	43215	21.5	high	Temperate	Cfa	C,N,DN,P	Activated sludge	0
US2-08	North America	United States	#REF!	36.85	-76.29	43213	20.5	high	Temperate	Cfa	C,N,DN,P	Activated sludge	0
US2-09	North America	United States	#REF!	37.2	-76.43	43215	17.8	moderate	Temperate	Cfa	C,N,DN	Activated sludge	0
US2-10	North America	United States	#REF!	37.09	-76.47	43213	19.2	moderate	Temperate	Cfa	C,N,DN,P	Activated sludge	0
US2-11	North America	United States	#REF!	42.19	-71.76	43216	11	low	Temperate	Dfa	C,N,DN,P	Activated sludge	15	low
US2-12	North America	United States	#REF!	42.36	-71.06	43217	14.1	low	Temperate	Cfa	C	Activated sludge	5	very_low
US2-13	North America	United States	#REF!	48.19	-114.32	43220	14	low	Temperate	Dfb	C,N,DN,P	Activated sludge	17	low
US2-14	North America	United States	#REF!	42.56	-71.59	43222	15.4	moderate	Temperate	Dfa	C,N,DN,P	Activated sludge	30	medium
US2-15	North America	United States	#REF!	42.71	-71.16	43222	13.6	low	Temperate	Dfa	C	Activated sludge	3	very_low
US2-16	North America	United States	#REF!	42.63	-71.32	43222	13.3	low	Temperate	Dfa	C	Activated sludge	0
US2-17	North America	United States	#REF!	41.97	-71.36	43222	12.6	low	Temperate	Cfa	C,N,DN,P	Activated sludge	10	very_low
US2-18	North America	United States	#REF!	41.54	-72.81	43223	15	low	Temperate	Cfa	C,N,DN,P	Activated sludge	10	very_low
US2-19	North America	United States	#REF!	41.54	-72.81	43223	15	low	Temperate	Cfa	DN	Activated sludge	10	very_low
US2-20	North America	United States	#REF!	41.6	-72.88	43223			Temperate	Cfa	N	Activated sludge	0
US2-21	North America	United States	#REF!	41.6	-72.88	43223			Temperate	Cfa	DN	Biofilter	0
US2-22	North America	United States	#REF!	41.82	-72.9	43223	12.8	low	Temperate	Cfa	C,N,DN,P	Activated sludge	0	none
US2-23	North America	United States	#REF!	41.82	-72.9	43223	12.8	low	Temperate	Cfa	C,DN	Biofilter	0	none
US2-24	North America	United States	#REF!	42.07	-72.61	43227	18.4	moderate	Temperate	Cfa	C,N,DN	Activated sludge	30	medium
US2-25	North America	United States	#REF!	42.13	-72.75	43227	15.8	moderate	Temperate	Cfa	C,N,DN,P	Activated sludge	25	low
US2-26	North America	United States	#REF!	42.15	-72.61	43227	18.4	moderate	Temperate	Cfa	C	Activated sludge	4	very_low
US2-27	North America	United States	#REF!	42.14	-71.97	43227	15.8	moderate	Temperate	Dfa	C,N,P	Activated sludge	10	very_low
US2-28	North America	United States	#REF!	42.14	-71.97	43227	15.8	moderate	Temperate	Dfa	C,N	Biofilter	10	very_low
US2-29	North America	United States	#REF!	38.88	-94.82	43229	17.5	moderate	Temperate	Cfa	C,N,DN,P	Activated sludge	6	very_low
UY-11	South America	Uruguay	#REF!	-34.9	-56.16	43312			Subtropical	Cfa	C,N,DN	Activated sludge	100	all
UY-12	South America	Uruguay	#REF!	-34.09	-56.22	43314			Subtropical	Cfa	C	Activated sludge	0	none
UY-13	South America	Uruguay	#REF!	-34.9	-56.16	43312			Subtropical	Cfa	C,N,DN	Activated sludge	100	all
UY-14	South America	Uruguay	#REF!	-34.53	-56.29	43314			Subtropical	Cfa	C	Activated sludge	0	none
UY-15	South America	Uruguay	#REF!	-34.34	-56.71	43314			Subtropical	Cfa	C	Activated sludge	0	none
UY-16	South America	Uruguay	#REF!	-33.12	-58.3	43322	32	extremely high	Subtropical	Cfa	C	Activated sludge	100	all
UY-17	South America	Uruguay	#REF!	-33.12	-58.3	43322	32	extremely high	Subtropical	Cfa	C	Activated sludge	100	all
UY-18	South America	Uruguay	#REF!	-34.9	-56.16	43326			Subtropical	Cfa	C	Activated sludge	100	all
