# Supplementary material for: MiDAS 4: A global catalogue of full-length 16S rRNA gene sequences and taxonomy for studies of bacterial communities in wastewater treatment plants
Source: Nat Commun. 2022 Apr 7;13:1908. doi: 10.1038/s41467-022-29438-7 (PMC8989995; doi:10.1038/s41467-022-29438-7)
Supplement: Supplementary file 7 — Supplementary Data 3 [file 41467_2022_29438_MOESM7_ESM.xlsx]

## Sheet: V1-V3
Genus	Process_type_RDA1	Process_type_RDA2	Industrial_load_RDA1	Industrial_load_RDA2	Temperature_RDA1	Temperature_RDA2	Continent_RDA1	Continent_RDA2	ClimateZone_RDA1	ClimateZone_RDA2
966-1	-0.0154027	0.00276957	-0.0261977	-0.000595844	-0.0277863	0.0139219	-0.0339545	-0.0153687	0.0241936	-0.0121426
AAP99	0.0586432	0.0243271	0.0902089	-0.0153019	0.0495365	-0.0451308	0.0477418	0.0863385	-0.0465306	0.0141266
Abditibacterium	-0.00383451	0.000482966	-0.00903967	-0.00347216	-0.00202803	0.00547472	-0.000935963	-0.00335319	-0.00255484	-0.00336313
Acanthopleuribacter	0.0014993	9.70892e-05	0.00106762	-0.000774322	0.000121565	-0.000813868	-0.00184436	0.00119504	-0.000788431	0.000364123
Acetitomaculum	-0.000695914	-0.00167896	-0.00110588	0.00308146	-0.00439428	-0.00138712	-0.00752609	-0.00209529	0.00305076	0.00108187
Acetoanaerobium	-0.00150935	-0.00056427	0.00057152	0.000528149	-0.000694198	-0.00130297	-0.00102106	0.00101636	0.000544652	0.00100759
Acetobacter	-0.00431246	-0.000662152	-0.0077939	-0.00175111	-0.00153274	-0.0032565	0.00245238	-0.00148959	-0.00119321	0.00034184
Acetobacterium	0.00129297	-0.00231812	0.0119468	-0.000935334	0.018414	0.00292886	0.017269	-0.00189295	-0.00973012	0.00238597
Acetomicrobium	0.000143682	-0.000508959	0.00018482	-0.000928632	0.000695682	-0.000487796	0.00111227	-8.55654e-05	-0.000631605	0.000180947
Acetonema	-0.00307334	-0.00106911	0.00207493	-0.0014593	0.00277421	-3.18845e-05	0.00273165	0.000743902	-0.00159401	0.000410958
Acholeplasma	-0.0031525	-0.000675089	-0.00372611	-0.00402189	-0.00430734	0.010957	-0.00159757	-0.00139755	0.00583751	-0.00297268
Achromobacter	0.00101732	-0.00112681	0.000777824	0.00112126	0.00153738	0.000513197	-0.000937433	-0.000795099	0.000691477	0.00154852
Achromobacter_xylosoxidans	0.000222772	0.000241885	0.000527402	-0.000479817	0.000717011	7.7422e-05	0.00053873	-2.35792e-05	-0.000380536	3.43151e-05
Acidaminobacter	-0.00180718	0.00209505	-0.000733259	0.00030464	0.00104592	0.00251561	0.00116693	-0.000824141	-6.03462e-05	-0.000770741
Acidaminococcus	-0.000627714	-0.00270482	0.00825192	0.000125301	0.0115499	0.000896275	0.00894587	0.000755895	-0.00713894	0.000342771
Acidibacter	0.0330128	0.00438419	0.0346531	0.0102235	0.0062438	-0.0178354	0.000209627	0.00821539	0.000573366	0.0159779
Acidipropionibacterium	-0.000226398	0.000133053	0.000452455	-0.000860423	0.000231052	0.000214299	-0.000235529	0.000857124	-0.000412372	0.00043338
Acidisoma	1.92857e-05	-1.57219e-05	4.80027e-05	4.12507e-05	5.48469e-05	8.93281e-06	6.35163e-05	-0.000104102	1.36727e-05	8.1315e-05
Acidocella	-0.000323389	0.000247142	-0.00020581	-0.000271649	4.71935e-05	0.000585665	-0.000271295	-0.000218987	0.000172727	-3.60703e-05
Acidomonas	2.98751e-05	-3.86711e-05	2.84756e-05	-3.61565e-05	1.02083e-05	-8.29674e-06	3.55302e-05	-1.89295e-05	-1.37875e-05	3.94994e-06
Acidovorax	0.00212203	0.00179915	0.176552	-0.00238449	0.219323	-0.00634684	0.19043	0.00691465	-0.150432	0.00230006
Acinetobacter	-0.0139218	-0.0081956	0.0255602	0.00626851	0.048742	-0.00172604	0.023977	0.00572598	-0.0312507	0.0138146
Actibacter	0.00124816	0.000546575	0.000966963	-0.00011103	0.00249035	0.000907802	0.00128238	-0.00139033	-0.00160126	-0.000377966
Actibacterium	0.000381433	-1.85321e-05	-2.70528e-06	0.000762889	-0.00040556	-0.000743401	-0.00096434	-0.000557625	-0.000227806	6.52634e-05
Actinomyces	0.0120343	-0.00407008	0.0188191	0.00883458	0.0288573	0.00014645	0.0201464	-0.00920006	-0.0157312	0.00732544
Actinotalea	0.000394636	0.000926352	-0.000517929	0.00116867	0.00205489	0.000683319	0.000318135	-0.00207834	-0.000634161	0.00011964
Actinothuidium_hookeri	8.00278e-05	-3.90247e-05	5.42701e-05	-2.66476e-05	0.000124487	5.79608e-05	0.000113304	-6.03649e-05	-4.39675e-05	1.25961e-05
Acuticoccus	-0.000603167	-0.00011208	-0.0011302	-0.000286739	0.000105776	-8.59694e-05	-0.000464809	-0.000316564	-0.000142864	4.09286e-05
ADurb.Bin063-1	-4.05556e-05	-0.00295358	0.000107024	0.00558894	-0.00492661	0.00432149	-0.00780203	-0.00226919	0.00798314	0.000394709
ADurb.Bin118	0.00101122	-0.0006731	0.000692014	-0.00051868	-4.32483e-05	-0.000614831	0.000578325	0.00118934	8.63787e-05	0.000555208
Aequorivita	0.000110557	0.00185993	0.00167919	0.000627009	0.00299624	0.000682094	0.00381477	-0.000287067	-0.00216963	0.000534365
Aerococcus	0.000368939	-0.000176494	0.00119321	9.63896e-05	0.00119773	0.000213372	0.000512306	-0.00105928	-0.00046455	0.000296564
Aeromicrobium	0.00669628	0.0125902	0.00872383	0.00645321	0.0201669	-0.0023841	0.0295157	-0.0118302	-0.0156648	0.00113486
Aeromonas	-0.00575222	-0.00663372	0.0141471	0.0167721	0.00810524	-0.00861735	-0.000163744	0.00405434	0.00326282	0.0208578
Aerosphaera	0.000870613	-0.000718877	0.000914374	0.0020491	-0.000361603	-0.00118705	-0.000430172	0.00100555	-0.00020997	0.00107946
Aestuariicoccus	0.000428463	7.01497e-05	-3.1608e-06	0.000891344	-0.00051541	-0.000739455	-0.00112672	-0.000651518	-0.000198611	0.000130904
Aestuariimicrobium	0.0309124	-0.00423738	0.03606	-0.0144525	0.0661858	0.0140743	0.0539483	-0.00805724	-0.0435007	-0.0172529
Aetherobacter	0.0321049	0.00202462	0.0233477	-0.00637389	0.0263769	0.00102224	0.0218918	-0.00353101	-0.011845	0.00622526
Afipia	0.0219245	0.00683548	0.0177034	0.0121953	0.00672388	-0.00946915	0.000554522	-0.00225908	0.00394543	0.00380224
Agathobacter	0.00602959	0.00202339	0.0332472	0.00212315	0.0361494	-3.80985e-05	0.0283288	0.00304785	-0.0256223	-0.000737473
Agitococcus_lubricus_group	0.0105142	-0.000535452	0.0445919	-0.00937487	0.0208267	-0.0258365	0.0352642	0.0349353	-0.0206906	0.0238263
Agreia	-0.000626493	-0.000209517	0.00128142	-0.0013428	0.00300708	0.00136832	0.0021109	1.63804e-05	-0.0019253	-0.00060822
Agrococcus	-2.28448e-05	9.29336e-05	0.000170504	-2.47683e-05	-6.50559e-05	0.000543405	-0.000140468	-0.000489081	0.000222043	4.78187e-05
Ahniella	0.0326942	0.0177478	0.0446847	-0.00302838	-0.0013406	-0.0288608	0.0127117	0.0518578	-0.00894879	0.0623735
Akkermansia	-0.000933316	-0.000295723	0.00582812	0.00067512	0.0079533	0.000680035	0.00708751	0.0011333	-0.00641115	-0.000314087
AKYG587	-0.000581818	0.00449543	-0.000661387	0.000836054	-2.45566e-05	-0.00308208	-0.00384003	0.000173632	-0.00134207	6.72891e-05
Albirhodobacter	0.000187797	0.000677641	-0.000261556	-0.0011483	0.00146246	0.000254712	0.000963861	-0.000403112	-0.00164456	-1.40533e-05
Alcaligenes	0.00281707	-0.00391244	0.000380513	0.00430211	0.00457961	0.00119393	-0.00476062	-0.00356669	0.00491138	0.00571016
Alcanivorax	-5.70037e-05	-1.05924e-05	-1.60338e-07	4.52151e-05	3.98133e-05	1.11325e-05	3.47936e-05	-1.85371e-05	-1.35017e-05	3.86805e-06
Algoriella	-0.00259731	-0.000586577	0.00480391	-0.00388518	0.00945656	0.00365142	0.00881691	-0.00284878	-0.00637676	-0.00158119
Algoriphagus	0.00130902	0.00270844	0.0012189	-0.000644092	0.00323676	0.00101233	0.00303011	-0.00195695	-0.00174642	0.000419973
Alicycliphilus	1.65004e-06	0.00387292	-0.000710982	0.0107089	-0.0133405	0.000916415	-0.0114034	0.00113458	0.00965809	-0.00414647
Alistipes	0.00483816	0.00186882	0.0197311	-0.00152508	0.0270869	0.00400295	0.0225315	-0.00123003	-0.0175374	-0.00169194
Aliterella	0.00151816	0.00140398	0.00109385	0.000288332	0.00359001	0.00164248	0.00382052	-0.00194776	-0.00158306	0.000453525
Alkalibacter	-0.000173916	9.53026e-05	-0.000323401	-2.33979e-05	-0.00033643	0.000523699	-0.000167205	-2.91107e-05	0.000142258	-0.000162537
Alkanindiges	-0.0213047	-0.00599498	0.01159	-0.00395638	0.00223112	-0.010158	-0.00291897	0.01744	-0.012366	-0.00177333
Alloprevotella	-0.00665568	-0.000325632	0.00204079	0.00471563	-0.00214259	0.00147967	-0.00340455	-0.00273437	0.00415189	0.000795627
Allorhizobium-Neorhizobium-Pararhizobium-Rhizobium	-0.0178072	0.00780702	0.00270334	-0.00352712	0.0108502	-0.0113649	0.0125171	0.00749342	-0.0170616	-0.00313318
alphaI_cluster	-0.013173	-0.0256125	0.0145019	0.0121567	-0.017443	-0.0209557	-0.0218994	0.00349609	0.0201265	0.00739648
Altererythrobacter	-0.0170117	-0.00887548	-0.00954027	0.00339741	-0.00863295	-0.00957032	-0.0076506	-0.0108758	0.0011249	0.0110293
Alterococcus	-0.00874481	-0.00368164	-0.0161186	-6.67982e-05	-0.0127768	0.00792167	-0.00449036	0.000851292	-0.00116106	2.8734e-05
Alysiella	-0.00130234	-0.00208743	0.00688674	-0.00197537	0.0169395	0.00704809	0.0163975	-0.0096744	-0.00784087	0.000899213
Amaricoccus	0.00269721	0.0275846	-0.00930013	-0.0143319	0.0096694	-0.0094713	0.013143	-0.000406213	-0.0195782	-0.00332318
Aminiphilus	-0.00115624	-0.000345604	-0.00165957	-0.000126817	-0.00216521	0.00283038	-0.00093119	-0.000660366	0.00160745	-0.000533374
Aminivibrio	-0.00178624	-0.000670273	-2.58878e-05	0.00144686	-0.00133311	0.00132929	-0.00229229	-0.00115758	0.00172083	-0.000957072
Aminobacter	-0.00109632	0.00903223	-0.000542825	-0.000233934	0.0101356	-0.00913836	0.0173002	-0.0014751	-0.0147727	0.00380114
Aminobacterium	3.00432e-05	-5.15474e-05	-4.62741e-05	-6.43337e-05	-3.06583e-05	0.000106179	2.54271e-05	1.16907e-05	3.5847e-05	9.77301e-05
Amnipila	0.000346027	-8.8907e-05	0.000341765	-0.000247104	0.000492825	8.79889e-05	0.00064132	-0.000341677	-0.000396768	-0.000106605
Amphiplicatus	-0.0076789	0.0121508	-0.0475571	-0.0106375	-0.012414	0.0153212	-0.0201083	-0.0163678	0.00204373	-0.0118777
Ampullimonas	-0.00114096	-0.000212011	-0.00213791	-0.000542399	-0.000481109	-0.000881885	0.00069641	-0.000371028	-0.000270242	7.74209e-05
Anaerocella	-0.00268128	-0.00436735	0.00470719	0.00412311	0.00410189	0.00418802	0.000970022	-0.00181039	-0.000910247	6.63524e-05
Anaerofilum	-0.00191825	-0.000685818	0.000720578	0.00141607	0.00134593	0.000404309	0.00216073	-0.00156216	-0.000929687	0.000888683
Anaerofustis	-0.00123345	-0.000779781	-0.000129296	0.00184159	-0.00108585	0.00201536	-0.00238984	-0.00157254	0.00261509	0.000493582
Anaerolinea	-0.0234243	-0.00043052	-0.0397531	0.0183518	-0.0499802	0.0224117	-0.0487088	-0.0128964	0.0521467	-0.0160077
Anaerolineaceae_UCG-001	-0.00415982	-0.00325683	-0.00617684	0.00421612	-0.00906216	0.000670697	-0.0127624	-0.00560153	0.0124021	-0.00725911
Anaeromusa-Anaeroarcus	-0.00440485	-0.00212123	0.00113754	0.00229333	-0.00368886	-0.00164473	-0.00342396	0.000651584	0.00399359	0.00104674
Anaeromyxobacter	0.0112523	-0.00277259	0.00864844	0.00515783	0.0034958	-0.0138452	0.0028313	0.00551385	-0.00591837	-0.00272908
Anaerorhabdus_furcosa_group	-0.000495848	-0.000825448	0.00115139	0.000304742	0.000858902	-0.00067463	0.000100695	1.69486e-05	1.26514e-05	0.000354222
Anaerosinus	-0.00829541	-0.00796786	0.00962278	0.0159799	-0.0134893	-0.00774381	-0.0141726	-0.000345796	0.0152781	0.00396432
Anaerospora	-0.000195003	-8.78812e-05	-0.00028662	-5.43944e-05	-0.000139605	-7.80825e-05	-0.000155665	-0.00014711	4.83753e-05	-7.58215e-05
Anaerosporobacter	5.45534e-06	0.000109441	-1.85775e-07	5.23886e-05	1.15826e-05	-9.41374e-06	4.03136e-05	-2.1478e-05	-1.56437e-05	4.48172e-06
Anaerostipes	0.0067639	0.0025625	0.0252688	-0.00107084	0.0296406	0.000354581	0.0243815	0.00487066	-0.0233261	0.000700959
Anaerovibrio	-0.00363779	-0.000438506	-0.000899673	0.000993115	-0.00348748	-0.000468462	-0.00434625	-0.000175833	0.00262941	-0.000825348
Anaerovorax	0.00125978	0.00463973	0.00523669	0.005414	0.00544681	0.00356107	0.0025438	-0.0053823	0.000353275	0.000840217
Ancalomicrobium	-0.00629811	-0.00180243	-0.000694524	-0.000787955	-0.00303355	-0.00174005	-0.00181048	0.00545858	-0.00110878	-0.00270256
Ancylobacter	-0.00241721	-0.000550106	-0.00442062	-0.0012454	-0.00246059	0.00221487	-0.000906827	-0.0011578	-0.00017499	-0.000441842
Andreesenia_angusta	-0.000197445	0.000448531	0.000294585	0.000919327	-0.000104406	-0.000431838	-0.000874567	-0.000403661	0.00062168	0.000467206
Anoxybacillus	0.000349227	-0.000506028	-0.000709536	-0.000432952	-9.08923e-05	0.000667478	-0.000382564	-0.000582197	0.000686564	-0.000539125
Antricoccus	-2.58222e-05	-5.60984e-05	3.52356e-05	-3.49449e-05	5.7769e-05	4.56756e-06	-5.38911e-06	-5.37005e-05	-3.03188e-05	8.68596e-06
Aquabacterium	0.0363502	-0.00218315	0.0739808	-0.00418097	0.0978185	-0.00469806	0.0804456	-0.0173345	-0.0559982	0.0135252
Aquamicrobium	-0.00157743	0.000113999	-0.00362142	-0.00146283	-0.00164634	0.00353061	-0.00128833	-0.00160404	0.00245717	-0.00245121
Aquaspirillum	-0.00666044	-0.000843537	0.000678488	0.006268	-0.00973691	0.000846574	-0.00902999	-0.0014504	0.00981074	0.00163643
Aquaspirillum_arcticum_group	-5.95485e-05	0.000139159	0.000107963	-3.33749e-05	0.000267432	0.00011207	0.000273362	-0.00014564	-0.000285975	-0.000185993
Aquibacter	0.000731231	-3.55272e-05	0.000644459	-0.000848945	0.00114784	0.000948487	0.00112542	-0.000599591	-0.000436718	0.000125114
Aquicella	-0.00659373	0.00078581	-0.00904787	-0.00173183	-0.00472803	0.00136291	-0.00233304	-0.00290966	0.000887014	-0.00161192
Aquimonas	-0.0392165	-0.0151595	0.0230053	0.00393468	0.000531615	-0.0237607	0.0173098	0.0353781	-0.0168935	0.0117705
Aquincola	0.000752041	-0.000519654	0.000911309	0.00188115	-0.000989064	-0.00108112	-0.00318102	0.000105876	0.00218949	-0.00136632
Aquisphaera	0.000763331	0.00144827	-0.00067651	0.000103014	0.00117423	-0.000847973	0.000691772	-0.000902951	-0.0013799	1.57087e-05
Arcanobacterium	-0.000520891	-0.00010613	5.88655e-05	0.000762665	-0.000271031	-0.000130165	-0.00056961	-0.000493682	0.000646813	0.000340667
Arcicella	-0.00307258	-0.000287759	0.00128555	4.89654e-05	0.00531191	0.00374127	0.00281908	0.00118505	-0.00692808	-0.00626656
Arcobacter	0.000891754	-0.0175564	0.106596	0.0426545	0.0605941	-0.0209341	0.0842986	0.0156436	-0.0355657	0.0532635
Arenibacter	-0.00325621	-0.000628829	0.000211568	0.00247913	-0.00127811	-0.00269631	-0.000282399	0.003869	-0.00102146	0.000217884
Arenimonas	-0.00727024	0.0463369	0.0314291	0.00447153	0.0365771	-0.0106026	0.0380248	0.012767	-0.0381631	0.0138476
Aridibacter	-0.00590461	0.00198098	-0.0213847	-0.00422896	-0.016248	0.00400506	-0.0126399	-0.000129634	0.00823005	-0.00362284
Armatimonas	0.00302018	-0.00093359	0.000467327	-0.000884133	-0.00986416	-0.00315397	-0.0135012	0.00723762	0.00527624	0.00289361
Arsenicibacter	-0.00169186	-0.000215243	0.000344998	-0.000266478	0.000849488	-1.21739e-05	0.000730766	0.00058414	-0.00128536	-0.000732908
Arsenicicoccus	-0.000129436	-0.000835916	0.0014983	-0.00119834	0.00140965	0.000212507	0.000351044	0.00217528	-0.00157241	-0.000365114
Arthrobacter	0.00240776	-0.000434351	0.0057262	0.000304859	0.0149814	0.00566786	0.00958621	-0.00490281	-0.00756834	-0.00040529
Asticcacaulis	-0.0018304	-0.000252609	-0.00334725	-0.000908239	-0.000783732	-0.00136813	0.000948322	-0.00064518	-0.000310259	1.7533e-05
Atopobium	-0.00390278	-0.00466688	0.00289351	0.00854682	-0.00776611	0.00182637	-0.0157386	-0.00578595	0.0109291	0.00167744
Atopostipes	0.0010787	4.79232e-05	0.000350481	0.0028407	-0.00173574	-0.00274702	-0.000198884	0.00402897	-0.000302472	0.000857692
Aurantimicrobium	-0.00113897	8.73309e-05	0.00079999	-0.000727501	0.00117102	0.000392514	0.000491231	0.000248442	-0.000884357	-0.000348624
Aurantimonas_sp._USBA_369	-6.16359e-05	-1.14531e-05	-0.000115492	-2.93011e-05	-7.27659e-05	9.76775e-05	3.76209e-05	-2.00434e-05	-1.45988e-05	4.18237e-06
Aurantisolimonas	-0.000979166	0.00483752	0.00777162	-0.00462967	0.0134082	-0.00177224	0.016353	0.00721786	-0.0128514	-0.00214348
Aureispira	0.0035617	0.00283419	-0.00138435	0.000155836	0.00190512	0.00285302	0.0026281	-0.00227664	0.00116481	0.00133478
AUTHM297	0.000216833	0.000503762	-0.00114577	-0.000902297	-0.00129935	0.000671372	-6.96806e-06	-0.000139022	0.000505674	0.000410955
Azoarcus	-0.0259149	-0.00361581	-0.0377671	-0.0136603	0.00166721	0.0116588	-0.00805288	-0.0195526	0.00453648	-0.00523879
Azonexus	-0.0063141	-0.00106424	-0.00707626	-0.000778263	-0.00754756	-0.000689234	-0.00694063	-0.000139346	0.00476612	-0.000736481
Azorhizobium	-0.00343612	-0.00100134	-0.00481794	-0.00108164	-0.00386706	0.0030275	-0.00568534	-0.00184659	0.0046231	-0.00360521
Azospira	0.0301096	-0.0410356	0.047084	0.0230462	-0.108935	-0.104406	-0.0808606	0.143789	0.0418305	0.0508226
Azospirillum	-0.028776	-0.00524778	-0.0508317	-0.0131081	-0.0169661	-0.00992188	0.00488106	-0.0113408	0.00644379	-0.00952761
Azotobacter	-0.000780347	-5.62107e-05	-0.00135858	-8.74318e-05	-0.0009476	0.000852736	-0.00118943	-0.000448945	0.00111889	-0.000770706
Azovibrio	-0.0237293	0.0299808	-0.0669824	-0.0110164	-0.0679888	0.0252124	-0.0531199	0.0104858	0.02754	0.00599181
Bacillus	-0.00981579	0.00379336	-0.0189776	-0.00211362	-0.0145399	0.00258216	-0.0142218	-0.00461612	0.00903625	-0.00248398
Bact-08	-0.00301072	-0.00281921	0.00198164	0.00552729	-0.00592749	4.4071e-05	-0.00774895	0.000777507	0.00553784	4.76764e-05
Bacteriovorax	0.00802628	0.00373658	0.0226909	0.00327811	0.0254172	-0.00222777	0.0256393	0.00122818	-0.0193901	0.000969049
Bacteroides	-0.0142117	-0.0026736	0.0478071	0.0248759	0.0317935	-0.000367649	0.0308207	0.00135496	-0.0166397	0.0134976
Barnesiella	-9.76109e-05	0.00281444	0.00716736	0.000452456	0.0112528	0.00335615	0.0097223	-0.00298905	-0.00641423	-0.000416141
Bauldia	-0.00633233	0.00987758	-0.0345702	-0.00216021	-0.025585	0.00731201	-0.034085	-0.0135768	0.015059	-0.00199277
Bavariicoccus	-0.000480552	-0.000277613	0.00160992	-0.000608455	0.00295398	0.000709036	0.00307968	-0.000343814	-0.00185379	0.000253398
BD1-7_clade	0.0301745	-0.0124303	0.0339054	0.0226715	0.00622358	-0.00802602	0.00591003	-0.00251855	0.006429	0.0184488
Bdellovibrio	0.00532111	0.00756047	-0.000524658	-0.00781118	-0.0077153	-0.0141707	-0.00311483	0.0163266	-0.00405439	0.00910519
Beggiatoa	0.000209626	-0.000314489	0.000662501	0.00159033	0.00218224	0.000989401	-0.000309054	-0.00185367	-0.000530807	-0.000244454
Bellilinea	-0.0058779	-0.00031162	-0.0101246	-0.00278027	-0.00747693	0.00741894	-0.00569979	-0.00446922	0.00858121	-0.00594994
Bergeyella	0.000109324	-0.00159413	0.000589995	-0.00191616	-0.00127515	-0.00049248	-0.00284898	0.00376497	-0.000404881	-0.000622665
Bernardetia	0.00025798	0.000789	0.00082494	0.000463923	0.00253012	0.00108965	0.00153087	-0.000782307	-0.0015455	-0.00038811
BIyi10	0.000175742	-0.000508727	-0.000593991	-0.00104754	0.000451649	0.00153704	0.00069766	-0.00112267	-0.000211106	-0.000192964
Blastocatella	0.0340146	0.0120478	0.0126407	-0.0150683	0.0177589	-0.0130991	0.0244254	0.0041757	-0.0190184	0.00306559
Blastochloris	-0.00103252	-0.00178357	-0.000351317	0.00253138	-0.00225798	-0.00014233	-0.00278461	0.000821026	0.00311147	0.000606237
Blastomonas	-0.000298306	5.04279e-05	7.32403e-05	9.12715e-05	0.000387138	0.000117612	0.000368031	-0.000275984	-1.51995e-05	0.000193348
Blastopirellula	0.00209925	0.00256295	-0.0117213	0.00159612	-0.0178739	0.000445352	-0.0253051	-0.00571336	0.0129487	0.00895744
Blautia	0.0114872	0.000354433	0.0534802	0.008767	0.0545593	0.00188589	0.0400948	-0.000820118	-0.0322167	0.00332127
Blvii28_wastewater-sludge_group	-0.00525038	-0.00308165	-0.00520132	0.00875134	-0.0139137	0.00418414	-0.0162155	-0.00847267	0.0196839	-0.00927154
Bogoriella	0.000796787	-0.000324112	0.000546411	0.00040149	0.00102882	-0.000149615	0.00118543	-2.36703e-05	-0.000749346	0.00032006
Bordetella	2.84667e-05	9.37453e-05	1.98494e-05	2.11045e-05	4.7303e-05	2.26256e-05	7.14886e-05	-3.80871e-05	-2.77412e-05	7.94749e-06
Bosea	-0.0111266	0.00326308	0.0141849	-0.000376179	0.00822163	-0.0130616	0.0140697	0.0178512	-0.0155023	0.00502431
Brachybacterium	-0.00104098	-0.000310307	0.000387512	0.00127738	-0.000291414	0.00062681	-0.000940898	-0.00175833	0.00129454	-0.000208788
Brachymonas	-0.00440664	-0.00781551	-0.00322944	0.00244579	-0.00601777	-0.00510084	-0.0093688	-0.00365966	0.00627553	0.00450023
Bradyrhizobium	0.0298932	0.00662446	0.0204942	0.0119246	0.0216455	-0.00396391	0.0124174	-0.0130889	-0.00568652	0.00741503
Brevibacterium	0.00156961	-0.00190721	-4.56062e-05	0.00219314	0.00130648	0.0010152	-0.00304097	-0.0019611	0.000428109	-4.58285e-06
Brevifollis	0.0042046	0.00130284	0.00807035	0.000839716	0.0097001	-0.00198157	0.00778744	-0.00560675	-0.00545817	0.00439803
Brevundimonas	0.0193337	0.013258	0.0147482	-0.0128279	0.0425967	-0.00239454	0.0418115	-0.00592275	-0.0290875	0.00894599
Breznakia	9.42305e-05	-0.000399793	0.000120856	0.000215633	0.000290727	-0.000133911	0.000326804	1.48113e-05	-0.000214545	0.000154652
Brochothrix	0.00357018	-0.00460636	0.000578938	0.0051528	0.0049834	0.00237112	-0.00672449	-0.00418637	0.00233048	0.00389756
Brooklawnia	0.000482796	-0.00920457	0.0107687	0.0160973	-0.00126339	0.000174229	-0.0190049	-0.000499878	0.0085891	0.00132532
Bryobacter	-0.00375541	-0.000903717	-0.044874	0.00827972	-0.0693345	0.00633831	-0.0609933	-0.00224199	0.0491144	-0.00499464
BSV13	0.000605774	-0.00659703	0.0117583	0.00886125	-0.00297576	-0.00488834	-0.0105771	0.00828765	0.00258336	0.000561535
Budvicia	0.000139527	-0.000485731	0.000494551	0.000711178	0.0018156	0.000531156	0.00162953	-0.000526392	-0.000929392	-3.89283e-05
Buttiauxella	-0.000322595	-0.000789165	0.000352672	0.000147788	0.00118695	0.000143298	0.000168453	0.000240029	-0.000268882	0.000330993
Butyricicoccus	-0.00214123	-0.00041676	0.00657882	0.00359839	0.00795845	-0.000529744	0.00496672	-0.000903844	-0.00418069	0.000526737
Butyrivibrio	-0.00516439	-0.000657099	0.00714741	0.00363358	0.00153138	-0.00537155	0.00345541	0.00390002	-0.00152172	0.00263224
Byssovorax	0.00776576	0.00236708	0.0014739	0.002672	-0.0175858	-0.0029549	-0.0141952	0.00902629	0.0142311	0.00692352
Bythopirellula	-0.00368645	-0.000294112	-0.00779356	-0.00240542	-0.00289355	-0.00209677	-0.00253357	-0.00270374	-0.00165793	0.000474975
C-2	-0.000933221	-0.000400036	-0.000105497	0.00127896	-0.00115157	0.000335305	-0.00160782	-0.000924972	0.00154725	-0.00100068
C1-B045	0.00088866	0.00731381	-0.0107773	-0.00378195	-0.010966	0.0154592	-0.000400041	0.00128962	0.00227881	0.00511263
C39	0.001232	-0.00685365	0.00648664	0.0345632	-0.00517212	-0.011978	0.0138084	-0.00368859	0.00229777	-0.125661
Ca_Accumulibacter	0.116369	-0.076721	0.1299	0.0202347	0.0457359	-0.0814728	0.0552064	0.0931547	-0.0155412	0.0253533
Ca_Alysiosphaera	-0.0234163	0.0318336	-0.0645866	-0.0214446	-0.0426254	0.00798476	-0.0325553	-0.000138754	-0.00389777	0.00340381
Ca_Amarolinea	0.0347449	-0.0245173	0.017513	0.0332345	-0.0276457	-0.0102	-0.0342071	-0.0110106	0.0434777	0.00438189
Ca_Amoebophilus	-4.38813e-05	-3.37034e-05	9.08549e-06	3.93161e-05	-1.98839e-05	-5.20518e-05	-7.98457e-06	9.90189e-05	-5.04046e-05	-2.71967e-05
Ca_Anammoximicrobium	-0.00242925	-0.00168906	-0.00310698	0.00704797	-0.0114554	0.0127455	-0.0125041	-0.00827549	0.0132948	0.00285798
Ca_Bealeia	-0.00194944	-0.00157145	0.00182342	-0.000354016	-0.00178997	-0.00140325	-0.000700945	0.00311923	-0.00068042	0.000297378
Ca_Berkiella	-0.000975812	0.00333349	-0.00761836	0.00205811	-0.00224799	0.0108022	-0.0112949	-0.00995762	0.00938523	-0.00722715
Ca_Bipolaricaulis	-0.000481765	-0.000143039	-0.000995084	-0.000283925	-0.000610763	0.00085863	-0.000535904	-0.000216274	0.000759652	-0.000796641
Ca_Brevefilum	0.00596854	-0.00170806	0.00479466	-0.000168063	0.00327495	-0.00270746	0.00514874	0.00704419	-0.00425007	0.00190868
Ca_Caldatribacterium	0.00338667	-0.00208863	0.00101248	-0.00384677	0.000814127	0.00278897	0.00346627	-0.00128904	-0.000353042	8.32581e-05
Ca_Captivus	-0.00181139	0.000999476	-0.00155581	-0.000334498	-0.00166749	0.00269208	-0.00125271	-0.000979804	0.000178527	0.000769196
Ca_Cloacimonas	0.00521984	-0.00276338	0.00775755	-0.00777156	0.00721296	0.00340476	0.00905871	0.00158053	-0.00440658	0.00270631
Ca_Competibacter	-0.0557321	-0.105805	0.000148722	0.0100165	-0.166853	-0.0467853	-0.161936	0.0218631	0.18962	0.0472573
Ca_Contendobacter	0.0227729	-0.0215508	0.0113511	0.000759253	0.00473156	-0.00299094	-2.3621e-05	0.00355717	0.000259567	-0.00084391
Ca_Dichloromethanomonas_elyunquensis	5.97987e-06	0.000119963	2.53048e-05	-3.3334e-05	1.26963e-05	-1.03189e-05	4.41897e-05	-2.3543e-05	-1.71478e-05	4.91263e-06
Ca_Electronema	-9.02427e-05	3.85236e-05	5.16728e-05	0.000107133	-0.000126134	9.18432e-05	-0.00010182	-9.73329e-05	0.000192064	-0.000197798
Ca_Endoecteinascidia	-0.0010734	-0.000199459	-0.00148848	-0.000593258	-0.000829504	-0.000513675	-0.00107625	-0.000622337	0.00162359	-0.0014435
Ca_Epiflobacter	0.0714854	-0.0194591	0.099666	-0.0227765	0.0826523	-0.0621576	0.101476	0.0828551	-0.07342	0.0747002
Ca_Fermentibacter	0.00114942	0.000589576	0.000985704	-0.000229971	0.00111895	0.00187744	0.000824306	-0.0013167	-0.000522455	0.0003561
Ca_Finniella	0.00186109	0.00047192	0.0042705	-0.0017841	0.00293576	-0.002988	0.000774904	0.000542019	-0.00290197	0.001533
Ca_Gortzia	0.000361561	-4.04118e-05	0.00103266	-0.000790554	0.00145865	-0.000267097	0.0016144	0.000129108	-0.0011805	-9.26107e-05
Ca_Latescibacter	-0.000128683	-2.39117e-05	-3.61955e-07	0.000102071	-2.2431e-05	-6.58538e-05	-0.000116653	-7.16785e-05	6.24857e-05	8.39438e-05
Ca_Megaira	0.00280156	0.000632996	0.0158206	-0.00791945	-0.00514547	-0.023033	0.000373963	0.0202467	-0.00638633	0.0093538
Ca_Microthrix	0.144109	0.0236123	0.103051	-0.00647065	0.215884	0.0472764	0.224475	-0.0905916	-0.116721	0.0212744
Ca_Nostocoida	0.00117025	-0.000859244	0.000877044	-0.000116657	0.00111142	-0.000299859	-1.62127e-05	0.000439357	-0.00105301	8.34524e-05
Ca_Nucleicultrix	-0.000950568	-0.000118854	0.000189086	0.00054769	-0.00109344	0.00160681	-0.000841848	-0.000569895	0.000889735	0.000987123
Ca_Obscuribacter	0.0389727	-0.00189419	0.0198237	-0.0118113	0.0106163	-0.0173308	0.0290847	0.0154096	-0.00698385	0.0104244
Ca_Odyssella	0.00314989	0.000352647	0.00228495	-0.000842678	-0.00101548	0.000781025	0.00102024	0.00210012	0.000730466	0.00206353
Ca_Omnitrophus	0.0244295	-0.020046	0.0144463	0.00993237	-0.0209327	-0.0119759	-0.00820268	0.00176216	0.0168114	0.0140497
Ca_Ovatusbacter	0.0166208	-0.00043192	0.017931	-0.00201322	0.0280539	0.00382666	0.0252628	-0.00230906	-0.0184507	-0.00321222
Ca_Paracaedibacter	0.0034857	0.0138223	0.0111672	-0.00433827	0.0161897	-0.00174436	0.00332551	-0.00246475	-0.00851149	0.00449721
Ca_Phosphitivorax	-0.00096807	-0.00280248	0.00290739	0.00148867	-0.00365986	0.0036138	-0.00188886	-0.000845016	0.00362708	8.70288e-05
Ca_Promineofilum	0.0427139	-0.00940667	0.00819169	0.0575678	-0.0424107	0.0219595	-0.0516524	-0.0284441	0.0538305	0.0466831
Ca_Promineofilum_breve	0.000184945	-8.98561e-06	-1.31171e-06	0.0003699	-0.000550552	0.000739035	-0.000467578	-0.000270375	0.000464765	0.000497017
Ca_Propionivorax	0.00133321	-0.00058069	0.00175781	-0.00189172	0.00191856	0.00185109	0.0028912	-0.000591518	-0.0012995	0.000453822
Ca_Protistobacter_heckmanni	-0.000866522	-0.000167543	-0.00159109	-0.000476784	-0.000460019	-0.00058002	-0.000695128	-0.000396039	-0.000141862	0.000135518
Ca_Riegeria	0.000161152	-0.00128993	0.000173733	-0.00196208	0.00032655	0.000850291	-0.00085147	0.00315001	-0.000823448	-0.000644052
Ca_Saccharimonas	0.00982753	-0.0310085	0.024272	0.00530383	0.00950638	-0.0202136	0.0269332	0.0109829	-0.00670194	0.0133167
Ca_Sarcinithrix	0.0159481	-0.00539268	0.00952511	0.0442277	-0.038933	0.0333848	-0.0456176	-0.028061	0.0539373	0.0361256
Ca_Soleaferrea	-0.00371457	-0.00145747	0.0012252	0.00403838	-0.00612532	0.00159141	-0.00592507	-0.00122068	0.00662498	-0.00210096
Ca_Solibacter	-0.00653148	-0.00192331	-0.0109794	0.00457908	-0.0125424	0.0063951	-0.0154014	-0.0073451	0.0122967	-0.00482009
Ca_Stoquefichus	0.000285242	0.000453614	0.000314741	-0.000283208	0.000522771	5.86559e-05	0.000485469	-5.76059e-05	-0.00025126	8.25431e-05
Ca_Tenderia	-2.59174e-05	0.00041077	-0.000274927	6.11304e-05	-0.00189099	-0.000650639	-0.00240342	0.000703499	0.000883725	0.00160012
Ca_Thiobios	0.00663737	-5.12034e-05	0.00305475	0.00235796	-0.000162155	-0.00509517	-0.00786825	-0.00285363	-0.00372588	0.00136232
Ca_Thiodiazotropha	0.000257892	-1.25298e-05	-1.82908e-06	0.000515799	-0.000274205	-0.000502624	-0.000652003	-0.000377018	-0.000154023	4.41255e-05
Ca_Thiosymbion	5.45463e-05	0.00109426	-1.85751e-06	0.000523817	-0.000779639	0.00104655	-0.000662138	-0.000382878	0.000658155	0.000703827
Ca_Villigracilis	0.0691236	0.0120973	0.0298906	0.0198813	0.00451564	0.0311977	0.0369436	-0.0174101	-0.00348872	0.0429256
Caedibacter	-0.00237156	-0.000375644	-0.000805612	0.00105637	0.000210004	0.00050005	0.000166262	0.00197174	-0.000819434	0.000738424
Caenimonas	0.0287643	0.0123247	0.0293822	-0.0137915	0.0529526	0.0094682	0.050304	-0.0119932	-0.0324397	-0.0003552
Caenispirillum	-0.000116511	-2.16498e-05	-0.00016686	-6.35536e-05	-3.70968e-05	-3.69942e-05	-0.000103864	-6.44826e-05	7.855e-05	-7.78063e-05
CAG-352	0.00278829	0.00199417	0.0074431	-0.00195061	0.0110785	0.00303823	0.0074514	0.000608578	-0.00772497	-0.00199959
CAG-56	0.001103	0.000929453	0.00691232	-0.000865793	0.0101286	0.000710949	0.00738422	0.000370335	-0.00689076	-0.000818946
Caldicoprobacter	0.000466867	-0.000292662	-0.000366527	-0.00042531	0.00148494	0.00050248	0.00100449	-0.000749414	-0.00037045	0.000259206
Caldisericum	0.000538864	0.00015363	0.000689596	0.00285845	-0.00174995	0.00231179	-0.00157437	-0.00102307	0.00250391	-0.00071508
Calorithrix	0.00142723	0.0064331	-0.00160953	0.00830851	-0.0128186	0.0172148	-0.0119511	-0.00700045	0.0112714	0.00938234
Camelimonas	-8.45609e-05	0.000491184	0.00140455	0.0018087	0.00116619	-0.000442864	0.000202232	-0.0005395	-0.000756232	0.000459301
Candidimonas	-0.000554845	-0.00174191	-0.000117503	0.000928929	-0.0115585	-0.00689848	-0.0102007	0.00839626	0.00547917	0.00635547
Caproiciproducens	-0.0044643	-0.000472155	0.00246677	-0.00302774	0.00695472	0.00314078	0.00572157	-0.0015677	-0.00351717	4.9112e-05
Carnobacterium	0.00379598	-0.00551349	0.00208812	0.00532367	0.00951435	0.00475467	-0.00419521	-0.00572474	-0.00170387	0.00304766
Castellaniella	0.00250075	-0.000117874	-0.0175138	-0.00367468	-0.00710393	-0.00538885	0.00479486	-0.00120798	-0.00217477	0.000918916
Catenibacterium	-0.00556445	-0.00207736	0.0205388	0.0130012	0.00916054	0.000493743	0.00321074	-0.00545599	-9.68e-05	0.00365
Catenisphaera	0.000956051	0.00117347	0.00624769	0.00443549	0.0100295	-9.36844e-05	0.00913714	-0.00684745	-0.00674029	-0.000408058
Caulobacter	0.00319381	0.00617074	0.0203507	-0.00581783	0.0318426	-0.00494077	0.0373251	0.00723019	-0.0321539	-9.17951e-05
Cavicella	-0.000391439	7.38396e-05	0.00025007	-0.000316693	0.000156435	-6.68129e-05	0.000243079	8.96351e-06	-0.000159611	4.08955e-06
Cellulomonas	0.00409005	0.0038717	0.00308442	-6.74028e-05	0.00756245	0.00263429	0.00637868	-0.00287888	-0.00469718	-0.00121584
Cellulophaga	0.00029644	-0.000160271	0.000212029	4.21272e-05	0.000525428	0.000206923	0.000526076	-0.000219907	-0.000270609	2.77629e-06
Cellulosilyticum	0.000163946	0.000415423	0.000528822	-2.05714e-05	0.000237116	6.24218e-05	0.000276851	-0.000251374	6.97885e-06	-0.00024114
Cellulosimicrobium	-0.000492449	-0.000472909	-0.000319194	0.000358035	0.000515008	0.000167794	-0.000499048	-0.000925804	7.46799e-05	-6.12778e-05
Cellvibrio	0.0179095	0.00391851	0.0146518	-0.00580468	0.0193676	0.000952595	0.0182069	0.00721547	-0.0156646	0.00563523
Cephaloticoccus	-0.0071417	-0.0029284	6.5716e-05	0.0188608	-0.00768741	-0.0093856	0.00338431	-0.0120864	0.00691016	0.0090217
Cerasicoccus	3.26609e-05	-4.22772e-05	3.1131e-05	-3.95281e-05	4.44473e-05	1.24282e-05	3.88433e-05	-2.06946e-05	-1.50732e-05	4.31827e-06
Cereibacter	0.00644581	0.0092822	0.00925702	0.00125329	0.0259985	0.0101782	0.0244744	-0.00950056	-0.016233	-0.0034993
Cetobacterium	0.000726741	0.00203983	0.00601169	0.00542381	0.0101603	-0.000702772	0.0137634	-0.00658195	-0.00614135	0.00234546
Chamaesiphon_PCC-6605	-4.12033e-05	0.000211245	-9.82185e-05	8.09429e-05	-1.69682e-05	-4.39935e-05	4.11493e-05	-7.07669e-05	-4.39507e-05	1.25913e-05
Chelativorans	-0.00333346	-0.000735562	-0.00457816	-0.00198703	-0.00500329	0.0060285	-0.00174015	-0.00309456	0.00353749	-0.00333518
Chelatococcus	0.000376484	-0.000325493	-0.000144053	0.000285016	-2.77367e-05	0.000137206	-0.00113485	-0.000745881	0.000905107	0.000168478
Chelatococcus_asaccharovorans	-0.0148367	0.00608893	0.00686639	0.00371104	0.000205497	-0.00883147	0.00786543	0.0122015	-0.00860949	0.00216048
Chelonobacter	-0.000129127	-0.000345799	-9.68406e-06	-0.000419216	-0.000294189	-0.000532236	-4.71707e-05	0.000593445	-0.000389045	0.000405614
Chiayiivirga	0.000635013	0.00232696	0.00370043	0.0017224	0.00883171	0.00115444	0.0062154	-0.00296713	-0.0011519	0.00465948
Chitinimonas	0.000698305	-0.00268208	-0.00130537	-0.00283242	-0.0089391	-0.00808046	-0.00590205	0.00988772	0.00287318	0.00390343
Chitinivorax	0.021441	-0.00841534	0.0238848	0.060527	-0.0751695	-0.017115	-0.0791057	0.00431179	0.0725129	0.0340608
Chlorella_sorokiniana	-2.11736e-05	-0.000508683	0.000130448	0.000575831	-0.000320391	-0.000143451	-0.00115857	-0.000415162	0.00082842	-9.55189e-05
Chlorobium	-0.000696482	0.00031765	0.00079924	0.000989188	-0.000617537	-0.00161441	-0.00186539	0.000572269	0.000422048	-0.000304581
Chloronema	-0.000196702	-3.65508e-05	-0.000368577	-9.351e-05	-8.37162e-05	-6.99293e-05	-0.000151581	-0.000103236	-4.65899e-05	1.33474e-05
Chondromyces	0.00104035	0.00189735	0.00203215	5.31074e-05	-0.0140432	0.00053862	-0.00896381	0.0085846	0.00994939	0.0117017
Christensenellaceae_R-7_group	-0.0037686	-0.0102037	0.0336834	0.0232626	0.0278256	0.000143361	0.0194917	-0.0139069	-0.0072552	-0.000521993
Chromobacterium	-0.00133114	0.000870448	-0.00172441	-0.00103302	-0.00114581	-0.000868639	-0.0012437	-4.44914e-05	0.000393766	-0.000573195
Chroococcidiopsis_PCC_7203	-0.000413574	-0.000695571	-0.00156308	0.000649754	-0.00155244	0.000656691	-0.00219976	-0.00113427	0.00261347	-0.00170469
Chryseobacterium	-0.0126875	-0.0029201	0.0305295	-0.0162653	0.0610887	-0.000644248	0.0349201	0.0201464	-0.0472391	-0.00102926
Chryseoglobus	0.000312952	-5.92674e-05	0.000312868	-5.28834e-05	0.000481416	5.61526e-05	0.000132201	-0.000278918	-0.000190046	-7.51697e-06
Chryseolinea	-0.00307002	0.00055448	-0.00609181	-0.00218315	-0.00181001	-0.00269861	-0.00216473	-0.00112541	-0.0019301	0.000875669
Chthoniobacter	0.00382367	0.00442318	0.00283413	-0.00202723	0.00860866	-0.000363681	0.00275264	-0.0010162	-0.00441292	0.000638636
Chthonobacter	-0.00907844	0.00273655	-0.0145047	-0.00511606	-0.00424528	0.000432326	-0.00758699	-0.00300295	0.00207829	-0.00283489
Chthonomonas	-0.000607253	-0.000403784	-0.00183101	-0.000684405	-0.000501187	-0.00183281	-0.000460456	0.000305016	-0.000317514	0.000157202
Chujaibacter	0.00270389	-0.00092316	-0.0143027	-0.0023537	-0.00706921	-0.00143295	0.000971052	-0.00372073	0.000604197	-0.00156814
CI75cm.2.12	-0.00503978	-0.000595397	-0.00344652	0.0071633	-0.00826202	0.00821291	-0.0125866	-0.00766096	0.0128275	-0.0031367
Citrifermentans	-4.97404e-06	-0.00054485	-6.35334e-05	0.000600178	-0.000466367	-0.00031178	-0.00152934	-0.000599417	0.00129855	-0.00127676
CL500-29_marine_group	0.0610079	0.0110725	0.0501119	0.00969973	0.064939	0.00216356	0.0500206	-0.0138355	-0.0353633	0.0121316
CL500-3	0.0132734	0.00704624	-0.0240847	-0.0146607	-0.0206689	-0.00218366	-0.021558	0.0168466	0.00742951	0.00528409
Cloacibacillus	-0.00222974	-0.000371224	0.000832727	0.00128284	0.000766976	-0.000977165	0.00137964	0.000536323	-0.000539957	-0.000315908
Cloacibacterium	-0.0306722	-0.0198409	0.0038674	0.0171306	-0.0432659	-0.0313109	-0.0451697	0.0358212	0.0236232	0.0129995
Clostridium_papyrosolvens_DSM_2782	-0.000207941	0.000173242	-0.000751364	-0.000467969	-0.0011082	9.97529e-05	-0.000663291	0.000699532	0.00105597	0.000113735
Clostridium_sensu_stricto_1	0.0211773	0.008525	0.0427218	0.0269291	0.0235448	0.0035886	0.00165155	-0.0223531	0.00352129	0.00605339
Clostridium_sensu_stricto_10	6.33795e-05	-8.64595e-05	-0.000310805	0.000271139	-0.000516459	-0.000205998	-0.000964855	4.47187e-05	0.000363407	-0.000417465
Clostridium_sensu_stricto_11	-0.000828654	-0.000760018	0.00027917	0.00312572	-0.00307083	0.00066181	-0.00497152	-0.00161269	0.00396007	-0.000289719
Clostridium_sensu_stricto_12	0.00318475	-0.0018396	0.00707186	-0.00122985	0.0107919	0.000781034	0.00746744	0.000486258	-0.00455921	-0.000702947
Clostridium_sensu_stricto_13	0.00043301	0.00228317	0.00271402	-7.236e-05	0.00673315	0.00483894	0.00338544	-0.000352037	-0.00427952	-0.00340286
Clostridium_sensu_stricto_5	-0.00289568	-8.21359e-05	0.00105198	-0.000315782	0.00100425	0.0015605	0.000418802	-0.00159194	0.000563165	0.000247817
Clostridium_sensu_stricto_7	-0.000272058	-0.000359131	-0.000631172	0.00012916	-0.000611514	0.00081469	-0.00128573	-0.000736399	0.000930025	-0.000169751
Clostridium_sensu_stricto_9	0.000229494	-0.00129273	0.00196554	-0.000389349	0.00577861	0.00251317	0.0045289	-0.000748534	-0.0033796	-0.000655845
Clostridium_sp._ArC6	2.75968e-05	-1.3408e-06	2.43219e-05	-3.20393e-05	4.8601e-05	1.35897e-05	4.24734e-05	-2.26286e-05	-1.64818e-05	4.72182e-06
Clostridium_sp._Bc-iso-3	8.31157e-05	-2.60845e-05	0.000193362	-0.000194826	2.34865e-05	0.000148031	0.000186238	0.000107842	1.13293e-05	0.000149489
CM1G08	-0.00262605	-0.000397934	-0.00499304	-0.0013987	0.000403736	-0.00200407	0.00291678	-0.000665689	-0.00201801	-0.000567751
Colidextribacter	0.000191788	2.49296e-05	0.00334195	-0.000934181	0.0048093	0.000876218	0.00343841	-0.00022983	-0.00358836	-0.000358868
Comamonas	-0.0120522	0.00253211	-0.0106799	-0.00246639	-0.0259688	-0.0207983	-0.00835173	0.0346117	0.00216049	0.00393641
Conchiformibius	-0.00067034	0.0001373	0.00446594	0.000751951	-0.0127738	-0.00191396	-0.00788367	0.0094574	0.00831788	0.0080034
Conexibacter	0.0256559	-0.00140571	0.0244945	0.018326	-0.0191742	-0.0148981	-0.0320898	0.0127156	0.0203848	0.00651684
Coprococcus	0.00391981	0.00389303	0.0248407	0.00185528	0.0291549	0.00112029	0.0222183	-0.00204537	-0.0184565	0.000619579
Coprothermobacter	0.000742779	-0.000532007	0.00122764	-0.00183553	-0.000487191	-0.000235496	0.00157065	-0.000552002	-0.00106277	-0.00138293
Corynebacterium	-0.00359613	0.00630465	-0.0122086	-0.00268939	-0.00870659	0.00162532	-0.0148026	-0.0116918	0.0179807	-0.0123646
Coxiella	0.00366484	0.0025614	0.00251219	-0.00012084	-0.00380486	-0.0032746	-0.00641548	0.00230009	0.00171845	-0.00274176
Crenobacter	-9.24566e-05	-7.95663e-05	-3.59281e-06	2.81707e-05	0.000227778	7.36992e-05	0.000232715	-0.000123984	-9.0305e-05	2.58712e-05
Crenothrix	0.00628179	-0.0012775	0.0041409	0.00461529	0.00663142	-5.99568e-05	0.000298425	-0.00255737	-4.622e-05	0.000428644
Crocinitomix	0.0269938	0.00227909	0.0242807	0.00676051	0.0270541	-0.0082089	0.021637	0.000442914	-0.0236059	0.0187391
Cryobacterium	0.000283473	0.00157245	0.000739796	-0.000316175	0.00109092	0.000173015	0.0015305	-0.000681537	-0.000666766	0.00019102
Cryomorpha	0.000132579	0.000252505	0.00010611	-4.93604e-05	0.000133913	-0.00013149	0.000408939	-0.000217871	-0.00021151	-1.80716e-05
Cupriavidus	-0.00230232	-0.000143689	4.46807e-05	-0.00191799	0.00064183	0.000810923	-0.000624048	0.00386438	-0.00160723	-0.000197929
Curvibacter	0.0126343	-0.00107223	0.0135538	-0.00171549	-0.00854922	-0.0136244	-0.00720002	0.0252185	0.0048512	0.0103448
Cutibacterium	-0.000468734	-0.000186344	0.001205	0.000725823	0.00203733	-0.000478827	0.00129298	-0.00090175	-0.000488927	0.000673468
Cyanobium_PCC-6307	0.000195353	0.00456819	-0.00572932	-0.00160439	-0.00390138	0.00471066	-0.000917507	0.00360376	-0.000117972	0.000312499
Cytophaga	0.0118641	-0.00427207	0.0105349	-0.00187064	0.0120694	-0.00479424	0.0123413	0.0197852	-0.0160674	0.00524285
Cytophaga_xylanolytica_group	0.00594699	-0.00172643	0.0105329	0.00690869	0.0128398	0.000256725	0.0102619	0.0027465	-0.00884684	7.62823e-05
Dechlorobacter	-0.00437038	-0.00602661	0.00575318	0.0150529	-0.0173866	-0.00898122	-0.0172646	0.00754318	0.0121488	0.00268416
Dechloromonas	0.0838189	-0.043562	0.12114	0.00365233	0.0795489	-0.0706247	0.0677029	-0.00475796	-0.0333772	0.0323246
Dechlorosoma	-0.00136893	-0.000354186	-0.00137303	-0.000633376	-0.000990159	-0.000397114	-0.00138363	-0.000542983	0.0016377	-0.00156303
Deefgea	0.00107488	0.00114594	0.000776665	-7.44764e-05	0.00143226	0.000122482	0.000925548	7.17176e-05	-0.000622398	0.000447185
Defluviicoccus	-0.0521993	-0.014916	-0.113479	0.0169138	-0.141977	0.0784857	-0.165953	-0.075023	0.115429	0.00481183
Defluviimonas	0.0273217	0.039264	-0.0326269	-0.000269945	0.0255368	0.0139453	-0.00757352	-0.0406138	-0.0215359	-0.00603375
Defluviitaleaceae_UCG-011	-0.00037373	-0.000420064	0.000252459	1.30447e-06	0.000749476	0.000446034	0.000701067	-0.000373509	-0.000272049	7.79386e-05
Defluviitoga	-1.99867e-05	-0.000769537	0.000441133	-0.00177514	0.00118126	-0.00054075	0.00174632	0.000151353	-0.00150449	-0.000400445
Dehalobacterium	7.69887e-05	0.00102518	-0.000830079	-0.000382341	-0.000690775	0.00101517	-0.00062658	-0.000291112	0.000867404	-0.000893718
Dehalococcoides	-2.73566e-05	-1.15814e-05	-0.000103401	2.92608e-05	-0.000119041	5.38343e-05	-0.000125309	-7.24594e-05	0.000189036	-0.000168068
Deinococcus	0.00022288	0.000568288	0.000394148	5.07407e-05	0.00107552	0.000292452	0.000528467	-0.000559918	-0.000127621	0.000726639
Delftia	-0.00317215	-0.00107508	0.00224045	0.001185	0.000513712	-0.0029599	-0.00129856	0.00334758	-0.00221607	0.000291172
Demequina	0.00395049	0.000536644	0.00671276	-0.00152295	0.0163313	0.00438087	0.0145758	-0.000666812	-0.0110112	-0.000917915
Denitratisoma	0.0405949	0.00247135	0.00344024	0.0566953	-0.0642315	0.00279085	-0.0522073	0.0284304	0.0454082	0.0329118
Denitromonas	0.00230853	0.000210151	-0.00304412	-0.00443316	0.00328394	0.00100489	0.000621506	-0.00859407	-0.00397337	0.00139207
Desulfarculus	-6.38296e-05	-1.18607e-05	-1.79537e-07	5.06294e-05	-4.93261e-05	-3.05455e-05	-5.37763e-06	6.66896e-05	6.36138e-05	6.80282e-05
Desulfatiglans	-0.00163937	-0.000209738	-0.00106397	0.00108314	-0.00110105	0.000500389	-0.00194633	-0.00111482	0.00198736	7.19428e-05
Desulfatirhabdium	-0.000612004	-0.000257938	0.000386608	0.00125003	0.00175867	0.000498671	0.000510193	-0.000484347	-0.000816534	7.6388e-05
Desulfatitalea	-0.000386665	0.000320839	0.00071377	0.00365251	-0.00254805	0.00527766	-0.00347249	-0.00266904	0.00309709	0.00229341
Desulfobacter	0.00662847	0.00275156	0.00906736	0.00389287	0.00802651	0.00553736	0.00538393	0.000240932	-0.00378999	0.00834698
Desulfobacterium_catecholicum_group	0.000291869	0.00011361	0.00266208	0.0073739	0.00376443	0.00561311	0.00507118	-0.00235744	-0.00288399	0.000110918
Desulfobulbus	0.00332095	-0.00643933	0.0145217	0.0207216	0.00441896	0.00601179	-0.00439952	-0.00685887	0.00942766	0.00592151
Desulfocapsa	0.000104056	-0.000380161	0.000243127	-0.000150363	0.000808563	0.000559346	0.000406207	0.000309526	-0.000801942	-0.000518685
Desulfococcus	-0.00337954	0.00237998	-0.00108328	0.00637208	-0.00980287	0.0123637	-0.00932736	-0.00509763	0.0089481	0.00267488
Desulfofustis	-0.000789291	-0.000151068	-0.000908512	6.18637e-05	-0.000973346	0.00115674	-0.00107518	-0.000319119	0.00101273	-0.000680827
Desulfomicrobium	-0.00319886	-0.00551022	0.00478608	0.0102885	-0.00249002	0.00445638	-0.00595138	-0.00379308	0.00613598	0.00940329
Desulfomonile	-0.00228628	-0.0016296	-0.00189643	0.00562187	-0.00699224	0.00509067	-0.0101016	-0.00474559	0.010416	0.00109511
Desulfoprunum	0.000328392	-0.000252554	0.000215271	0.000166262	0.000627843	0.0002048	-0.000552326	-0.000572383	-0.00037132	-0.000107905
Desulforegula	-0.000831706	-0.00073481	0.00245917	0.0104317	-0.00574039	0.002596	-0.00530299	-0.00413931	0.00783203	0.00140006
Desulforhabdus	-0.00222035	-0.00105853	0.000258201	0.00798993	-0.0058441	0.00637676	-0.00876161	-0.00470355	0.00838736	-0.00064944
Desulforhopalus	0.00275636	-0.000381727	0.00221442	-0.000143247	0.00328594	0.000567599	0.00235782	-0.00094759	-0.00185139	-0.000197997
Desulfosarcina	2.2265e-05	0.000710762	0.000260003	0.00141282	-0.0018138	0.00163011	-0.00208419	-0.000748663	0.00144658	0.000946326
Desulfotalea	0.000684774	-0.000908337	0.000566141	0.00012138	0.00186339	0.000993258	0.000976523	0.000797051	-0.00182921	-0.00110699
Desulfovermiculus	-0.00175687	0.000716957	-0.000151942	0.0034834	-0.00209257	0.00162882	-0.00430414	-0.00245616	0.00342698	0.00204212
Desulfovibrio	-0.00967368	-0.00624583	-0.0025605	0.00435108	-0.00994665	0.000873831	-0.00961016	0.00119097	0.0128414	-0.00427304
Desulfovirga	-0.000940438	-0.000347659	-0.000593305	0.000518155	-0.000640054	0.000205292	-0.00135609	-0.000505743	0.000838207	-0.000298673
Desulfuromonas_michiganensis	0.000332133	-0.000179422	0.000322621	5.82457e-05	0.000261035	-0.00022545	-0.000351737	0.000365234	-0.000311705	8.02772e-05
Dethiosulfovibrio	-7.78385e-05	0.000115357	2.8795e-05	0.000620788	-0.000669284	0.000274681	-0.000707301	-0.000172103	0.000383745	0.000378517
DEV008	0.00437286	0.00193581	0.00238242	0.00201842	0.00361508	-0.000284733	0.00384417	-2.77808e-06	-0.00340123	-0.000236443
DEV114	0.0185189	0.00036898	0.0205634	-0.00173315	0.0038904	-0.0118662	0.00599903	0.0192208	-0.00622394	0.0112548
Devosia	0.0125237	0.0216077	0.0375564	-0.010468	0.0680563	0.0022983	0.0554732	-0.003504	-0.047995	0.00126316
dgA-11_gut_group	-0.00533715	-0.00290185	0.00287937	0.00207224	-0.0015185	-0.000522298	-0.000833242	-0.00208998	0.00198149	0.00181106
Dialister	-0.00474675	-0.000708883	0.0153216	0.00960843	0.0116873	0.00319983	0.00724271	-0.00779763	-0.00278691	0.00208347
Diaminobutyricimonas	-0.00132959	0.00298192	0.00339369	-0.000357547	0.00447599	6.41844e-05	0.00536063	9.00435e-05	-0.00428061	-0.00084456
Diaphorobacter	0.00531753	0.00125993	0.0184751	0.00529873	0.00661986	-0.00123724	0.00812538	0.00483614	-0.00728369	0.00725534
Dietzia	0.00265245	-0.0164046	0.0160616	0.00361506	0.0213021	0.0027557	0.0182788	-0.00663231	-0.00428206	0.00474374
Dinghuibacter	-0.00849078	0.00536499	-0.0153485	-0.00596596	-0.00788435	0.00614223	-0.0071585	-0.00120204	0.00622051	-0.00687105
Diplosphaera	0.000437895	0.000221774	0.000364264	-0.000309365	0.000118626	-0.000274541	-0.00023215	0.000378923	-0.000288967	8.27852e-05
DMER64	0.00218074	-0.00161976	0.00853343	-0.00109802	0.000994456	0.00458511	0.00650417	-0.00325072	-0.000673403	-0.000146616
Dokdonella	0.127382	0.0111091	0.0900538	-0.0187544	0.0779976	-0.0234255	0.100339	0.0315604	-0.0500566	0.0517571
Dolosicoccus	0.00257978	0.000671357	0.00111223	0.00867815	-0.00561894	-0.00656713	-0.00361946	0.00879161	0.000370656	0.000572022
Dongia	-0.0128867	0.00932147	-0.0181229	0.00431515	-0.0401097	-0.00495371	-0.0440586	0.00139361	0.0325235	-0.00488853
Dorea	0.00582647	0.003595	0.0300456	0.00536196	0.0332547	0.000981545	0.0223479	-0.00299078	-0.0213033	0.00161806
Draconibacterium	0.000437007	0.00046176	0.000282047	0.00150589	-0.00145037	-0.000178362	-0.00258111	-0.000877102	0.000466899	-4.38136e-05
DSSF69	-0.00919598	-0.00151871	-0.0159701	-0.00289333	-0.00516719	-0.00376295	0.00318	-0.00376235	0.000209589	-0.000454346
Duganella	-0.000113689	-0.00109369	0.00240675	-0.00285623	0.00171358	-0.000790709	-0.00150887	0.00352601	-0.00285213	0.000255527
Dyadobacter	-0.00271727	0.00709097	0.00837329	-0.00170279	0.0238667	0.00397825	0.0212333	0.000549309	-0.0192875	-0.00692603
Dysgonomonas	-9.97798e-05	-0.00371131	0.005828	-0.000621109	0.00060741	-0.00357804	0.000981503	0.00754526	-0.0034003	0.00400411
Edaphobacter	-3.60593e-05	7.30664e-05	6.34693e-05	-8.36081e-05	2.43562e-05	-4.78395e-05	-3.20739e-05	0.000156787	-4.30101e-05	1.23218e-05
Edaphobaculum	0.00428022	-0.00994951	-0.00399381	-0.00757303	-0.0120957	-0.0301157	-0.00189445	0.0147819	-0.00915708	0.0102687
Eggerthella	0.00148984	0.000110246	0.000892476	0.000933591	0.00267315	0.00142273	0.00189559	-0.00149923	-0.00085372	0.000585839
Elioraea	-0.00546251	-0.00103531	-0.00922707	-0.00241791	-0.0069139	0.00354303	-0.00704699	-0.00461182	0.0081411	-0.00592718
Elizabethkingia	-0.000421231	0.000390967	-0.000662611	-0.000509302	-0.00047998	-0.000684301	-0.000769076	0.00101603	0.000130988	0.000879311
Ellin6067	0.0714602	0.012544	0.0241467	-0.00720456	-0.00906351	0.0367492	-0.0109049	0.0034311	0.0227448	0.0249633
Elstera	-0.00270927	-0.00144854	-0.00283411	0.00140971	-0.00270914	-0.000619542	-0.00230433	-0.00129681	0.00246208	-0.00126658
Empedobacter	-0.0033288	-0.00247372	0.000482598	-0.000802903	-0.000204832	-0.0056789	0.000203277	0.00338773	-0.00337491	0.00135182
Emticicia	-0.00242007	0.00490006	0.00219934	-0.00241898	0.0103153	-5.48445e-06	0.0120584	0.00418296	-0.0109044	-0.00261791
Endomicrobium	-0.000610245	-0.00107157	-0.000296152	0.00138753	-0.0018926	-0.000833893	-0.00301324	-0.00149619	0.00207716	-0.000650048
Enhydrobacter	-0.00313827	-0.00353641	0.00525806	0.000172069	0.00167955	-0.00566745	-0.00148837	0.005974	-0.00395333	-5.47119e-05
Enhygromyxa_sp._SAB-1	-0.00122932	-0.00022843	-0.00230348	-0.000584405	-0.000518369	-0.000950182	-0.000947331	-0.000645191	-0.000291171	8.34167e-05
Ensifer	-0.000125397	-0.000376732	0.000632888	0.000808309	0.000292272	-0.000576522	-0.00177842	-0.000247879	-0.000787283	0.000327947
Enterobacter	-0.000289516	-0.00195586	0.00227219	-0.000366011	-0.00252354	-0.00264324	-0.00421231	0.00516241	0.00148376	0.00270147
Enterococcus	0.00523485	-0.00924881	0.00805792	0.019787	0.0212301	-0.00936085	0.0174314	-0.00684647	-0.0153642	0.0111385
Eoetvoesia	-0.000218995	0.00037108	-0.00192099	-0.000665789	-7.1719e-05	-0.000626944	0.00204255	-0.000635337	-0.00116565	0.000177532
Epulopiscium	0.00134418	0.00163648	0.00131687	-0.000124072	0.0013889	-0.000442704	0.00150141	-0.000228721	-0.000423874	0.000269757
Erysipelatoclostridium	0.000703406	0.00107341	0.00395375	0.000458941	0.00341003	-0.00176312	0.00263121	0.00185309	-0.00258979	0.000579996
Erysipelothrix	-0.00989193	0.00143945	0.00678357	0.00363134	0.00970691	0.000550894	0.00746403	0.00527768	-0.00735631	0.0023507
Erysipelotrichaceae_UCG-003	0.00231774	0.00244106	0.0142036	0.00180353	0.0157808	0.000483828	0.0130506	-0.00204159	-0.00910343	0.00231852
Erysipelotrichaceae_UCG-006	-0.00107112	-0.00125471	0.000820086	0.000232419	0.000225736	-0.00031627	-0.000188323	-0.000873655	0.000119803	0.000550685
Erythrobacter	0.000457909	-0.00110398	-0.000785627	0.00104289	-0.000315731	-0.00104001	-0.00227367	-0.00311042	-0.000844806	0.000426414
Escherichia-Shigella	-0.00260295	-0.00031437	0.00310287	0.003794	-0.000773902	0.00152795	-0.000825212	0.000555271	0.00270645	0.00315999
Eubacterium	0.00138639	-0.00188815	0.00362366	0.000323554	0.00260793	-0.00135515	0.00175685	0.00150523	-0.000603433	0.00182055
Eubacterium_brachy_group	-0.00102886	-0.0007221	0.0041049	0.00961652	0.00280098	-0.00165033	-0.00300501	-0.0062954	0.00430574	-0.002754
Eubacterium_eligens_group	0.00201764	0.000265861	0.0104745	0.00170623	0.00788879	-0.0014839	0.00752067	0.00241064	-0.00534946	0.00139611
Eubacterium_fissicatena_group	-2.47308e-05	-5.7511e-05	4.09932e-05	-4.85807e-05	-1.87648e-05	-6.24574e-05	-7.03092e-05	6.0147e-06	-3.08225e-05	8.83024e-06
Eubacterium_hallii_group	0.00353977	0.00144926	0.0208487	0.000873	0.0234108	0.000593252	0.0178365	0.000922789	-0.0166564	0.00141407
Eubacterium_nodatum_group	-0.000579962	-0.000940868	0.00106444	-0.000502064	0.00184223	-7.71732e-05	0.00114097	-0.000840336	-0.00118329	0.000513395
Eubacterium_ruminantium_group	-0.00109246	0.000790654	0.00272426	0.00194397	0.00285035	0.000312757	0.00186437	-0.000428359	-0.00173252	-0.000142626
Eubacterium_siraeum_group	0.000152433	0.000743537	0.00495829	-0.000656426	0.00753275	0.00167747	0.00502916	0.00141767	-0.00617726	-0.0010647
Eubacterium_ventriosum_group	0.00220917	0.00238243	0.00833684	-0.00109775	0.012372	0.00184002	0.00965274	-0.00156703	-0.00880928	-0.00133786
Eubacterium_xylanophilum_group	-0.000627004	0.000842436	0.00267219	-0.000717234	0.0036082	0.000744547	0.00324637	0.000950833	-0.00327298	-0.000863318
Exiguobacterium	-0.0045984	-0.000789827	-0.00594037	-0.00127334	-0.00275128	0.000152704	-0.00397884	-0.0028062	0.00198827	-0.00180435
Exilispira	0.00197603	-0.000889118	-0.000117818	-0.000736022	-0.00290101	0.00144518	-0.000150018	0.000163288	0.00306107	-7.45016e-05
Extensimonas	-0.00243175	0.0076456	-0.00619097	-0.00217778	-0.00445893	0.00420242	0.000437625	0.00294421	0.000154511	0.000100941
Facklamia	0.000867955	-0.000237865	0.000506662	0.00106286	-0.000478323	-0.000977426	0.000385564	0.00182057	-0.00071196	0.000305228
Faecalibacterium	-0.00359308	-0.000361733	0.0329882	0.0160015	0.0336822	-0.000650241	0.0238053	-0.00468108	-0.0211934	-0.000432504
Faecalitalea	0.000637692	0.00101342	0.0020721	-7.66463e-05	0.00283789	0.000112196	0.00224157	-0.000387645	-0.00196205	-0.000237703
Falsirhodobacter	0.00244013	0.0108901	0.00231644	0.00247264	0.00768668	0.00183502	0.00777457	-0.00505591	-0.00616585	-0.000603969
Family_XIII_AD3011_group	0.000106723	-0.000249846	0.00608329	0.00353563	0.00393463	0.000340656	0.00115637	-0.00305303	2.38991e-05	0.00112975
Family_XIII_UCG-001	-7.32186e-05	8.86978e-05	0.000534559	0.000204299	0.0011801	0.000423578	0.000817824	0.00016097	-0.000978332	-0.000300887
Ferribacterium	0.0219933	0.00477564	0.00619618	-0.0074629	0.0300454	0.00987376	0.0330617	-0.0124469	-0.0186475	-0.00126025
Ferritrophicum	0.00421171	0.000144324	0.00223164	0.00210812	0.0015269	0.00065803	-0.00123269	-0.00163319	0.000457918	0.00222347
Ferrovibrio	-0.00563077	0.000894456	-0.00759487	-0.00155545	-0.00788054	0.00150843	-0.00711952	-0.00028564	0.00480543	-0.0013678
Ferruginibacter	0.125508	0.0146408	0.104685	-0.0288835	0.146616	-0.0328651	0.120403	0.0194529	-0.106756	0.0193016
Fervidobacterium	0.00126897	0.000207187	-0.000122184	-0.0013783	-0.000919142	0.00109806	0.000737428	0.00112721	-0.000383305	0.000194384
FFCH5858	-0.000513022	0.00060742	-0.0020446	-0.000518489	-0.00225939	0.00266603	-0.000580307	-0.000165348	0.000886029	-0.000369007
Fibrisoma	-0.00289918	-0.000538722	-0.00543244	-0.00137824	-0.0012466	-0.00222067	0.00176958	-0.000942785	-0.000686688	0.000196727
Fibrobacter	0.000467263	0.000511223	0.00546606	0.00336834	0.00272965	-0.000878943	0.00415795	-0.000783266	-0.00124575	0.00211548
Filomicrobium	-0.00251405	-0.000290232	-0.00574531	-0.00149953	-0.00365735	0.00453752	-0.00314309	-0.00227971	0.003985	-0.003921
Fimbriiglobus	0.0127317	0.00337176	0.00769316	0.000120918	-0.00217372	-0.0107038	-0.00686539	0.00870544	0.0027653	-0.000573959
Flaviflexus	0.0021943	-0.000241557	0.00242111	0.00205137	0.00503966	0.000682855	0.0047336	-0.00199271	-0.00223875	0.00177961
Flavihumibacter	-0.00155283	0.00947362	0.00816073	0.000914564	0.00836462	-0.00519538	0.00455398	0.00200851	-0.00730102	-0.00191054
Flavimaricola	0.00100275	0.00107534	-0.000599093	-0.00135674	0.00282593	0.000393366	0.00129394	-0.00139073	-0.00186893	0.000385358
Flavitalea	0.00430634	0.00286643	0.00151735	0.000217774	0.00684367	-0.000436507	0.00582869	-0.00209875	-0.00395016	0.000818785
Flavobacterium	0.0675691	0.0259596	0.213756	-0.0792529	0.360856	0.0162701	0.317792	0.0649601	-0.280939	0.000873018
Flectobacillus	-0.00249416	-0.000377515	-0.00220403	-0.00110015	0.00196235	0.000109907	0.0014492	0.000948036	-0.00296568	-0.00245054
Flexilinea	3.93244e-05	-0.00306243	0.00455067	0.00223077	-0.00331229	0.00419693	-0.000588519	-0.00258562	0.00270183	-0.000606816
Flexivirga	0.00149676	-4.51535e-05	-0.00604556	-0.00165042	-0.00247298	-0.00166997	0.00195554	-0.000964877	-0.000806148	0.000330885
Floricoccus	9.0151e-05	-0.00078674	-0.000859916	-0.000595787	0.000325987	-0.000573003	5.43079e-05	0.000132589	-0.000678745	0.000126809
Fluviicoccus	0.00587978	-0.00585856	0.0144523	0.00672144	-0.0107537	-0.0124309	-0.0084223	0.0103071	0.0118786	0.0100755
Fluviicola	-0.0350823	-0.00408103	0.0256192	-0.00153646	0.00764544	-0.0241297	0.0116159	0.0363029	-0.0232004	0.00187115
Fonticella	0.000409639	-0.000274115	0.00165867	-0.000795415	0.00133379	-0.000526866	0.000810973	0.000791429	0.000267605	-3.75168e-05
Formivibrio	-0.00812395	-0.00287693	0.00430693	0.0070391	-0.00771583	-0.0030982	-0.00444923	0.00400322	0.00632152	0.00404361
Formosa	-0.00122817	-0.000172271	0.000233257	0.000921258	-0.000436993	-0.00108135	0.000275565	0.00131942	-0.000502187	0.00014387
Francisella	-0.00416176	-0.00075366	-0.00771697	-0.00138367	-0.00366132	-0.00423457	-0.00358331	-0.0028976	-0.00167882	0.000480959
Fretibacterium	-0.000346657	-0.000846271	0.00126946	0.001581	0.000545808	-0.000567826	-0.000157633	0.000782028	-0.00014815	0.000675947
Frigoribacterium	0.00483046	0.000278874	0.00288238	-0.00113855	0.00569795	0.00116687	0.00619007	-0.00396574	-0.00297528	0.00112768
Fuerstia	0.000614056	-2.98342e-05	0.000106237	0.000834661	-0.000437734	-0.000958114	-0.00128553	-0.000599429	-0.000366737	0.000105065
FukuN57	-0.000420181	-0.000119525	-0.000535794	-0.000196337	0.000126035	1.79332e-05	-0.000186467	-6.279e-05	-8.01672e-05	-6.4211e-05
Fusibacter	0.000918913	0.00642337	0.00592937	0.000404773	0.0107477	0.00149382	0.00767863	-0.00306306	-0.00907345	-0.00109826
Fusicatenibacter	0.00755982	0.00170653	0.0246438	0.00164703	0.0275688	-0.00106241	0.019669	0.00118175	-0.0172814	-6.97294e-05
Fusobacterium	-0.000542976	-0.000349363	0.000401502	0.00109841	0.000524129	-0.000888336	0.00122248	-0.00104533	-0.000529719	0.00108265
Gaiella	-0.0062888	0.00412005	-0.0118758	0.0102274	-0.0135282	0.0156272	-0.0269071	-0.0152239	0.0175588	-0.0060474
Gaiella_sp._EBR4-RS1	2.92022e-05	-3.78002e-05	-1.60044e-07	4.51325e-05	3.97405e-05	1.11121e-05	3.473e-05	-1.85032e-05	-1.3477e-05	3.86098e-06
Galbitalea	0.0180539	0.0291181	0.0267598	-0.0109898	0.0504895	0.00677121	0.0438324	-0.00420125	-0.0363043	-0.00169118
Gallionella	0.00129024	9.94539e-05	0.000200108	0.000795227	0.0014106	0.000179636	0.0021702	-0.00115622	-0.00138551	-0.000412307
gamma_proteobacterium_OR-113	0.00286608	-0.000217478	-0.0130804	-0.00336534	-0.00532392	-0.00333994	0.00425096	-0.00212227	-0.00180491	0.000365611
Geitlerinema_LD9	-5.87268e-05	-1.09125e-05	-5.5921e-05	-3.65066e-05	-4.53828e-05	-2.81036e-05	-5.88825e-05	-3.40485e-05	8.88277e-05	-7.89748e-05
Geitlerinema_PCC-7105	0.000135399	-0.000169379	0.000190741	0.000259624	-0.000202788	-9.3803e-05	-0.000297622	3.363e-05	0.000104118	-3.31459e-05
Gelidibacter	0.000175798	0.000366314	0.000125734	0.000221772	0.00022147	-5.14023e-05	0.000215387	-1.78127e-05	-0.000206461	5.91483e-05
Geminicoccus	-0.00436142	0.000451436	-0.000815108	0.000509284	-0.000131808	-0.0019103	0.0021712	0.000710251	-0.00148948	-6.1147e-05
Geminocystis_PCC-6308	5.89058e-05	0.000107856	4.18823e-05	3.47947e-06	-4.94076e-06	-7.11846e-05	5.87916e-05	-7.00601e-06	-4.76806e-05	1.36599e-05
Gemmata	-0.00766006	0.000116377	-0.0344942	-0.00382617	-0.0301143	-0.00186665	-0.0420125	-0.00454524	0.0249139	-0.00791911
Gemmatimonas	0.0101591	0.00949268	0.025635	0.000607569	0.0370458	-0.0134633	0.0435222	0.00670572	-0.0382419	0.000992382
Gemmobacter	-0.0137416	-0.00376491	-0.0104598	0.00084615	-0.0039844	0.00432307	-0.0129584	-0.00847417	0.000622954	-0.000739244
Geobacter	-0.00314422	0.00488194	7.24393e-05	0.00503829	0.0100867	0.00489181	0.00801399	-0.00452597	-0.00333365	-0.00296289
Georgenia	-0.00565013	-0.00343478	-0.0104243	0.00412142	-0.0027518	0.00717561	-0.0158988	-0.0114391	0.00908836	-0.001415
Georgfuchsia	0.0147534	0.00142588	0.00436923	0.0187278	-0.0147385	-0.00437039	-0.0107185	-0.0134725	0.015967	0.00860771
Geothrix	0.036055	-0.0202714	0.0448853	-0.00174111	0.0355046	-0.0216711	0.0311916	0.0106564	-0.0260376	-0.0119573
Giesbergeria	0.00155023	-0.000676386	0.00399485	0.00040668	0.0102064	0.00414363	0.0100228	-0.00305723	-0.00598968	-0.000767116
Gimesia	0.000247232	-1.20118e-05	2.31324e-05	0.000405933	-0.000220701	-0.000437321	-0.00057827	-0.000282197	-0.000147656	4.23015e-05
GKS98_freshwater_group	-0.0246666	-0.00037592	0.0119846	-0.0069779	0.00633688	-0.00646489	0.0105424	0.0121306	-0.0109676	-0.00400761
Gloeocapsa_PCC-7428	1.57484e-05	-0.000148346	-9.73197e-06	0.000131183	-0.000150465	-2.63762e-05	-8.04267e-05	3.92652e-05	0.000104389	-0.000165042
Glutamicibacter	0.0136639	-0.016368	-0.00126947	0.0169029	0.0203701	0.0121803	-0.0184589	-0.0164592	-0.00591177	0.00393178
Gordonia	0.0345365	0.00343288	0.0335558	0.00701088	-0.000154299	-0.0520547	0.00134372	0.0247904	-0.0150869	0.0217507
Gordonibacter	0.00147009	-0.00191777	0.00322136	0.000461464	0.00539647	0.00113219	0.00246889	-0.000632888	-0.00191686	0.000502589
GOUTA6	0.00469962	0.000959822	0.00272993	0.00416031	-0.00605742	-0.00129133	-0.00902954	0.000117035	0.00518451	0.00587003
Granulicatella	3.47885e-05	0.000101183	0.000459523	0.000447382	0.000457632	0.00027493	0.000559113	-0.000186151	-0.000319029	0.000346561
Granulicella	-5.26586e-05	-9.78495e-06	1.84055e-05	-2.42455e-05	9.23463e-06	-7.50543e-06	-4.43648e-06	5.5018e-05	-1.24725e-05	3.57321e-06
GWE2-42-42	9.91903e-05	-0.000270137	0.000427745	-1.06638e-05	-0.000266085	0.0011262	-0.000274581	-0.000290815	0.000674332	0.000646533
Haematobacter	7.96751e-05	0.000500256	0.000902532	0.000817318	0.00113671	-0.000135496	0.000463569	-0.000540924	-0.000625328	0.000388706
Hahella	-0.00981052	0.000273651	-0.00555425	0.00533715	-0.0123365	0.00695347	-0.0108857	-0.00814328	0.00955667	0.0133318
Haliangium	0.104376	0.0373839	0.110319	-0.0179597	0.0436239	-0.0612359	0.0325866	0.0679166	-0.0431497	0.0222422
Halioglobus	0.0084988	0.00435785	0.00630506	0.00130248	0.010804	0.00153546	0.0114809	-0.00793175	-0.00599069	0.0030202
Haliscomenobacter	0.0130221	-0.000290616	0.0462109	0.0142047	0.0322064	-0.0121465	0.0471103	-0.00204533	-0.012556	0.0115214
Halobacteriovorax	0.000341585	-2.87254e-05	4.17817e-05	0.000258514	-0.000218372	-0.000538124	-0.000768237	-0.000151543	-0.000247168	7.08104e-05
Halomonas	-0.00226361	-0.00649251	0.0242715	0.00621922	-0.00883777	-0.00926181	-0.00263981	0.0141045	0.00375426	0.0136454
Hansschlegelia	-5.88145e-05	-1.09288e-05	2.05571e-05	-2.70799e-05	4.1078e-05	1.14861e-05	3.58989e-05	-1.91259e-05	-1.39306e-05	3.99093e-06
Hathewaya	0.000238369	-0.000179632	0.000118559	5.5134e-05	0.000352818	0.000156898	-0.000102607	-0.000236971	8.89141e-06	0.000143097
HdN1	-0.00335192	-0.000626908	-0.00194019	0.00642677	-0.00956554	0.00220275	-0.00836116	-0.00266988	0.00746567	0.00545491
Herbinix	0.000847789	6.42203e-05	0.00164722	0.00127608	0.00392747	0.00126423	0.00383977	-0.00142903	-0.00175515	-0.0002433
Herminiimonas	-0.000748712	0.000860033	0.000651031	-0.000406026	0.00110416	0.000132104	0.00122018	-0.000520073	-0.000508535	0.000145689
Herpetosiphon	0.00129438	0.00045698	0.000349118	7.2746e-06	0.000213768	-0.000900386	0.000309347	0.00104299	-0.000762859	0.000672298
Hespellia	0.00287147	-0.000795554	0.00160881	0.000602747	0.00421424	0.00171214	0.000418534	-0.000930854	-0.00121342	0.00103303
Hirschia	0.0137278	0.0172812	0.00315719	-0.0234794	0.0448987	-0.00626111	0.0333656	-0.0061932	-0.0430604	0.0017329
Histiona_aroides	-0.00264814	-0.000897718	-0.00438194	-0.00142647	-0.00440266	0.00269196	-0.00140968	-0.000937122	0.00191809	-0.00106526
Hoeflea	-0.00211518	-3.83468e-05	-0.00584238	-0.00128002	0.000158711	-0.000689225	-0.000113008	-0.00172546	-0.000979974	0.000461104
Holdemanella	0.00627717	-0.000333655	0.0307535	0.00904039	0.0263733	-0.00378733	0.0205799	-0.00236086	-0.0144023	0.00288589
Holophaga	-0.00328562	-0.00310758	0.000289454	0.00717801	-0.0106895	0.00334156	-0.010636	-0.00370276	0.0102259	0.00118088
Holospora	0.00391812	-0.00251801	0.00326528	-0.00240093	0.00646402	0.00104834	0.00365776	-0.000902127	-0.00259698	0.000812122
Howardella	-0.00165724	0.000175254	0.000781643	0.000899801	-0.000159137	3.5429e-05	-0.000141905	-1.84095e-05	0.000209283	0.00021644
Humibacillus	0.000268501	0.000389823	0.000855105	0.000312575	0.00195787	0.000484179	0.00146314	-0.00125739	-0.00063193	0.000170539
Hydrogenophaga	-0.126967	0.00574215	0.0305986	-0.053624	0.0688806	-0.012605	0.0785383	0.0467872	-0.0769952	0.00591656
Hydromonas_sp._F02	0.000156797	-8.93605e-06	0.00121222	-0.000163571	0.00359486	0.00164417	0.00138182	0.00137125	-0.00330396	-0.00215602
Hylemonella	-2.96912e-06	0.000833052	0.00185222	0.00209337	-0.00334842	-0.00636233	-0.00594035	0.000468737	-0.00162385	0.00127509
Hymenobacter	0.000470654	-0.000599319	0.00110944	0.000145349	0.00210183	0.000155271	0.00187352	-0.00139912	-0.00156527	0.000223889
Hyphomicrobium	-0.0247473	0.0196581	-0.0895067	-0.00499321	-0.0401403	0.0506239	-0.0668177	-0.0457696	0.0180558	-0.00584692
Hyphomonas	-0.00660421	0.00206349	-0.0172381	-0.00385082	7.98595e-05	-0.00374705	-0.00520762	-0.00592517	-0.00560691	0.000884625
Hypnocyclicus	-0.00692398	-0.00894301	0.0254778	0.0094725	0.00950459	-0.00766626	0.0163302	0.0110881	-0.00348987	0.0149938
Hypsibius_dujardini	0.000211177	0.000835227	0.000499764	0.000256183	-0.000176722	-0.000994249	0.000565628	0.000184107	-0.000269515	0.000245314
I-8	-0.000194268	-0.00171574	-0.00132688	0.00502802	-0.00706933	0.00639106	-0.0093742	-0.00430913	0.00760263	0.00367946
Iamia	0.048995	0.00134267	0.0727959	0.0292162	0.0227663	-0.0259571	0.00587465	0.0167657	-0.00964662	0.02308
Ideonella	-0.0198517	-0.00229189	-0.0129887	0.00504056	-0.0299059	0.00758226	-0.0109153	-3.18498e-05	0.0165339	0.0220874
Idiomarina_sp.	-0.00254935	0.000342409	-0.00235614	0.00157181	-0.00238377	3.98065e-05	-0.00258085	-0.00116787	0.00128252	0.00107031
Ignatzschineria	0.000233041	-6.11653e-07	0.000108728	7.88426e-05	0.000230728	3.20043e-05	0.000113533	-0.000108591	-0.000203159	-3.46115e-05
Ignavibacterium	-0.0445772	-0.00540002	-0.0264671	0.00129314	-0.0519621	0.0113528	-0.0338544	-0.00648075	0.052811	-0.000890263
Ignavigranum	0.000593664	5.17642e-05	0.000325148	0.00223195	-0.00122824	-0.00148128	-0.000352097	0.00156952	0.000619084	0.000629108
IheB3-7	0.0129874	-0.00389502	0.00630682	0.0137675	-0.00302675	-0.00946651	0.000486019	0.00273083	-0.00401533	0.00385414
Ilumatobacter	0.00074957	0.00465878	-0.0095816	-0.00454419	0.00304929	0.00116659	0.000378748	-0.00705823	-0.00586551	0.00493825
IMCC26134	-0.00274422	-0.000515721	-0.00359425	-0.00127989	-0.00150923	0.0018007	-0.00229863	-0.00131022	0.00193254	-0.00171016
IMCC26207	0.0308464	-0.00592101	0.0590445	0.0319918	-0.0347205	-0.0507437	-0.0544266	0.0276587	0.0309123	0.0254932
Immundisolibacter	-0.00256516	0.0092524	-0.0159456	-0.00104455	-0.0160151	0.0183571	-0.00978087	0.000836347	0.00817018	0.000656862
Inhella	0.0361567	-0.0137697	0.026449	-0.0108855	0.000908538	-0.0196705	0.00273396	0.0239058	-0.00189925	0.015905
Inquilinus	0.000407285	0.000568172	0.00391047	-0.00280924	0.000420728	-0.00574364	0.00216964	0.00720719	-0.00284495	0.00148383
Intestinibacter	0.013854	0.0081851	0.026684	0.00631876	0.0201365	0.00133582	0.0157063	-0.00479488	-0.00995238	0.00756668
Janibacter	0.001737	-0.00540388	0.000888663	-0.000426513	0.0036267	9.67193e-05	-0.00131405	-0.0042748	0.00173513	0.00571926
Jannaschia	-9.75344e-05	-1.81237e-05	-0.000182758	-4.63669e-05	1.71044e-05	-1.39016e-05	-7.51615e-05	-5.11896e-05	-2.31016e-05	6.61831e-06
Janthinobacterium	-0.00116828	-0.00141899	0.00400886	-0.00238898	0.010578	0.00462822	0.00619379	0.00296209	-0.00827256	-0.00347844
Jatrophihabitans	0.00688645	0.00956816	0.0107342	0.00830627	0.0268131	0.00732784	0.0323772	-0.0116208	-0.0197222	-0.00265868
JCM_18997	-0.000588639	0.00303801	-0.00445702	-0.000440468	-0.00326926	0.0041563	-0.00226657	0.00098973	0.00114082	-0.000763938
JdFR-76	-0.0171806	0.0102621	-0.0492108	0.0034626	-0.0670605	0.0392185	-0.0683707	-0.0208569	0.057083	-0.0028753
Jeotgalibaca	-0.000121045	-0.000868175	0.000869947	0.0011834	0.00192946	0.000480226	0.00180173	-0.000528737	-0.000949756	0.000431024
JGI-0000079-D21	-0.00692591	-0.00287893	-0.00350727	0.0111009	-0.0118841	0.00853688	-0.0179262	-0.0106818	0.0159866	0.000233153
JGI_0001001-H03	0.0651768	0.00299015	0.0147828	0.0106627	-0.00891517	-0.0131476	-0.0178559	0.02137	0.0237591	0.0136147
Kaistia	-0.00711838	0.00693109	0.00816679	-0.0015194	0.0156204	-0.00173019	0.011341	0.00319132	-0.0135522	-0.00206255
KCM-B-112	-0.0034859	0.0121072	-0.0221492	-0.00439873	-0.0181007	0.0159157	-0.011759	0.00287915	0.00571241	-0.00224354
KD3-10	0.0179062	-0.000217954	0.0144154	-0.00639851	0.0102347	-0.00591368	0.0110432	0.00478491	-0.00780199	0.00724492
Ketobacter	-0.00262107	0.00555132	-0.00751991	0.00498118	-0.0131214	0.0111683	-0.0103565	-0.00642817	0.00804978	0.00668888
Kineosphaera	0.0022442	-0.000994792	0.00218709	0.000158375	0.00059958	-0.00211591	-0.0017433	0.00237863	-0.000322185	-0.000846517
Kineosporia	0.00258837	-0.00620839	-0.00382824	0.00161968	-0.00727426	-0.00450428	-0.00954081	0.00635887	0.00292573	-0.00219941
Kinneretia	0.00318338	-0.00161497	0.00408805	-0.00189786	-0.00941393	-0.00556809	-0.00416242	0.0125249	0.00385244	0.00513937
Klebsiella	-0.00157337	-0.00318503	0.00154887	0.000640405	-0.00219145	-0.00187308	-0.00393764	0.00274097	0.00156415	0.00109196
Klugiella	-0.000542972	-0.000402267	-0.000113275	0.00157611	-0.00135875	-0.00110373	-0.00208438	-0.00120528	0.00159236	-0.00076579
Kluyvera	-0.000364796	-0.0022868	6.16991e-05	0.00144061	0.0031661	2.97788e-05	-0.000783038	-0.000300215	0.000336619	0.00210199
Knoellia	0.00212612	0.00163276	0.00162291	0.00152471	0.00473074	0.00155586	0.00333734	-0.00333647	-0.00123375	0.00100355
Kocuria	0.00198689	0.00151222	0.00596499	0.00424316	0.00571847	0.000720402	0.00211246	-0.0043293	-0.0018122	0.00116402
Koukoulia	2.9155e-05	-1.41651e-06	2.56953e-05	-3.38484e-05	4.57656e-05	3.78173e-05	4.48717e-05	-2.39064e-05	-1.74125e-05	4.98844e-06
Kouleothrix	0.0284174	-0.00868714	0.0139002	-0.00473689	-0.0197928	-0.0413821	-0.0162846	0.0281577	0.0116023	0.016904
Labilithrix	0.0110059	0.00107266	0.0075734	-0.00255164	0.014628	0.0031036	0.0167144	-0.00830784	-0.00810224	0.00126647
Labrys	0.011367	0.00540827	0.00248723	-0.00140814	0.00300806	-0.00110801	0.00318122	-0.00116166	-0.00373924	0.000968602
Lachnoclostridium	0.000116704	-0.00118714	0.00364923	-0.000465823	0.00692077	0.00197411	0.00518052	0.000110183	-0.00426948	0.00033507
Lachnospira	0.0026863	-0.000503067	0.0123923	0.00342437	0.00940277	-0.0013569	0.00675805	0.00120866	-0.00486746	0.00229018
Lachnospiraceae_AC2044_group	0.000248516	-4.13374e-05	0.000289766	-1.32764e-05	-0.000652922	0.000433818	-4.93827e-05	0.00103426	0.000327338	0.000541503
Lachnospiraceae_FCS020_group	0.00121659	0.00114631	0.00621473	0.00204186	0.00927137	0.00222824	0.00647696	-0.0032756	-0.00491983	0.000106301
Lachnospiraceae_ND3007_group	0.00400716	-0.000822716	0.015749	0.00430314	0.0176194	0.000573043	0.0143699	-0.00304552	-0.0101168	0.000474977
Lachnospiraceae_NK3A20_group	-0.000719389	-0.00149818	0.00210997	2.54682e-05	0.000750855	-0.00210884	0.00179665	0.00184703	-0.00151305	0.00153971
Lachnospiraceae_NK4A136_group	-0.00131633	0.000625861	0.0112957	0.00116105	0.0115034	-0.000550754	0.0107862	0.000282453	-0.00751289	0.000219148
Lachnospiraceae_UCG-001	-0.000382451	9.66981e-05	0.000954708	0.000324195	0.00133354	0.000237506	0.000719774	-3.6584e-05	-0.000782709	0.000188063
Lachnospiraceae_UCG-004	-0.00260293	0.000600531	0.00177814	0.00171601	0.00228722	0.00065751	0.00195347	-0.00160594	-0.000535446	0.000785052
Lachnospiraceae_UCG-007	-0.00109091	0.000720469	0.000313634	0.000684573	-0.000648049	-0.00101652	0.000104514	0.00113416	0.000404571	0.000900477
Lachnospiraceae_UCG-008	-0.000384643	0.000430135	0.000990877	-0.000302467	0.00226923	0.000771873	0.00203601	-0.000913586	-0.00120756	3.86329e-05
Lacibacter	0.0278324	2.06508e-05	0.0200802	-0.00412902	0.0434462	0.0145417	0.035022	-0.0104111	-0.0274216	-0.0134112
Lacihabitans	0.0314065	-0.0242699	0.0463929	0.0368162	0.0307862	-0.038936	0.040877	0.0730496	-0.0513238	0.0195629
Lacticigenium	0.000494254	8.44399e-05	0.000472963	0.00161192	0.000390874	-0.000282117	0.000385944	0.000703147	-0.000306439	0.000625539
Lactivibrio	-0.000945664	-0.00308726	0.00376611	0.00797497	-0.00264242	0.0042353	-0.00566637	-0.00611656	0.00648734	0.00153951
Lactobacillus	-0.0103821	-0.00914888	0.00718349	0.0100142	0.000827342	-0.00571434	-0.00682422	-0.00890439	0.00594024	0.00426679
Lactococcus	-0.000496532	-0.0120215	0.0105739	-0.00984245	0.0289714	-0.00495278	0.022316	-0.00010837	-0.0239286	0.00194845
Lacunisphaera	0.0284613	0.00760623	0.0227171	0.00748633	0.00476545	-0.024979	0.0282282	0.0316444	-0.0232737	0.0146842
Lampropedia	3.06734e-05	-1.49028e-06	2.70335e-05	-3.56112e-05	5.40193e-05	1.51047e-05	4.72085e-05	-2.51514e-05	-1.83193e-05	5.24823e-06
Lapillicoccus	0.00178241	0.00271965	-0.00103138	-0.00306988	0.00296345	0.00133775	0.00188987	0.00139866	-0.00338169	-0.00200961
Laribacter	-0.00584116	-0.00306778	0.00691944	0.00835486	-0.00903753	-0.00516192	-0.00610878	0.0060872	0.00646761	0.00617905
Larkinella	2.50337e-05	-1.21627e-06	2.2063e-05	-2.90636e-05	3.92962e-05	3.24714e-05	3.85286e-05	-2.0527e-05	-1.4951e-05	4.28328e-06
Lautropia	0.0547775	-0.0112168	0.060196	0.00595745	0.0237418	-0.0160052	0.0382923	0.0289215	-0.014041	0.032413
LD29	-0.00622494	-0.00151821	-0.00109142	0.00225766	-0.00443077	0.00199785	-0.00370532	-0.00146955	0.00447713	-0.00144212
Leadbetterella	0.00080758	0.00250002	0.000965046	0.000878267	0.0076307	0.00275375	0.0079907	-0.00372174	-0.00842187	-0.0021043
Leeia	-0.00103114	0.000682844	-0.00433267	-0.00230477	-0.00751514	-0.00256365	-0.00631915	0.00441165	0.00144949	0.00256475
Legionella	-0.00934527	0.0104842	-0.018909	-0.00268215	-0.003975	0.00587766	-0.00989391	-0.00706977	0.00112644	-0.00526281
Leifsonia	-0.00831302	0.00504583	-0.0102328	-0.00350335	-0.00174243	-0.00727113	-0.000347072	-0.00263862	-0.00551806	0.000440178
Lelliottia	0.00116882	-0.00226647	-2.05321e-05	0.00250871	0.00263466	0.000134135	-0.00308443	-0.00165788	0.00270051	0.00362049
Lentimicrobium	-0.0489514	-0.0075916	0.00863695	0.015054	-0.00670042	0.0160623	0.0030509	-0.0229094	0.028023	-0.00471499
Leptolinea	-0.0166756	-0.00958426	-0.0158571	0.0385168	-0.0345513	0.0109619	-0.0445511	-0.0186831	0.0499401	-0.00868183
Leptolyngbya_ANT.L52.2	-0.000116397	-7.32748e-05	-0.000173562	5.66609e-05	-0.000151342	0.000105567	-0.000206195	-0.000123894	0.000228702	-0.000211734
Leptolyngbya_PCC-6306	-2.52387e-05	7.36432e-05	3.10526e-06	4.69626e-06	0.000151205	-5.37375e-05	0.000158313	-9.06544e-05	-3.7563e-05	0.000105734
Leptonema	0.00172527	0.000193426	-0.00102027	-0.000873646	-0.00960468	-0.0011388	-0.0072599	0.00296234	0.00817469	0.00403849
Leptospira	0.0650625	-0.0135633	0.0504556	-0.00485296	0.026489	-0.0217614	0.0346883	0.0068883	0.00204045	0.0180707
Leptothrix	0.0775586	0.00818137	0.0900847	-0.0229858	0.16893	0.0158858	0.166328	-0.0238027	-0.126609	-0.00918709
Leptothrix_sp._FC_170	-0.00489475	0.0198007	0.00499598	-0.000786143	0.015595	0.0051408	0.0121866	-0.00434112	-0.0138763	-0.00733594
Leptotrichia	0.00687248	-0.0152477	0.0421578	0.00198954	0.0519164	0.00330156	0.0455438	0.0116344	-0.0338841	0.0112708
Leucobacter	-0.0176632	0.000367759	0.021083	0.01347	0.0210567	-0.000558256	0.0078786	0.00696352	-0.0168511	0.00819612
Leuconostoc	-0.00418783	-0.00316871	-0.00392286	-0.00146947	0.00106142	-0.00320229	-0.000231897	-0.00334757	-0.00166775	0.00143178
Leucothrix	0.000628086	-0.000111102	0.000663035	-0.000721825	0.000708783	0.000221109	0.000218193	0.000148258	-0.000487595	0.00013969
Levilinea	-0.000251728	0.000773204	-0.00186881	0.00171477	-0.00391508	0.00604755	-0.00368172	-0.00377253	0.00534486	0.00188458
Lewinella	-0.0161959	-0.00543281	-0.00551205	0.00823416	-0.0290935	0.0150657	-0.00182764	-0.00971545	0.0173054	0.012996
Limnobacter	0.00147797	0.00243038	-0.00996546	0.0201905	-0.0332224	0.0295174	-0.0291362	-0.0154531	0.0253501	0.0208137
Limnohabitans	0.0368231	-0.00505515	0.0766655	-0.00837119	0.141122	0.0315977	0.117651	-0.0150169	-0.0866913	-0.0105378
Limnothrix	-0.000232918	-0.000129925	3.27484e-05	0.000590922	-0.000538932	-0.000531068	-0.00081158	-0.000393919	0.000684298	-0.000416175
Litorilinea	0.000862713	-0.000790097	0.00045484	-0.000263965	0.000165887	-0.00059847	-0.000916329	0.000702026	-0.000406753	-4.80217e-05
LNR_A2-18	-0.00039071	-0.000142008	1.61726e-05	9.52852e-05	-6.47535e-05	0.000373041	-3.24588e-05	-0.00025819	5.87467e-05	-0.00042301
Longilinea	-0.0118541	0.003438	-0.0198913	0.0222702	-0.0320619	0.0129021	-0.0404243	-0.0153716	0.0409691	-0.00870229
Longivirga	0.0281962	0.0131356	0.0138032	-0.00118068	0.0348125	0.00499992	0.0187937	-0.0187119	-0.0163244	-0.00578637
Luteibacter	-0.00323271	-0.000600698	-0.00605741	-0.0015368	-0.00247898	-0.0015631	-0.00249118	-0.00169665	-0.000765687	0.000219359
Luteimonas	0.00524913	0.00591369	0.00781591	0.00458499	0.00442853	-0.00459215	0.00212464	-0.00128515	-0.00422711	0.000326129
Luteitalea	0.0213437	-0.0132225	0.0230195	0.0022099	0.00118453	-0.0133895	0.00873411	0.0101525	0.000570525	0.0177941
Luteococcus	0.00133406	-0.00355168	0.0063011	-0.00152501	0.0129699	0.00418723	0.00597132	0.00388209	-0.00893732	-0.00243358
Luteolibacter	-0.00592806	-0.00525765	0.00441545	-0.00973643	0.00813891	-0.0076264	0.01797	0.00905116	-0.0146326	0.00657065
Lutibacter	0.00530364	-0.0039153	0.00422185	0.000454703	0.0127727	0.00545817	0.0112794	-0.00566217	-0.00547748	0.000920767
Lysinibacillus	0.00153793	-0.00241298	-0.000120596	0.0032149	0.00202163	0.0010445	-0.00388852	-0.00243965	0.0036554	0.00360238
Lysinimicrobium	-0.000642391	-0.000702357	-0.0016581	-0.000794415	-0.00102545	0.0013759	-0.00152419	0.000117162	-0.000642155	6.61535e-05
Lysinimonas	-0.00070731	0.00377893	0.00054466	0.00430006	0.00238385	5.18601e-06	0.00294129	-0.000795391	-0.00352768	0.0014094
Lysobacter	0.0231985	0.000290721	0.0194849	-0.016425	-0.00475122	-0.0139336	-0.000367787	0.0312328	0.0017612	0.0144491
Macellibacteroides	-0.00609427	-0.0130989	0.0282071	0.0275828	0.00519977	0.00645354	0.000997942	-0.00439881	0.00848726	0.0164382
Macromonas	-0.00287584	-0.000743586	0.00058128	0.00388479	-0.00198225	-0.000574569	-0.0033786	-0.00212261	0.00373305	-0.000654765
Magnetospirillum	0.000425167	7.39861e-05	3.14551e-05	0.00192681	0.00036819	-0.000254549	0.00152924	-0.000902705	-0.000251864	-0.00755367
Malikia	-0.00330883	0.00143203	-0.000105086	0.00126178	0.00402889	0.00248993	0.0024499	-0.00218139	-0.00153877	-0.00114841
Mangroviflexus	-0.000189032	0.000332865	-0.000912435	6.15288e-05	0.00036169	0.000941367	-0.000143218	-0.000842519	-0.000659537	0.000278376
Marinagarivorans	-0.000900292	0.000186621	0.000298159	0.000168987	0.000808226	7.6845e-05	0.00098364	-0.000100795	-0.000517034	0.000240185
Marinicella	0.000723165	-3.51353e-05	-5.12899e-06	0.00144637	-0.000768908	-0.00140943	-0.00182831	-0.00105721	-0.000431901	0.000123734
Marinifilum	0.000679502	-1.90358e-06	0.000786824	-0.000915556	0.000856069	0.00027689	0.000475966	0.000146295	-0.000533869	0.000152946
Mariniflexile	0.00147799	0.000504794	0.00113534	0.000615796	0.00329523	0.00111262	0.0026025	-0.00123715	-0.00138727	0.000379222
Mariniphaga	0.000310673	-5.69739e-05	0.000267073	-0.000351816	0.000528705	0.000170127	0.000403879	-0.000191454	-0.000180983	5.18492e-05
Marinoscillum	0.00319822	-0.0010474	0.0029075	-0.00190441	0.0131313	0.00160299	0.0121197	-0.00635718	-0.00669096	0.00265423
Maritimibacter	0.000269395	-1.30887e-05	9.49598e-05	0.000194139	-2.97219e-05	-0.000215731	-0.000302187	-0.000264925	-0.000160892	4.60936e-05
Marmoricola	0.0176918	-0.0196161	0.0244908	0.0141292	-0.00383179	-0.022901	-0.0128151	0.0151335	0.00783776	-0.00153863
Marvinbryantia	0.00117439	0.00016462	0.00700183	0.000700133	0.0101297	0.0025465	0.00697466	-0.00364442	-0.00590404	-0.000675504
Massilia	0.00183298	0.0036042	0.00287994	0.00124215	0.0100606	0.00346834	0.00772939	-0.003824	-0.00483947	0.000453033
Megamonas	-0.00960439	-0.0034444	0.00588215	0.0151813	-0.0064307	-0.00081958	-0.0103055	-0.00657045	0.0112103	0.00169925
Megasphaera	-0.0130624	-0.00321416	0.000703548	0.0119776	-0.00957421	0.00036562	-0.0148347	-0.00869475	0.0125124	0.000805476
Meiothermus	-0.00376892	-0.000595653	-0.00630169	-0.00128959	-0.0051719	0.00239357	-0.00515762	-0.00268952	0.00674785	-0.00609037
Membranicola	0.000731602	0.00150269	0.000898117	-3.59337e-05	0.000614857	-0.000523049	0.00192708	-0.000872308	-0.000840575	0.000240814
Merdibacter	0.000499793	0.000152149	0.000822699	-0.000406815	0.00129964	0.000280469	0.00117369	-0.000289969	-0.000990414	-0.000151215
Mesorhizobium	-0.00442863	0.0150711	-0.0258131	-0.0159069	0.00162353	-0.00093873	-0.0014537	-0.00948298	-0.00629264	0.0156982
Mesotoga	-0.00158439	-0.000758486	-0.00246343	-1.58957e-05	-0.00441663	0.00791757	-0.00231922	-0.00325465	0.00641048	-0.00179321
Methylibium	-0.00299221	0.00235809	-0.00018974	-0.00381004	0.000244208	-0.00163587	0.00180329	-0.00016504	-0.00212339	0.000168578
Methylobacillus	-0.00256417	-0.000187832	0.000703102	-0.00013957	-0.00331579	-0.00297734	-0.00134529	0.00532899	0.00104199	0.000804965
Methylobacterium-Methylorubrum	-0.00106178	-0.000307836	0.000911755	-0.000894192	0.00225356	0.00114887	0.00223653	-0.000847397	-0.00149228	1.33401e-05
Methylocaldum	-0.00639705	0.00108253	-0.0103529	0.00320929	-0.0159198	0.0108428	-0.0172539	-0.00623685	0.0141535	-0.00190539
Methyloceanibacter	0.00112302	-5.45625e-05	0.000116506	0.00180324	-0.000983142	-0.00196603	-0.00260524	-0.00124546	-0.00067071	0.00019215
Methylocella	0.00100118	-7.48117e-05	0.000866883	-0.000645825	-0.000771143	-0.00105276	-0.000718678	0.00193353	-0.000469067	0.000398457
Methylocystis	-0.00752998	0.00266914	-0.00419211	0.015588	-0.0150093	0.00994791	-0.0228286	-0.0136546	0.0209212	-0.00719856
Methyloferula	8.46712e-05	0.000307046	0.000143728	-6.45963e-05	3.85131e-05	-0.000125205	-0.000141467	6.28972e-05	-0.000141417	-0.000203362
Methylomicrobium	-0.00227004	-0.000434465	-6.91957e-06	0.00195132	-0.00219915	0.00116414	-0.00234131	-0.00140543	0.00261403	0.000994614
Methylomonas	-0.00214566	-0.000464565	-0.000238441	0.00121603	-0.000353326	-8.17752e-05	-0.000791429	-0.000969913	0.00164281	-0.00106175
Methyloparacoccus	0.00091684	-0.00180857	0.00205723	0.00396502	-0.00849457	-0.00542559	-0.0103505	0.00196698	0.0103115	0.00130561
Methylophilus	0.000762837	-0.000588346	0.000427569	0.000306724	0.00103083	0.000146088	-0.000235975	-0.000276612	-0.000827375	-0.000646601
Methylorosula	0.00678183	0.0281992	0.00863093	0.00153343	0.0285881	0.00440546	0.0285863	-0.00970805	-0.0206313	-0.000968614
Methylosarcina	-0.000157589	-0.0001736	-0.00115042	0.00489447	-0.00477064	0.00228135	-0.010449	-0.00489845	0.00712597	-0.00213917
Methylotenera	0.011331	-0.0138221	0.0182393	-0.00320478	0.0540258	0.0111482	0.0220014	0.00343586	-0.0523889	-0.0272263
Methyloterricola	-3.77601e-05	-2.11144e-05	-7.66645e-05	0.000146441	-9.8693e-05	-4.54448e-06	-0.000236921	-0.000141539	0.000277221	-0.00025465
Methyloterrigena	0.000297383	0.00027799	-0.00138348	-0.000513107	-0.000179182	-0.000237491	0.000761329	-0.000493283	-0.000339563	6.89817e-05
Methyloversatilis	-0.0249071	-0.0203662	0.00403986	-0.0343929	-0.00251452	0.0166482	0.0341048	-0.00316561	-0.0136512	2.2006e-07
Methylovulum	0.00022905	-1.11285e-05	0.00020187	-0.000265923	0.000101285	-8.23189e-05	-0.000196546	0.000313068	-0.000136797	3.91906e-05
Microbacterium	-0.0134834	0.0311606	-0.0032584	-0.00450807	0.048687	0.010703	0.0322357	-0.0151374	-0.0406416	-0.019514
Micrococcus	-0.00012428	0.000917075	0.000779255	0.000443676	0.00108718	0.00139082	0.00112311	-0.00192295	-0.000210481	-0.000319065
Microlunatus	0.0113266	-0.000457095	0.00383897	-0.00110041	0.0110227	-0.00302082	0.00378676	-0.00121705	-0.0046563	-0.00126366
Micropruina	0.0423654	0.00837712	0.0364265	-0.0107072	0.0577797	-0.000864494	0.0504694	-0.0065828	-0.0428254	-0.018716
Microterricola	0.00127567	0.000842254	0.00110011	0.000243499	0.00270068	0.000628207	-3.69199e-05	-0.000150281	-3.36675e-05	0.000970902
Microvirga	-5.72329e-05	0.000595627	-0.000336811	0.00068401	-0.00102995	0.000952429	-0.00174395	-0.00108457	0.0023919	0.000297767
midas_g_100	0.0556729	-0.0186678	0.0398929	0.0154715	0.0583351	0.00888423	0.0485713	-0.0254259	-0.0252587	0.0065116
midas_g_10001	-0.00190461	-0.000479716	-0.00285794	-0.000174677	-0.00155375	0.00124474	-0.00261821	-0.00159852	0.0029056	7.14181e-05
midas_g_10025	-0.00843627	-0.0134664	0.0231969	0.0102986	-0.0297567	-0.0344144	-0.0210915	0.0310972	0.0205597	-0.00109166
midas_g_1003	0.00828078	0.0201556	0.00992832	-0.00414788	0.0333189	-0.00531903	0.0216898	-0.00481971	-0.0275926	-0.0119049
midas_g_10033	0.00735618	-0.0042792	0.00833009	-0.00596181	0.00550192	-0.000192447	0.00345304	0.00581793	-0.00671962	-0.000299924
midas_g_1005	0.0042601	0.000250544	0.00690216	0.000747562	0.0118193	0.000727922	0.0101107	-0.00347354	-0.00651255	0.002798
midas_g_10069	-0.00316175	-0.000595147	-0.0032851	0.00146559	-0.00367015	0.00190033	-0.00482542	-0.00292088	0.00647512	-0.00510659
midas_g_10077	-0.0274133	-0.00816693	0.0166606	0.00834936	-0.012914	-0.0202487	0.0111973	0.0289416	-0.00894468	0.013191
midas_g_10090	-0.0154304	-0.00283151	-0.0218515	-0.00846149	-0.0130038	-0.00237225	-0.0156062	-0.00911411	0.0235894	-0.0208247
midas_g_10122	0.0105665	-0.00325995	0.00684582	0.0214798	-0.033292	-0.00506381	-0.0342463	-0.000680537	0.0339151	0.00811784
midas_g_10132	0.00258671	-0.000125676	-0.0120566	-0.00309959	-0.00501433	-0.00314315	0.00392956	-0.00201933	-0.00145331	0.00051667
midas_g_10148	0.00339225	0.00267237	0.00773974	-0.00332467	0.0157083	0.00372801	0.0130455	-0.000342755	-0.0104519	-0.00159995
midas_g_10162	0.0199283	0.00325418	0.012864	0.00919051	0.0210856	-0.00146865	0.0222142	-0.0120113	-0.00752841	0.00304856
midas_g_1022	6.78822e-05	-0.000128905	0.000278432	-0.00021087	-0.000243584	0.000388189	8.33954e-05	0.00027705	0.000160906	0.000341359
midas_g_1023	0.0152791	-0.00821414	0.010877	0.010347	-0.0285928	-0.0116192	-0.0264495	0.012911	0.0226835	0.0151779
midas_g_10273	0.00598713	-0.00282069	0.00109703	0.00893806	-0.0245654	0.00365245	-0.0288085	0.00248636	0.0214182	0.0156083
midas_g_1029	0.000256798	-5.54242e-05	5.50207e-05	-0.000100418	-0.000422483	0.000450556	8.70728e-05	-5.2159e-05	0.000177167	8.24378e-06
midas_g_10297	0.000169574	-2.72481e-05	0.000220696	-0.000226697	-0.000323119	-0.000318695	-0.000296409	0.0002956	-6.88871e-05	0.000129321
midas_g_10303	0.00216923	-0.000145017	-0.00992117	-0.00260972	-0.00406251	-0.0025461	0.00322513	-0.00163379	-0.00134274	0.000307956
midas_g_10304	0.001846	-0.0016197	-0.000939022	-0.0048925	0.00896622	0.00237443	0.00640006	-0.00486466	-0.00553931	-0.00268368
midas_g_10323	-0.0114854	-0.00349292	-0.0121973	-0.00384209	-0.00697298	0.00318891	-0.0191243	-0.0085802	0.0102977	-0.0040472
midas_g_10327	0.00143534	1.34457e-05	-0.000131487	0.00279296	-0.00359849	0.00240201	-0.00371842	-0.0021611	0.00552875	-0.00494375
midas_g_1040	0.00321712	-0.0138832	0.00739631	0.00797137	-0.0317472	-0.0184643	-0.0283661	0.0188808	0.0240001	0.0288794
midas_g_10418	0.000470261	-2.28478e-05	0.000414456	-0.000545963	0.000738183	0.000609979	0.000723764	-0.000385601	-0.000280857	8.04619e-05
midas_g_10426	-0.00698235	0.00463514	-0.0157429	0.00219249	-0.0179656	0.0212136	-0.0170657	-0.0115546	0.0130519	0.00295898
midas_g_10470	7.68561e-05	1.65981e-05	-6.51296e-05	-0.000128829	0.000188011	3.23895e-05	0.00026976	-0.000143721	-0.00010468	2.99896e-05
midas_g_10471	-0.0174767	-0.0138363	0.00981876	0.0170189	-0.012853	-0.00683546	-0.00976478	0.012519	0.0122604	0.00133963
midas_g_1049	-4.07363e-05	-0.000142209	-1.99429e-05	-0.00013956	0.000394814	0.000133209	0.000349481	-0.000186194	-0.000135616	3.88523e-05
midas_g_10496	-0.0161658	-0.00355316	-0.0329337	-0.00612624	-0.0213503	0.0194465	-0.0203787	-0.0134085	0.00397686	0.00143
midas_g_105	0.00248586	-0.00777842	-0.0107259	-0.00322686	-0.00960995	-0.000564654	-0.00123712	0.00115299	0.00669266	0.00659129
midas_g_10530	0.00304123	-0.00612422	0.0173837	-0.0190643	-0.0250192	-0.0236848	-0.0058202	0.0469949	0.000818346	0.00664773
midas_g_10554	0.0230114	0.00812488	0.0206452	-0.00280895	0.012035	-0.00533683	0.0217932	0.00381794	-0.000975555	0.0135033
midas_g_1057	0.0185864	0.00495996	0.00932175	0.000917617	0.0108434	-0.000889423	0.00794819	0.00161835	-0.00511729	0.000100667
midas_g_10587	0.0049244	-0.0126365	0.0203917	-0.00491667	-0.0270361	-0.0377821	-0.0180564	0.0579383	0.000599006	0.0224175
midas_g_10603	4.99276e-05	4.62078e-05	0.000110227	-3.88018e-05	0.000173962	1.14578e-05	0.000180368	-7.31783e-05	-9.34268e-05	2.67656e-05
midas_g_1061	0.00819711	-0.0142069	0.0309143	0.0123698	0.0444262	-0.0066016	0.0376193	0.00286002	-0.0177464	-0.00702007
midas_g_1063	0.0225077	-0.00240693	0.03971	-0.00327396	0.0215662	-0.0165457	0.0312483	0.0323715	-0.0096545	0.0176631
midas_g_10639	0.00018664	0.00108662	-0.00567263	0.0021578	-0.00255056	-0.00868728	0.000797076	0.00628278	-0.00769751	0.0011807
midas_g_1065	0.00184584	0.000722498	-0.00387833	0.0106163	-0.00473321	0.00136077	-0.016659	-0.00642937	0.0012655	0.00616552
midas_g_10664	0.0118172	-0.00617467	0.0174577	0.00350298	0.00497837	-0.00533065	0.00701166	0.00296639	0.0054428	0.00751123
midas_g_10673	-0.0172011	-0.00259546	-0.0324429	-0.00749383	-0.0173233	0.0149157	-0.00777847	-0.00799395	-0.00209015	-0.000172114
midas_g_10676	0.000467724	-4.47168e-05	-0.000546777	-0.00046314	0.000744093	0.000116107	0.000708932	-0.000186066	-0.000502581	-0.000117869
midas_g_10736	-0.000708084	0.00734256	-0.00895683	-0.00273726	-0.00764962	0.00790195	-0.00786484	-0.00438658	0.00813315	-0.00718433
midas_g_1076	0.00057104	0.00026645	0.000695891	0.00192252	0.00253181	-9.28538e-06	0.00236333	-0.00127229	-0.00153595	0.000382873
midas_g_10760	-0.000678125	-0.00015837	-0.00225263	-0.000707658	-0.000981316	0.00180093	-0.00138203	-0.000799152	0.00190004	-0.000990033
midas_g_10763	-0.0164365	0.012841	-0.0420969	-0.0144611	-0.0231166	0.0127781	-0.0150923	-0.0139518	0.02156	-0.0207261
midas_g_10771	-0.000836598	-0.000709781	0.000602432	-0.000518392	-0.000437024	-0.000500535	2.37842e-05	0.00167124	-0.000491882	0.0001667
midas_g_10787	0.00344143	0.00300222	0.00958756	0.00243458	0.0159481	-0.00245099	0.0129668	0.0025176	-0.0123562	-0.00073371
midas_g_10795	0.00926424	-0.00614279	0.00247085	0.0207748	-0.0298368	0.00686587	-0.0319459	-0.0094316	0.0304711	0.000381788
midas_g_108	0.0394496	0.00122862	0.0366397	-0.000497245	0.062905	0.0063885	0.0575982	-0.0114748	-0.0421671	0.00401612
midas_g_10808	0.00175103	0.0081609	0.00108622	0.00486465	-0.00613304	0.0101611	-0.00680207	-0.00347056	0.00634217	0.00683933
midas_g_10823	0.000579342	0.00312328	0.00928597	-0.00292473	0.0106138	-0.0027976	0.0130918	0.00121365	-0.00642477	0.00283788
midas_g_1083	0.00669893	-0.00461425	0.000246573	0.00480039	-0.000900378	0.000868776	-0.00859696	-0.00228147	0.00434388	0.00857579
midas_g_10832	0.00934402	0.021536	0.00676703	-0.00123664	0.0136878	0.00112251	0.0141301	0.00025624	-0.0111941	-0.00490035
midas_g_10858	0.00117264	-0.000211986	0.00103341	-0.00118913	0.00219781	0.000614544	0.00187071	-0.000924687	-0.00074533	0.000213527
midas_g_109	0.000571047	0.000821713	0.000937962	0.000566088	0.00269151	0.00109599	0.00254053	-0.00119383	-0.00118065	0.00033824
midas_g_10902	0.0174489	-0.000416022	0.0109866	0.0013145	0.0252766	0.00451032	0.0295117	-0.0132902	-0.0115168	0.00465254
midas_g_10906	-0.00094576	-0.000434286	-0.00345894	-0.00106942	-0.00133428	0.00207818	-0.00266361	-0.00167393	0.00291054	-0.000841341
midas_g_10909	0.0059618	-0.00251634	0.0190384	-0.00733992	0.0241121	-0.00575727	0.032944	0.00172609	-0.0201644	0.00116281
midas_g_10918	0.00125242	-0.00114519	0.000583525	-6.25775e-05	0.000955891	2.59508e-05	0.000577972	-0.000170059	-0.000322091	0.000546328
midas_g_1092	8.97058e-05	6.25591e-05	-9.84671e-06	-5.25419e-05	2.19747e-05	0.000117393	5.29825e-05	-0.00010072	5.25515e-05	-7.4369e-05
midas_g_10944	0.0165074	-0.00196577	0.0160876	-0.000646232	0.0194255	-0.000759264	0.0198677	0.00197234	-0.0120753	-0.00032005
midas_g_10951	0.0143891	-0.00527262	0.0195895	-0.00793525	0.0256828	-0.000901359	0.0296963	0.00657243	-0.0164677	0.00826098
midas_g_1096	0.0544664	-0.00389536	0.0312332	-0.00723892	0.0252281	-0.00530368	0.0183475	0.00056875	-0.0139529	0.00630537
midas_g_1097	0.0102332	0.0101396	-0.00607148	0.00602554	-0.00733749	0.00164345	-0.0155418	-0.00692836	0.00722055	0.00505155
midas_g_10988	-0.0179718	-0.00520761	0.00739104	0.00425586	-0.0108516	-0.0182451	-0.0050691	0.0209409	-0.000499625	0.00879994
midas_g_1099	1.92687e-05	0.000501964	-0.00143802	0.00131716	-0.00326839	0.00385143	-0.00256364	-0.000506662	0.00179837	0.00164395
midas_g_11003	0.0234092	-0.00410121	0.0147296	-0.00415885	0.0174073	-0.00355124	0.0110463	-0.00763545	-0.0118028	0.00449541
midas_g_1103	-0.00131617	-0.000244569	-3.70207e-06	0.00104398	-0.00107331	-0.000244732	-0.00131966	-0.000763087	0.00131172	0.00140275
midas_g_11063	0.00198172	-0.00131973	0.00268096	-0.000684931	0.00624814	0.00330771	0.00506655	-0.00048424	-0.0028471	6.5517e-05
midas_g_1108	-0.00189642	-0.00035239	-0.00333327	-0.000752223	-0.000743293	-0.000529975	-0.00059626	-0.000871417	-0.000352824	5.08787e-05
midas_g_11088	0.00946571	-0.00247805	0.00721259	-0.000763573	0.00342964	-0.00674233	-0.00204175	-0.00226956	-0.00156742	0.00642363
midas_g_111	0.0337797	0.0192706	0.0281397	-0.00967806	0.0467311	0.0104666	0.0494576	0.00930499	-0.039279	0.0128743
midas_g_11104	0.00993206	-0.0124372	0.00375531	0.0165626	-0.026065	-0.0164106	-0.0354454	-0.00125794	0.0356856	-0.0220451
midas_g_11115	-0.0148353	-0.00209972	-0.0380691	-0.0168108	-0.0116498	0.0114249	-0.0160159	-0.0150295	-0.00567524	-0.0052954
midas_g_11139	3.21603e-05	-4.16291e-05	3.06538e-05	-3.89221e-05	4.3766e-05	1.22377e-05	3.82479e-05	-2.03774e-05	-1.48421e-05	4.25207e-06
midas_g_11143	0.0168276	-0.00821326	0.010782	-0.00307969	-0.000530373	-0.00861134	0.00470004	0.00321414	-0.00273758	0.00668928
midas_g_11150	-0.00568931	0.00403049	-0.00998106	-6.95342e-05	-0.00816196	0.00808867	-0.00934807	-0.00470183	0.00451441	0.000226822
midas_g_11164	-0.00368586	-0.000725637	-0.00723338	-0.00148727	-0.00349997	-0.0011526	-0.00341365	-0.00227974	-0.000251392	-0.000327369
midas_g_11165	-0.000110092	-0.000416124	0.000152538	-0.000392848	-0.000412579	-0.000311966	-0.000369227	0.000520206	1.03813e-06	-5.80342e-05
midas_g_11167	-0.00420777	-0.000922657	-0.00430268	0.0226972	-0.031056	-0.00881051	-0.0265025	0.00184187	0.0191605	0.0116347
midas_g_11187	0.00725741	-0.0043445	-0.00219972	0.00287937	-0.0191149	-0.00575301	-0.0196833	0.00523097	0.0221323	-0.00406878
midas_g_112	-0.000427305	-0.000324088	0.00108094	-0.000628081	0.00187437	0.000229664	0.00203988	-2.66272e-05	-0.00173825	-0.000584784
midas_g_11201	0.0252997	0.000843134	0.0277507	-0.00151787	0.0276538	-0.00511926	0.0285087	-0.00136107	-0.0179889	0.0049102
midas_g_11235	0.0035018	-0.000486194	0.003369	0.000291774	0.00588054	0.00145773	0.00332024	-0.00399263	9.57169e-05	0.000319345
midas_g_11250	-0.00396456	-0.00108986	-0.00417991	0.0042148	-0.00654869	0.00474032	-0.00868862	-0.00510723	0.0100713	-0.000122414
midas_g_11260	0.00215765	-0.00622801	-0.00983145	0.00307737	-0.0224875	0.0027901	-0.0170977	0.0028077	0.017893	0.00174423
midas_g_11271	-0.000180521	0.000526208	-0.000901509	-0.000773224	-0.000891532	-0.000439686	6.48078e-05	0.000846385	5.66319e-05	0.000191569
midas_g_11287	0.0104594	-0.00100821	0.00555158	0.000440626	0.016682	0.00228807	0.0157815	-0.00437019	-0.00721524	0.00378729
midas_g_11290	-0.0102623	-0.00257535	-0.0175141	-0.00964226	-0.0187062	-0.0033633	-0.0168745	0.0014697	0.0261582	-0.0106386
midas_g_11302	-0.00380628	-0.000707277	-0.00713215	-0.00180947	-0.001605	-0.002942	-0.00293318	-0.00199767	-0.000901539	0.000258279
midas_g_11331	0.019539	0.00612682	0.0223952	-0.0099976	0.0373288	0.00898872	0.0304638	-3.18377e-06	-0.0260783	0.00149067
midas_g_11333	-0.000879923	0.00124139	-8.65176e-06	0.00243979	-0.00220843	0.00382235	-0.00186257	-0.00159055	0.00247783	0.000904106
midas_g_11340	0.0115247	-0.00608603	0.00873559	-0.00208381	0.00553476	0.000620184	0.00993371	-0.00420224	-0.00382263	-0.00141668
midas_g_11351	0.000348158	-0.000450666	0.000186733	-0.000185193	-0.000286051	-0.000524338	0.000414062	-0.0002206	-0.000160677	4.60318e-05
midas_g_11366	-0.00603057	-0.00112059	-0.0110834	-0.00271998	-0.00254393	-0.00437033	-0.00464725	-0.00316506	-0.00142838	0.000409211
midas_g_11367	0.0119919	0.00332654	0.00961995	-0.0111155	0.0223485	0.00380002	0.0269588	-0.0127292	-0.00981924	0.00478489
midas_g_11371	-0.0132309	0.0114827	-0.0408314	-0.00829659	-0.0281222	0.0279616	-0.0261026	-0.0120181	0.0131	-0.00580145
midas_g_11376	-0.00589701	-0.00171979	-0.00093377	0.00923566	-0.0153166	0.00262335	-0.0158491	-0.00498576	0.0179281	0.00455555
midas_g_11378	0.00127735	-0.000382697	6.38901e-06	0.00269286	-0.00377152	0.00433075	-0.00337685	-0.00183394	0.00355993	0.00247423
midas_g_11379	-6.87723e-05	-1.27792e-05	2.40376e-05	-3.16647e-05	4.80329e-05	1.34308e-05	-2.34037e-05	3.72786e-05	-1.62891e-05	4.66662e-06
midas_g_1138	0.000543912	-0.00033627	0.000834873	-0.000549104	0.00105302	0.000229632	0.00112298	0.000349587	-0.000772353	2.86552e-05
midas_g_11387	0.000631699	0.00999408	7.25624e-05	0.00473166	0.00385744	0.0030835	-0.00621798	-0.00340578	0.00593538	0.00645512
midas_g_11400	0.00301697	0.00828652	-0.00834434	0.00664198	-0.016148	0.00777427	-0.0125952	-0.00374685	0.00289907	0.0119413
midas_g_11410	-0.00108469	-0.000260334	-0.00195888	-0.000372657	-0.00135493	0.00158141	-0.00120496	-0.000696761	0.00181775	-0.00161612
midas_g_11414	-5.88131e-05	4.98318e-05	-0.000919282	-0.000516343	0.000492154	5.48823e-05	0.000143615	-0.000333538	-0.000242148	6.53294e-05
midas_g_11415	-0.00029916	-6.19532e-05	-0.000444471	-3.27745e-05	-0.000365512	0.000218384	-0.000395809	-0.000228875	0.000477346	-0.000434168
midas_g_11417	-0.000550215	-0.000191835	-0.00130715	-0.000342975	-0.000721117	0.000627565	-0.000819982	-0.000443992	0.000739303	-0.000506063
midas_g_11423	0.0092327	-0.00510702	0.00696527	0.00213909	0.0167501	0.00162139	0.0176746	-0.00598823	-0.00807917	0.00435385
midas_g_11429	-3.81338e-05	-0.000580137	8.49665e-05	0.000650197	-0.000497318	-0.000438086	-0.000991192	-0.000433913	0.000890647	-0.000626628
midas_g_11441	0.00148727	-0.00220476	0.00535543	0.000842905	0.0122276	0.00561984	0.0118298	-0.00559477	-0.00139583	0.00386798
midas_g_11493	0.00158989	-7.72455e-05	3.75448e-05	0.00300617	-0.00160773	-0.0030113	-0.00392779	-0.00216885	-0.000949541	0.000272031
midas_g_11499	0.00309501	0.001934	0.000340722	0.00583699	-0.00385722	-0.00294314	-0.00779713	-0.00450386	-0.000620755	0.00181501
midas_g_11527	0.000212439	-1.03215e-05	-0.00100373	-0.000254652	0.00037413	0.000104613	0.000326959	-0.000174195	-0.000126877	3.63485e-05
midas_g_11532	0.00406278	-0.00143171	0.0024498	0.001714	-0.00207012	-0.0036285	0.000419324	0.00303035	0.0011318	0.00183633
midas_g_11538	-0.00486876	-0.00274253	0.00350428	0.0143616	-0.0255016	-0.00375192	-0.0209078	-0.00130396	0.0253723	0.00816933
midas_g_1155	5.41065e-05	0.000433602	-0.000607467	-0.000271815	-0.000252815	0.000553596	0.000113539	0.000237457	-0.000183054	5.24426e-05
midas_g_11550	-0.0148548	-0.00566227	-0.0110806	0.00530807	-0.0137272	0.00263672	-0.020207	-0.00671941	0.0195865	-0.0108285
midas_g_11567	0.0236561	-0.00631549	0.0201462	-0.021675	-0.0101926	-0.024974	0.00816876	0.0363016	-0.000475841	0.0190047
midas_g_11568	-0.00055865	-0.000227317	4.02004e-05	0.000680103	0.000135004	-0.000191381	0.000551148	-0.000157646	-6.41703e-06	0.000246899
midas_g_11580	-0.00937588	-0.000580591	-0.014894	0.0023787	-0.012241	0.00522068	-0.0145265	-0.00733527	0.0162955	-0.00382524
midas_g_1159	0.0172448	-0.00467278	0.048492	-0.0149345	0.0375465	-0.0171318	0.0489657	0.040313	-0.0353859	0.0146214
midas_g_11599	0.000288306	0.00504637	-0.00040302	-0.00148561	0.000699719	0.000454365	0.000865564	-0.000791776	-0.000320389	-0.000249831
midas_g_11604	-0.00215944	-0.00100312	-0.00320228	0.000237448	-0.00250375	0.00198889	-0.0035312	-0.00278778	0.00347828	-0.00125699
midas_g_1161	0.0134934	0.00133659	0.0111983	0.000224327	0.000581873	-0.00791175	0.000976431	0.00515126	-0.00212566	0.00764238
midas_g_11626	-0.00107812	-0.000983977	0.000515581	0.00222322	0.00142393	0.000358886	-0.00131771	-0.00101732	-0.000670992	5.42297e-05
midas_g_11627	0.00128821	-6.25882e-05	-9.13653e-06	0.0025765	-0.0013697	-0.00251068	-0.00325686	-0.00188326	-0.000769366	0.000220413
midas_g_1166	0.0140734	-0.002663	0.0336268	-0.00143213	0.0376042	-0.0120055	0.0318444	0.00587926	-0.0292029	0.0098932
midas_g_11668	-0.0164713	-0.00312216	-0.0288654	-0.00823497	-0.000707479	-0.00341887	-0.0102181	-0.00839507	-0.00162887	-0.000741119
midas_g_11689	-0.00569832	0.000889657	-0.00806864	-0.000478266	-0.0206665	-0.00711825	-0.0118938	0.00912453	0.0178999	-1.18619e-05
midas_g_11696	0.00549838	-0.000913582	0.000925999	0.00793772	-0.0147453	-0.00347399	-0.0208915	-0.00220485	0.0151924	-0.00443998
midas_g_11703	-0.000148082	7.93156e-05	-6.23983e-05	8.12685e-05	-4.99156e-05	8.12568e-05	-0.000183505	-0.00011827	6.20838e-05	-7.70999e-05
midas_g_11705	0.00528584	-0.00486699	0.00575198	0.00231325	-0.00919192	-0.00936075	-0.0117718	0.00926884	0.0109007	-0.000112413
midas_g_11736	-0.00492323	-0.00132352	1.14353e-05	0.006702	-0.00621282	-0.00152959	-0.00791962	-0.00372316	0.0087148	-0.00145563
midas_g_11760	0.00228758	-0.000111143	-1.62245e-05	0.00457529	-0.00243228	-0.00445842	-0.00578346	-0.00334426	-0.00136623	0.000391406
midas_g_11767	-0.000134882	-9.90154e-05	0.000117129	5.11646e-05	0.000255559	0.000136371	0.000364666	-0.000194284	-0.000141509	4.05404e-05
midas_g_11775	0.000998451	-0.00187538	0.00318544	-0.00224901	0.00642521	0.00526288	0.000827783	0.00742287	-0.00897882	-0.00716439
midas_g_1178	0.0152647	0.00450923	0.0152247	-0.00394052	0.0254617	0.000521606	0.018199	0.00484806	-0.0162556	-0.00299981
midas_g_11780	-0.00150064	-0.000308274	0.00109933	0.000398495	0.00198752	-0.000159015	0.00144492	0.000850902	-0.00075863	0.000306211
midas_g_11781	0.00327129	-0.00131727	0.000963573	0.00305315	-0.00188773	0.00246982	-0.00512432	-0.000599601	0.00297361	-0.0024479
midas_g_118	-0.00256173	0.00128368	-0.001445	0.00178091	0.0030334	-0.000747173	-0.000557636	-0.00472766	-0.00279146	0.000778503
midas_g_11801	0.00923921	-0.00581589	0.00589426	-0.00274357	-0.00621421	-0.0093808	-0.00412423	0.012378	0.000913996	0.00351937
midas_g_11813	2.3493e-05	0.000391404	-0.000246241	-5.4506e-05	-0.000426375	0.000239231	-0.000740382	-5.64561e-05	0.000626345	-0.000731643
midas_g_11815	0.00394658	-0.00178509	0.00268073	-0.00021203	-0.0146999	-0.0080754	-0.0104491	0.0108332	0.0124575	0.00707174
midas_g_11827	-0.0016378	-0.000486186	0.000590219	0.000320921	0.00132408	0.00054506	0.000527498	-0.000200362	-0.000757211	-2.79238e-05
midas_g_1183	0.000277305	-2.15423e-05	0.000297371	-0.000156411	0.000361762	0.000150936	0.000196575	-0.00016779	0.000164612	2.09907e-05
midas_g_1184	0.0131313	-0.0075314	0.00772293	0.000617601	0.00589405	-0.00440236	0.00114245	0.00827208	-0.00425193	0.00429936
midas_g_1185	0.00113484	-0.003611	-0.000357872	0.00843526	-0.0086405	-0.00226049	-0.00992545	-0.00334487	0.0097272	-0.00137094
midas_g_1186	-0.000314071	-0.000145804	0.000363163	-0.000476953	0.000708392	0.000198079	0.000216162	0.000464837	-0.000500488	-0.000244217
midas_g_11862	0.007167	-0.00459615	0.00924417	0.000245272	-0.00400516	-0.0107541	-0.00170437	0.0104946	0.00369957	0.0101068
midas_g_1187	0.000972394	-0.00178822	0.00247858	0.00208767	-0.000943207	-0.00088478	-0.0008735	-0.00206752	0.00256392	0.00113055
midas_g_11874	0.00138749	0.00139845	0.00261622	0.000272037	-0.00274829	0.00260217	-0.00300673	-0.000989411	0.00221979	0.00216145
midas_g_11887	0.00518608	-0.00217904	0.00196546	0.00509906	0.00402623	0.00044661	0.00196227	-0.0036536	0.000715643	-0.0013314
midas_g_11895	-0.0137379	0.000239017	-0.0212594	-0.0068658	-0.0143547	0.00482828	-0.00723389	-0.00297654	0.0138565	-0.00611961
midas_g_119	0.0167754	-0.00668115	0.0121526	0.0133466	-0.0112712	-0.0141082	-0.012428	0.00763374	0.0114363	0.0134553
midas_g_11912	0.00378861	-0.000511521	0.000665861	0.00832528	-0.00526349	0.00204207	-0.00852579	-0.0015881	0.00247273	0.00429044
midas_g_11938	-0.00169138	0.000581745	-0.00394161	5.87073e-05	-0.00468037	0.00524071	-0.00408302	-0.00273644	0.00343078	0.000524001
midas_g_1194	0.0290782	0.00618398	0.0230195	-0.0116284	0.0242647	-0.00200833	0.0331748	0.00546169	-0.0166759	0.00685777
midas_g_1195	0.0168359	-0.00703345	0.0136128	0.00234287	0.0100928	-0.00513256	0.00639192	-0.00208133	-0.0116052	0.00642556
midas_g_11967	0.000708166	0.00471717	-0.0153141	-0.00764088	-0.0254359	-0.00152547	-0.0171306	0.0141219	0.0170962	0.00241769
midas_g_11971	-0.00328157	-0.000310491	-0.00496535	-0.00180105	-0.00365776	0.00439804	-0.00431898	-0.00260216	0.00325955	-0.00170336
midas_g_11981	0.00554017	0.00540688	0.00345807	0.00134211	0.00729982	0.000935535	0.0101327	-0.0048936	-0.00479005	0.000297056
midas_g_11983	-0.0100021	-0.00212247	-0.00531326	0.00705675	-0.00852777	-0.00208963	-0.013267	-0.00773847	0.0154915	0.00152025
midas_g_11985	2.69184e-05	-1.30784e-06	2.37241e-05	-3.12517e-05	1.19032e-05	-9.67426e-06	-5.71848e-06	7.09165e-05	-1.60766e-05	4.60575e-06
midas_g_12	-0.00319866	-0.00437828	0.00299496	0.00103728	-0.00186285	0.00668316	-0.000965196	-0.00301902	0.0031552	-6.88593e-06
midas_g_120	0.0380046	0.016365	0.0631985	-0.00237446	0.0729014	-0.0305399	0.0675854	0.0109429	-0.0539905	0.0187152
midas_g_12025	-0.000319686	-5.94036e-05	-0.000599023	-0.000151976	-0.000377414	0.000506623	-5.79961e-05	-0.00014391	0.000198808	-0.000199986
midas_g_12043	-0.00223916	0.00334691	-0.00395474	0.00762259	-0.0123885	0.0110143	-0.0122768	-0.00724793	0.0151418	0.00200289
midas_g_12057	0.0271622	0.0198756	0.0349702	-0.013698	0.0456579	-0.00140795	0.0485092	0.00788762	-0.0451794	-0.00481789
midas_g_12061	-0.0179025	-0.0054615	-0.0114526	0.0131007	-0.0145571	0.0142408	-0.0221881	-0.0152625	0.0277527	-0.00991934
midas_g_12063	0.00702941	0.000246684	-0.00191098	-0.0051249	-0.0113447	-0.00828309	-0.00519925	0.00766529	0.0031922	0.00839149
midas_g_12070	0.00760337	0.00569298	0.00514565	0.00451518	-0.00135163	-0.00403683	-0.00247694	0.00530781	0.00812827	0.00921916
midas_g_12075	-0.000253046	-4.70206e-05	-7.11756e-07	0.000200715	-0.000173909	-0.000139238	-0.000197115	-4.65867e-05	0.000274929	-0.00025323
midas_g_12092	0.000375081	-0.00175958	0.00518017	0.000327891	-0.0103376	-0.0108384	-0.0078696	0.0102109	0.00860967	0.0113607
midas_g_1210	0.000109228	-5.7621e-05	0.000343016	-0.000389221	0.000400602	-8.72117e-05	0.000336632	0.000268612	-0.000317105	-7.02802e-06
midas_g_12111	-0.000138517	-2.57391e-05	-0.000259552	-6.58498e-05	-0.000115778	7.11634e-05	-2.3483e-06	-5.76069e-05	-3.28087e-05	9.39926e-06
midas_g_1212	-0.000614366	-0.000114161	-0.00115119	-0.000292063	-0.000266077	-0.000220044	-0.00047344	-0.000322442	-0.000145516	4.16885e-05
midas_g_12128	5.78665e-05	-0.000123438	0.0010802	0.00075649	0.000957097	-0.000195953	-8.34102e-05	0.0011213	-0.000670421	0.000526538
midas_g_1215	0.000433999	0.000148442	0.000441376	-2.50509e-05	0.000591227	-0.00026476	0.000686634	0.000483194	-0.000687178	0.000104053
midas_g_12186	-0.0101121	-0.00249508	-0.0103545	0.00229266	-0.013338	0.00402681	-0.0116021	-0.00531066	0.0138589	-0.00547418
midas_g_12187	-0.00136975	-0.000254525	-0.00256662	-0.000651165	-0.0016171	0.00217071	-0.00105555	-0.000718895	-0.000324433	9.29459e-05
midas_g_12192	0.00262762	0.00142498	0.00705131	0.00249892	0.00143815	-0.00716457	0.00442719	0.00848011	-0.00295642	0.00660898
midas_g_1221	0.0410602	0.00983038	0.0341378	-0.00626119	0.0521592	-0.00711834	0.0412546	-0.00609919	-0.0321448	0.0181107
midas_g_1223	0.010808	-0.0185324	0.014997	0.0127663	-0.0232947	-0.0255266	-0.0257089	0.0152315	0.0180699	0.0128361
midas_g_12243	0.00364321	0.00102446	0.00562284	0.00862676	0.000215586	0.00191617	0.0114312	-0.00498438	0.00165802	0.00999831
midas_g_12249	-0.00592365	-0.00110073	-0.00836293	-0.00325034	-0.00469035	-0.00226462	-0.00566749	-0.0033915	0.00866502	-0.00772793
midas_g_12254	0.00101998	0.0041021	0.00300786	0.00272327	0.00744525	5.12632e-05	0.0059259	-0.00411876	-0.00200994	0.0034638
midas_g_12258	0.00163962	-0.000625791	0.00143101	-0.00146687	0.00228846	0.00051411	0.00198111	-0.000495423	-0.00142528	-0.000742185
midas_g_1226	0.0203856	0.00828127	0.0296226	-0.00823954	0.0214508	-0.00428865	0.0368503	0.0129896	-0.0136763	0.020306
midas_g_12261	0.00818258	-0.00456304	0.00451462	0.00794916	-0.0109049	-0.0103787	-0.00957786	0.0101117	0.00676202	0.008363
midas_g_1227	0.000640718	-6.0426e-05	0.000688046	-0.000870184	0.00138651	0.000156022	0.000729582	-0.00106671	-0.000265039	0.000292353
midas_g_12278	0.000143225	0.000125712	-0.0020849	0.000772824	-0.00114292	-0.000771018	-0.00506248	-0.0019216	0.000669703	0.000595103
midas_g_12295	0.00890582	-0.00412683	0.0058941	0.00471025	-0.0126033	-0.0114585	-0.0146642	0.0101636	0.0100423	-0.00245768
midas_g_12316	-0.0033296	0.00966278	-0.0160328	-0.00399207	-0.0123226	0.0139817	-0.0120228	-0.00591446	0.0159244	-0.0152093
midas_g_12323	0.00356076	-0.00062334	0.00234398	-0.00126717	-0.0035851	-0.00403196	-0.00318953	0.00467039	0.0030019	0.000908571
midas_g_12328	0.00247748	-0.000120369	0.00218348	-0.0028763	0.00109553	-0.000890387	-0.0021259	0.00338624	-0.00147964	0.000423898
midas_g_12337	0.000886445	0.000925857	0.000252161	0.00283253	0.00212616	8.23637e-05	0.00276566	-0.00147347	-0.00107322	0.000307463
midas_g_12346	0.00434132	-0.00892388	0.00710158	0.0109076	-0.0131796	-0.0143405	-0.0172802	0.00130895	0.0170483	0.000960231
midas_g_12349	0.000735996	-0.00312462	0.0156847	-0.00731741	0.0189242	-0.00123954	0.017233	8.62515e-05	-0.015059	0.00153057
midas_g_12351	-0.0013769	-0.00126301	0.000556087	0.00357371	-0.005129	-0.00196208	-0.00461223	0.000439181	0.00553138	-0.000164518
midas_g_12356	0.00705732	-0.00144489	0.010797	-0.0057596	0.00899981	-0.00255924	0.0108494	0.00922012	-0.00769536	0.00351895
midas_g_1237	-1.61293e-05	-0.000224673	-0.00303906	-0.0013837	0.000253089	0.00168168	-0.00116667	0.000965535	-0.000187148	-0.00207179
midas_g_12373	0.00121537	-0.00742165	0.00786328	0.00147547	-0.00542214	-0.00892216	0.000191007	0.00646694	0.0062441	0.00537664
midas_g_12378	-0.0216483	0.00417311	-0.0345619	-0.00516857	-0.0227344	0.0188988	-0.0241898	-0.0156543	0.0107881	0.00278442
midas_g_12380	-0.0013663	-0.00324315	0.00138746	0.0017431	0.00148463	-0.00142175	0.00382805	-0.000658138	-0.00124556	0.00116262
midas_g_1240	3.80879e-05	-1.85052e-06	3.35682e-05	-4.42193e-05	6.70772e-05	1.87559e-05	5.862e-05	-3.12311e-05	-2.27475e-05	6.51687e-06
midas_g_12409	0.00228334	-0.000505819	0.00206199	-0.00198239	0.00272387	0.000378936	0.00348104	-0.00189999	-0.000641805	0.00098855
midas_g_12432	-0.00158109	-0.0020907	0.00576015	-0.000487405	0.0100196	0.00178281	0.00553122	-0.00118841	-0.00585947	-0.000837944
midas_g_12435	-0.00594593	-0.00212904	-0.00679412	0.00074706	-0.00461644	0.00262904	-0.00831388	-0.00480617	0.0100507	0.000466524
midas_g_12442	-0.00234556	-0.000328658	-0.000777889	0.00254595	-0.000638892	0.001286	-0.00317733	-0.00254969	0.00253228	-0.000880881
midas_g_12444	0.0126642	0.00578543	0.00757252	0.00156467	0.0306842	0.00336327	0.0243791	-0.013292	-0.0159674	0.00279194
midas_g_12454	-0.00539409	-0.00444487	0.00260739	0.00115065	-0.0019671	-0.00533536	0.00211413	0.00111905	-0.00012497	0.000920401
midas_g_1246	-0.00151205	-0.00101338	0.000727009	0.00125167	-0.00165336	0.00235428	-0.0017352	-0.00167442	0.00239684	-0.000751441
midas_g_12468	-0.00216958	-0.00351489	-0.00825849	0.00302439	-0.00856833	0.00970599	-0.0130946	-0.00747697	0.0136034	0.000949688
midas_g_1247	0.0468744	0.00553779	0.0365657	-0.00989628	0.0628914	0.0125348	0.0479366	-0.00822426	-0.0343282	-0.00816113
midas_g_12471	-0.00562758	-0.00692602	0.000781891	-0.003768	0.00426231	-0.00330882	0.00502361	-0.00736959	0.00374934	-0.00204991
midas_g_12486	-0.00623791	-0.00167644	0.00193312	0.00705541	-0.0106525	0.00341973	-0.00989863	0.000535153	0.00993435	0.00350533
midas_g_12494	-0.0026363	-0.00332325	0.00584789	0.00314532	-0.00735259	-0.0114201	-0.00772054	0.0109477	-0.000441277	0.00124091
midas_g_12503	3.8666e-05	-0.000116431	0.000649119	-0.000438323	-0.000475018	-0.00109747	-0.00103499	-0.000929881	-0.00043071	0.000123393
midas_g_1251	0.000184754	-6.12538e-05	0.000323446	-0.000382806	0.000109145	-0.000126175	0.00025132	-1.02741e-05	3.65343e-05	0.00035423
midas_g_12515	-0.00692811	-0.00407405	0.00997863	0.0115129	-0.0316436	-0.00982155	-0.0287874	0.0140169	0.0217962	0.0131432
midas_g_12577	0.00033732	-0.000620507	-0.000648879	0.00323244	-0.00467676	0.00638452	-0.00567389	-0.00307107	0.00584371	-0.00550789
midas_g_12581	0.00200742	-0.000218573	0.000918799	0.000543601	0.00173319	0.000257445	0.00153366	-0.000525386	-0.000860464	0.000246547
midas_g_12597	0.00761851	0.0164029	0.0104761	-0.00274689	0.0202645	0.00525368	0.0218461	-0.00744884	-0.0133301	-0.00306587
midas_g_12600	0.000968468	-0.000607598	-3.18788e-05	0.00354385	-0.00349992	-0.00239357	-0.00503666	-0.00258504	0.00639343	-0.00581866
midas_g_12610	-0.00347553	-0.00120034	-0.00768196	0.00198451	-0.00858321	0.00807947	-0.0123283	-0.00749538	0.0120049	-0.0113434
midas_g_12624	-0.00466706	0.00352197	-0.0116214	0.00262706	-0.010692	0.0124127	-0.0132978	-0.00821454	0.0162721	-0.00210966
midas_g_12636	0.0301111	-0.00249865	0.0277579	-0.0113764	0.0486706	0.0138095	0.0439463	-0.00128063	-0.0302494	0.00353608
midas_g_12653	-0.00053836	0.00779916	-0.00906569	-0.00272609	-0.0103188	0.00465414	-0.00825879	0.000553862	0.00866507	-0.00619311
midas_g_12676	0.00488404	-0.00217416	-0.00225303	0.0135024	-0.010187	0.00831594	-0.00961292	-0.00694392	0.0101486	0.00360133
midas_g_1268	0.021322	0.00245605	0.00946063	-9.55317e-05	0.0156317	-0.00222147	0.0133737	-0.00318904	-0.0105766	-0.000372587
midas_g_12688	0.00137037	-6.658e-05	-0.00647471	-0.00164267	-0.00267027	-0.00165358	0.0021091	-0.00112367	-0.000818435	0.000234471
midas_g_12699	-0.000232992	-4.32944e-05	-0.000436578	-0.000110762	-0.000275066	0.000369235	-0.00023361	-0.000135084	0.000352415	-0.000313324
midas_g_1270	-0.000102894	-1.91197e-05	-0.000192802	-4.8915e-05	1.80444e-05	-1.46655e-05	-7.9292e-05	-5.40028e-05	-2.43711e-05	6.98201e-06
midas_g_12743	0.000551901	0.000604304	0.000474014	-2.62807e-05	-0.000215708	0.00132275	-0.00013687	-0.000739093	0.000495975	0.000842927
midas_g_12754	0.00043036	-0.00120387	0.00259825	0.00346932	-0.0104437	-0.00562346	-0.00762864	0.00590278	0.00953092	0.00485859
midas_g_1277	0.00549684	0.00389348	0.00363928	0.000582202	0.00874556	0.000642278	0.0105281	-0.00597221	-0.00461261	0.00156069
midas_g_12777	-0.00249314	-0.00159796	-0.00558635	0.000267681	-0.0065853	0.00280395	-0.00465255	-0.000783081	0.00502601	-0.00133824
midas_g_12800	0.0032509	-0.00409436	0.00184255	0.00438576	-0.0048807	-0.00254929	-0.00883136	0.00144726	0.00583835	-0.00074357
midas_g_12817	0.0148924	-0.00531905	0.0111973	0.00105209	0.00211851	-0.00416617	0.00428601	0.00463823	-0.00163657	0.00893136
midas_g_12826	-0.0202652	-0.00252891	0.00487665	-0.00537276	0.00688038	-0.00394579	0.00672066	0.00658952	-0.00490194	0.00401602
midas_g_12828	-0.000281008	-0.000536594	2.15246e-05	0.00017935	0.000235634	-0.00031868	-0.000127187	0.000111034	-0.0003873	0.000201204
midas_g_12845	-0.00834116	-0.00259032	0.00202267	-0.000137924	-0.0119264	-0.00333113	-0.00367141	0.0143298	0.00535284	0.00666819
midas_g_12864	-0.0105566	-0.0017686	-0.0173227	-0.00696177	-0.00414653	-0.000493973	-0.0103403	-0.00675111	0.00219729	-0.00355184
midas_g_12872	0.00295613	0.00090182	0.00356816	-0.000308679	0.00691577	0.00121947	0.00796217	-0.00393691	-0.00347687	0.000736277
midas_g_12887	-0.00991074	-0.000567663	-0.0210266	-0.00698811	-0.0128185	0.0106835	-0.00758118	-0.00594793	0.00584183	-0.0067614
midas_g_1291	0.0295927	-0.00280749	0.0156484	0.0156351	-0.0105989	-0.00447281	-0.0113449	0.0037127	0.0102648	0.00690568
midas_g_12918	0.00353814	0.00519869	0.00224687	0.00308196	0.00558946	-0.00129938	0.0107958	-0.0042395	-0.00510744	-0.0030816
midas_g_1292	-0.00208617	-0.00431522	0.00218073	0.00599925	-0.00419297	0.0036062	-0.00508671	-0.00727244	0.00812455	-0.000935635
midas_g_12948	-0.00590024	-0.000613236	-0.00757357	0.00312885	-0.0111348	0.0113265	-0.0101727	-0.00644684	0.0133291	-0.00414609
midas_g_12953	0.010527	-0.00551319	0.00629388	0.00526971	-0.0161964	-0.0128952	-0.0142801	0.0152927	0.0112763	0.00389379
midas_g_12955	-0.00912277	-8.61346e-05	-0.0119949	-0.00299851	-0.0116597	0.00330643	-0.00548693	0.00314935	0.00302862	-0.00310446
midas_g_12984	-0.000774337	0.000103611	-0.0018076	0.000371103	-0.00184675	0.00148631	-0.00287796	-0.00137955	0.00306587	-0.0012331
midas_g_13	0.00104108	-0.00126656	0.00170176	-0.00104825	-0.00181583	0.00178203	-0.000113514	0.00196734	0.00222225	0.0012662
midas_g_13003	-0.00914488	-0.00335764	-0.00905546	0.000215855	-0.0068975	-0.00889853	-0.00261442	0.0013774	0.00175151	0.00695417
midas_g_13009	0.00227372	-0.00155313	0.00381581	-0.000949849	-0.00224661	-0.00251508	0.000635005	0.00496135	0.000330697	0.00429862
midas_g_13029	-0.00690316	0.00788716	-0.0201228	-1.54066e-05	-0.0200177	0.0154149	-0.00809217	0.000807834	0.0121854	-0.00889422
midas_g_13035	-0.0142256	-0.00546639	0.00794875	-0.00210915	0.00110484	-0.00730901	0.0062347	0.00675209	-0.000517816	0.00387849
midas_g_13065	0.00437235	0.00800767	-4.20314e-05	0.0118528	-0.0176415	0.0236811	-0.0149827	-0.0086637	0.0148926	0.0159261
midas_g_13066	4.9837e-05	-8.85781e-05	0.000304185	-0.000202553	0.000568758	-5.47658e-05	0.000604389	3.97138e-05	-0.000332041	9.51254e-05
midas_g_13074	-0.00220027	-0.00113638	0.00325642	-0.00387013	0.00867806	0.0033829	0.00467849	-0.00237784	-0.00558978	-0.00134846
midas_g_131	-0.00347254	-0.0060806	0.00456815	0.0112671	-0.00723019	0.00775806	-0.00954159	-0.00812186	0.012393	-0.00121597
midas_g_13101	0.00228706	-0.000911801	0.000870925	0.000772817	-0.00548328	-0.000453381	-0.00417744	0.00169331	0.00490223	-0.00128769
midas_g_13117	0.00231279	0.00075931	0.00187481	0.000169386	-0.00465413	-0.000809594	-0.00293612	0.00336842	0.0044125	0.00664098
midas_g_13131	0.0172248	0.000586902	0.0169158	-0.00559528	0.0102019	-0.0109579	0.019882	0.0135747	-0.0160133	0.00527045
midas_g_13148	0.00912588	-0.00330037	0.00678658	-0.0076532	0.00837419	0.000809799	0.0060519	0.00694576	-0.00833475	-0.00224821
midas_g_13152	0.00133064	-0.000859525	0.00121605	-0.00155122	0.00187009	0.0009462	0.00182478	-0.00097219	-0.000708105	0.000202863
midas_g_13158	-0.000804705	-0.00549915	-0.00576872	-0.00418164	-0.0227753	0.000490499	-0.012373	0.00747976	0.0113709	0.018871
midas_g_13168	0.00402751	-0.0022983	0.00196969	0.00469245	-0.00669975	-0.000607664	-0.00687126	0.00195826	0.000358493	0.00259596
midas_g_13179	-0.00396525	-0.00103822	-0.00336743	0.0046	-0.0034032	0.00387844	-0.00642012	-0.00396669	0.000813034	0.00138767
midas_g_13185	0.00329148	-0.00892821	0.00210634	0.00953788	-0.0115041	-0.00490104	-0.0143666	-0.0022839	0.0157933	-0.00564117
midas_g_13186	-0.00240466	0.000542134	-0.00763008	-0.0020892	-0.00683193	0.00418817	-0.0076007	-0.00386403	0.00425006	-0.00262683
midas_g_13188	-0.00268712	-0.000405767	-0.002754	-0.000584027	-0.00051078	0.000915321	-0.00162259	-0.00141681	-7.35838e-05	-0.000291275
midas_g_1319	0.00192551	-0.00390481	-0.0174392	0.00818515	-0.0267605	0.0022713	-0.0329181	-0.00665567	0.0260488	-0.00611037
midas_g_13193	-0.00230059	-0.00117544	-0.00414891	-0.000177415	-0.00279061	-0.00402904	0.000587063	0.00136398	-0.000352066	0.000191981
midas_g_132	-0.00662656	0.00500192	-0.0182575	0.00100416	-0.012732	0.00769677	-0.010132	-0.0110306	0.00518154	0.00856309
midas_g_13206	0.00610136	0.00923392	0.0124424	-0.00171097	0.0118457	-0.00532738	0.0147757	-0.00192328	-0.00964281	0.00789774
midas_g_13216	-0.000398373	-7.40252e-05	-1.12053e-06	0.000315988	-0.000307854	-0.00019064	-0.000399429	-0.000230968	0.000602563	-0.000535725
midas_g_13219	0.00501867	-0.00442713	0.00148876	0.00612061	-0.00301059	-0.00201557	-0.00372768	0.001051	0.00424986	0.0020314
midas_g_13220	0.00324569	-0.000157693	-2.30198e-05	0.00649158	-0.00966194	0.0129697	-0.00820577	-0.00474495	0.00815641	0.00872242
midas_g_1324	0.00638846	-0.00351053	0.00452364	0.00264503	0.00409867	-0.000247781	0.00382068	-0.0050954	-0.00054356	0.00167669
midas_g_13255	-0.000172497	-3.20532e-05	-0.000323223	-8.20034e-05	-0.000203646	0.000273365	-0.000172954	-0.00010001	0.000260912	-0.000231971
midas_g_13270	-0.000558666	0.00894216	-0.00397146	0.0110786	-0.0151677	0.0199752	-0.0205074	-0.0108387	0.0164598	0.0141494
midas_g_13272	0.00266678	-0.00281144	0.000353141	0.00587218	-0.00065613	-0.00133091	-0.0003613	-0.0024288	0.00119366	-0.0017696
midas_g_1328	0.0170109	0.0140398	0.00148778	0.00907828	0.0118561	0.0222075	0.00322175	-0.0293685	0.000953583	0.0186661
midas_g_13287	-0.0014913	0.000399158	-0.00330817	0.000217467	-0.00110207	-0.00196614	-0.00190847	-0.0019627	-0.00127475	0.000187
midas_g_13288	0.00109196	-2.62376e-05	0.000730089	-0.000124461	-0.00117766	-0.000675174	-0.00132342	0.00146952	0.00220086	0.00203108
midas_g_13309	0.00142559	-6.9263e-05	0.000436153	0.000748615	0.000239759	-0.000640943	-0.000899976	-0.00165729	-0.000851417	0.00024392
midas_g_13313	0.00882088	-0.00262086	0.00641646	-0.00169306	0.0120716	0.00136396	0.00929478	-0.00138037	-0.00706887	0.00100318
midas_g_13324	-0.00422711	0.000949141	-0.00762643	0.012969	-0.0350101	0.00703448	-0.027499	0.00193787	0.0267597	0.00931097
midas_g_13327	-0.000163672	0.00188968	-0.00358071	-0.00437413	-0.00669134	0.00444052	-0.00577062	0.000865469	0.00430478	-0.00449634
midas_g_1334	0.0191633	-0.00401171	0.0203351	0.0106342	0.0196947	-0.00162492	0.0133284	-0.00440212	-0.00711302	0.00508851
midas_g_1336	0.0173433	0.0202414	0.0203441	0.00963179	-0.00173665	0.0111275	-0.00363325	-0.00024368	0.00364667	0.0146447
midas_g_13369	-0.00240351	-0.000344549	-0.00183538	-0.00128723	0.000549249	-0.000268801	-0.00170868	-0.00168363	-0.000263919	-3.99365e-05
midas_g_134	-0.0024402	-0.0029092	-0.00229044	0.000428867	-0.00984172	0.00817819	-0.00897551	-0.00372004	0.0131414	-0.0042736
midas_g_13403	-0.00831941	-0.00169908	-0.0152496	-0.00419835	-0.00389052	-0.00314608	-0.00636774	-0.00448621	-0.00204277	0.000585227
midas_g_13404	0.0265712	-0.0130715	0.0126268	-0.00823252	-0.0403683	-0.0233602	-0.0281946	0.0415242	0.0238622	0.0180633
midas_g_1341	0.0402159	0.00354288	0.0244021	0.0229093	0.00518128	-0.0291744	-0.00733251	0.00707304	0.000109078	0.0118752
midas_g_13423	0.00248719	-0.001483	0.00235696	-0.000651328	0.00459116	0.00080202	0.00380987	-0.00153232	-0.00243059	0.000148909
midas_g_1343	-0.00392941	-0.00539098	-0.0152235	0.0193159	-0.0357759	0.0287672	-0.0448538	-0.0223829	0.0373699	0.0233499
midas_g_13454	0.000719041	0.0002159	0.00202189	-0.000211612	0.00143427	-0.000913923	-0.000282684	-0.000149923	-0.000572218	-3.20377e-05
midas_g_13466	-0.00700964	0.0178856	-0.0224479	-0.00516568	-0.0124014	0.00745847	-0.0204347	-0.00939319	0.0120014	-0.00944669
midas_g_13474	-0.000379156	-7.04543e-05	-0.000580162	-9.19024e-05	-0.000447624	0.000600868	-0.000380161	-0.000219827	0.000573496	-0.000509883
midas_g_1348	0.00184863	0.00321886	-0.00268557	-0.003074	0.00571687	-0.00355003	0.00678837	-0.00505905	-0.0048993	0.00880243
midas_g_13499	0.00563643	-0.00731093	0.00109033	-0.00110301	-0.022424	-0.0182481	-0.0209333	0.0142762	0.0168705	0.00214752
midas_g_13518	-0.000253149	-0.000652317	0.00295933	-0.0021962	0.00628408	0.000556867	0.00662227	-0.00212332	-0.00484119	-0.000645188
midas_g_13543	0.00342023	-0.00268038	0.00218543	0.00492401	-0.00434308	-0.00626846	-0.0103785	-0.000555493	0.00403604	-0.00294755
midas_g_13544	-0.00144286	0.00159913	-0.00226675	0.00136841	-0.00411735	0.00490726	-0.00218785	-0.000628395	0.00248837	0.00112899
midas_g_13562	-0.00461617	-0.00190846	-0.00504232	0.00287558	-0.00683835	-0.000279208	-0.0120765	-0.00692095	0.00545471	-0.00610676
midas_g_13576	0.000899576	0.000169554	0.000762821	-0.000657461	0.00117841	0.000416512	0.000781697	-0.000879902	-0.000283109	0.000366556
midas_g_13592	0.000559746	0.00112151	-2.00566e-05	0.000359844	0.00109936	-0.000381197	0.00203579	-0.00128701	-0.000933751	0.000205396
midas_g_13593	-0.000702708	-0.00106807	0.000979129	-0.000475998	-0.000522512	-0.00116553	-0.000582129	0.00143843	0.000765402	0.0009697
midas_g_13598	0.00563944	0.00119263	0.00417562	-0.00398804	0.00910841	0.00191159	0.01011	-0.00444381	-0.00444417	0.00155888
midas_g_1360	0.00151966	0.00188407	0.000444395	0.000109051	0.00247553	-0.000286049	0.00271784	-0.00129313	-0.00170267	0.000487793
midas_g_13628	0.00237382	0.00123295	0.000828514	0.00343232	-0.00187162	-0.00440063	-0.000529164	0.00124408	-0.00176616	0.00074137
midas_g_1363	0.0222911	-0.00367319	0.0309928	0.00228757	0.0226877	-0.00684954	0.0253321	0.00391402	-0.00518396	0.0125028
midas_g_13631	0.00113464	-5.5127e-05	2.24215e-05	0.00218176	-0.00329369	0.00442704	-0.00282759	-0.00158928	0.00277496	0.00298742
midas_g_13662	-0.00210369	-0.000447724	-0.00500614	-0.000466945	-0.00207335	-0.00276482	-0.000354486	-0.00159631	0.000892195	-0.001313
midas_g_13674	0.00109763	0.000527713	0.000957873	-0.000801305	-1.30146e-05	-0.00101171	-0.000175413	0.00054222	-0.000721321	0.000206649
midas_g_13681	-0.000993925	0.00142846	0.000365404	0.00188604	-6.37452e-05	-0.00112399	-0.000447196	6.78326e-05	-4.54207e-05	-0.00177673
midas_g_13682	-0.00223584	-0.00163685	-0.00567037	0.000829584	-0.00479472	-0.00502526	-0.00524398	-0.00118508	0.000592581	0.000290178
midas_g_13683	0.00078496	-3.81376e-05	-5.56727e-06	0.00156997	-0.000834612	-0.00152986	-0.00198454	-0.00114755	-0.000468807	0.000134307
midas_g_13692	0.00109863	-6.78419e-05	-0.00107872	-0.00168959	0.00185504	0.00113366	0.000492481	0.00165364	-0.00224922	-0.00165156
midas_g_13699	0.00199891	0.00135627	0.000906267	0.00447622	-0.000696456	-0.00388715	-0.00619899	-0.00186452	-0.00209935	0.000481839
midas_g_13730	7.06106e-05	-6.64184e-05	-2.2175e-05	-8.70923e-05	-0.000417441	0.000560352	2.71866e-05	-0.000144757	8.93325e-05	5.98156e-06
midas_g_13734	0.00208061	0.0082933	0.0122043	0.000530231	0.0201218	0.000399193	0.0256596	-0.00477538	-0.01548	0.00155258
midas_g_13743	-0.000395004	-0.000297349	-0.000893059	0.000941733	-0.00104057	-0.000699003	-0.000973164	0.00107084	-0.000105631	-0.000713821
midas_g_13750	-0.000927306	-0.0027759	0.00221218	0.00553333	-0.00709223	0.00455556	-0.00721356	-0.00282499	0.0069646	0.00563682
midas_g_13751	0.00758388	-0.010553	-0.00632111	0.00802078	-0.0270588	0.00408304	-0.0242783	-0.0025696	0.029186	0.00268527
midas_g_13758	0.015022	-0.00488413	0.023899	-0.000528138	0.0181585	-0.00556829	0.0186573	0.00704229	-0.00585224	0.00466705
midas_g_1376	-0.00220209	0.00926427	-0.00170724	-0.00264133	0.00159813	0.000174915	0.00261342	-0.0023228	-0.00155109	-0.000163849
midas_g_13765	0.00361157	0.00640177	0.00983499	-0.00324242	0.0150327	0.000305976	0.0126707	0.000870964	-0.0105333	0.00127801
midas_g_13767	-0.00129723	-0.00273045	-0.00107943	0.00524135	-0.00131175	-0.00114007	-0.005186	-0.00252405	0.000310531	0.00131727
midas_g_13776	-0.00108627	0.00418614	-0.00369537	0.00489124	-0.0106936	0.010522	-0.0111218	-0.00614682	0.00845895	0.00581816
midas_g_13777	0.00133351	-0.00203951	0.00622825	-0.00338267	-0.0127823	-0.00664265	-0.0012637	0.0199813	0.0084586	0.0116394
midas_g_13793	-0.00492239	-0.000657856	-0.0100197	-0.00240208	-0.00520482	0.00568462	-0.00536046	-0.00305941	-0.00151337	0.000728811
midas_g_13797	-0.000436461	-0.000686103	0.000923822	0.00237418	0.000109777	0.00137725	-0.00389465	-0.00181098	0.00107672	-0.0021226
midas_g_13809	0.000322798	-1.56833e-05	-2.28942e-06	0.000645615	-0.000343216	-0.000629123	-0.000816099	-0.000471905	-0.000192787	5.52309e-05
midas_g_13853	-0.00404695	-0.000645714	-0.00770001	-0.00203577	-0.00235933	-0.00101131	-0.00199647	-0.00215906	-0.000408226	-6.70831e-05
midas_g_13884	0.00477809	-0.00171612	0.00116593	-0.00445559	-0.00329003	-0.00489129	-0.00288467	0.00729201	-0.000834859	0.00328257
midas_g_1389	0.0134841	-0.00389034	0.00325298	0.000969849	-0.0180089	-0.0102013	-0.0230805	0.0108421	0.0142324	0.0055577
midas_g_13912	0.000640862	0.000134093	0.000582548	-0.00063727	0.00117409	0.000375781	0.00103531	-0.000551585	-0.000401753	0.000115097
midas_g_13930	0.00516237	0.000485371	0.00480567	-0.00221797	0.00992649	0.00110766	0.00956478	-0.00219406	-0.00685358	0.000909889
midas_g_13963	-0.00281997	0.00721755	-0.0151142	-0.00402741	-0.00652666	0.00484139	-0.00442169	-0.00045758	-0.00264614	0.00172916
midas_g_13975	-0.000281447	-5.22982e-05	-0.000527372	-0.000133797	-0.000304283	0.000304419	-0.000171491	-0.000145705	0.000305642	-0.000281535
midas_g_13982	0.00269783	-0.00184222	0.00149324	0.000197976	-0.00129898	-0.00159247	-0.00351714	0.00209768	0.00195244	-0.000754947
midas_g_1400	0.0329206	-0.00153051	0.0287693	-0.0120285	0.0489835	0.00536515	0.047415	-0.00769411	-0.0301006	0.00707985
midas_g_14005	-0.0028205	-0.00203631	0.00265674	0.000324213	-0.00475221	-0.00874471	-0.00219274	0.00186742	-0.00243251	-0.00118794
midas_g_14007	0.00207825	0.00296351	0.0021293	-0.00071892	0.00264487	9.16155e-05	0.00471445	-0.00219843	-0.00203525	0.000402337
midas_g_14041	-0.00255664	0.000102765	-0.00227497	0.000699739	-0.00224525	0.00209236	-0.00141441	-0.00187526	0.00279129	-0.00217642
midas_g_14067	0.0144952	-0.00471835	0.0094175	-0.00562721	0.00346717	-0.00757761	0.0113394	0.0046025	-0.00906498	0.00559208
midas_g_1408	-0.00221812	-0.00181233	0.00513918	-0.00363663	0.00127591	0.00249055	0.00583218	0.0010168	-0.00153749	0.0016331
midas_g_14087	0.00287034	-0.000133072	0.00142367	0.0010834	-0.00224895	-0.00125657	0.000511939	0.00199895	-0.00064014	-0.00112707
midas_g_1409	0.0184973	-0.00414893	0.0126976	0.0117712	-0.0160278	-0.0121903	-0.000591669	-0.00346975	0.0140195	0.0235357
midas_g_14095	-0.000396803	-9.67057e-05	8.49813e-05	0.000278699	-0.000573341	-0.000355044	-6.25068e-05	0.000775165	0.000129083	0.000296946
midas_g_14097	-8.0579e-05	0.000170295	-0.000307375	4.88281e-05	-0.000212494	0.000192226	-0.000188627	1.60899e-05	0.000247012	-0.000378574
midas_g_141	0.00438168	-0.00121404	0.00393281	-0.00295548	0.00243693	0.00116882	0.00425122	0.00239709	-0.00111383	0.00155308
midas_g_14104	0.00259199	-0.00292828	0.000318239	0.000193036	-0.00593961	-0.00311431	-0.00772874	0.00267999	0.00561603	0.00192107
midas_g_1412	0.0307204	-0.0132701	0.0216258	0.0190999	-0.043687	-0.0242934	-0.0377976	0.0238604	0.0338411	0.0296686
midas_g_14137	0.000712009	-0.000119682	-0.000550467	0.00256142	-0.00300571	-0.00223898	-0.00456696	-0.000466385	0.00164576	0.000172161
midas_g_14138	-0.000126338	-2.3476e-05	-0.00023673	-6.00599e-05	-0.000149152	0.000200214	-0.000126673	-7.32481e-05	0.000191094	-0.000169897
midas_g_14143	0.00258695	0.000687075	0.00108642	0.00252807	-0.00165724	-0.00377835	-0.0029483	0.00298582	-0.000783371	0.00146029
midas_g_1416	0.0078757	0.00732179	0.00547216	0.00112037	0.00901756	0.000287805	0.0132878	-0.00412139	-0.00533637	0.00225354
midas_g_14166	-0.000110795	0.000263683	-0.000477977	-0.000154627	-0.000352118	0.000472667	-0.00029905	-0.000172924	0.000451135	-0.000401094
midas_g_14187	0.0019393	-0.000113884	0.000915617	0.00221323	-0.0032846	-0.00419702	-0.00452434	0.000601464	0.00312423	0.000613164
midas_g_142	0.0465427	-0.015898	0.0526149	-0.0181623	-0.0112635	-0.0392716	0.00854163	0.0510879	0.00906425	0.0383273
midas_g_1421	-0.00501547	0.00261262	-0.00408934	0.00718592	-0.00850149	0.00908858	-0.000685852	-0.00782626	0.00659113	0.0105546
midas_g_14218	-5.94397e-05	-1.1045e-05	-0.000111377	-2.8257e-05	1.04238e-05	-8.47195e-06	-4.58051e-05	-3.11961e-05	-1.40786e-05	4.03335e-06
midas_g_1422	0.00648997	-0.00471342	-0.00165873	0.0242242	-0.0111344	0.00642026	-0.0150619	-0.0148422	0.0217841	0.000480683
midas_g_14234	-0.00418309	-0.00243212	-0.0102664	0.00159976	-0.00821122	0.00702022	-0.0112237	-0.00472995	0.0034698	0.000432879
midas_g_1424	-0.00567633	0.00857098	-0.057816	-0.000863701	-0.0568612	0.0328182	-0.0503543	-0.01446	0.0438704	0.000791637
midas_g_14266	-0.000304555	-5.6592e-05	-0.00057067	-0.000144782	-0.000359551	0.000482643	-0.000305362	-0.000176574	0.000460657	-0.00040956
midas_g_14268	-0.0112741	-0.00345728	-0.0109686	0.00249712	-0.0199024	0.00315586	-0.0146921	-0.00204511	0.0209145	-0.00439696
midas_g_1427	0.00874211	0.00322295	0.00579592	0.00241654	0.0109623	0.00162528	0.0140161	-0.00618556	-0.00742387	0.00092274
midas_g_14280	0.00812177	0.0108316	0.0142396	-2.7816e-05	0.013007	-0.00583593	0.0207758	0.00336772	-0.00830134	0.00734902
midas_g_14286	0.00392722	-0.000609529	0.00419233	-0.00480038	-0.00249655	0.00360123	0.00228193	0.0051329	0.00182486	0.00461061
midas_g_14294	-0.00386003	-0.00193915	0.00217498	-0.000281889	0.000189796	-0.00244527	0.0014356	0.00239041	1.65571e-05	0.00115913
midas_g_1430	0.00139537	0.00751616	0.00144067	0.00204946	0.00429432	0.00135697	0.00382718	-0.000373774	-0.00345237	-0.00117182
midas_g_14310	0.0009996	-0.0010434	0.000674639	0.00337266	0.000225505	-0.00356134	-0.0029769	0.00144044	0.000230803	0.00346961
midas_g_14316	-3.95676e-05	0.000400883	0.0012281	-0.000786969	0.00111354	-0.000670951	0.000112154	-0.000231481	-0.00158598	-0.000378887
midas_g_1432	0.0214081	-0.00423533	0.0153674	-0.00895648	0.0212441	0.00351994	0.0241543	-0.00027114	-0.0118455	0.00503052
midas_g_14328	-0.0038229	0.00739719	-0.0164903	-0.00271448	-0.0152796	0.0167331	-0.0102409	-0.000634797	0.00685684	-0.00240446
midas_g_14347	-0.00658718	0.00020456	-0.0126423	-0.0040703	-0.00788797	0.00361959	-0.00297579	-0.00411974	0.00587282	-0.00581458
midas_g_14365	0.00308654	0.00248332	0.00871949	-0.00204383	-0.00158201	-0.00924705	0.00435088	0.0163902	-0.00838268	0.00167957
midas_g_14372	-0.00415378	-0.00103305	0.000210097	0.00370631	0.00201601	6.1933e-05	0.0026884	-0.00189729	-0.00089358	0.000706183
midas_g_14393	-0.00172814	-0.0009038	-0.00248231	-0.00149589	-0.00185249	0.0038941	-0.00108706	-0.00212179	0.00319447	-0.00317236
midas_g_144	0.00292162	-0.00937121	-0.0115118	0.00844786	-0.017997	-0.00429793	-0.0316482	-0.00894151	0.0131124	0.00102602
midas_g_14409	-4.08216e-06	0.00892455	0.00295001	0.00056173	0.0054858	-0.00279721	0.00952315	0.000797728	-0.0060938	0.00195249
midas_g_1441	0.00423765	-0.00164501	0.00278637	-0.000805419	0.0014174	-0.00165842	0.00203589	0.000140115	-0.00186481	0.00131385
midas_g_14417	0.00321804	-0.000203033	0.00202239	-0.000857485	0.00156162	-0.000361677	-0.000969699	-0.00119073	-0.00191684	0.000549151
midas_g_14424	0.00927184	-0.010618	0.0119611	0.0063326	-0.0176315	-0.0144645	-0.018658	0.0124169	0.0177974	0.0114192
midas_g_14432	0.00450999	0.013366	0.00442952	-0.0016874	0.0124501	0.00182859	0.0132969	-0.00734816	-0.00679489	-0.00219079
midas_g_14443	-0.000413236	-0.00469006	-0.00225764	0.00219056	-0.0124785	-0.00601146	-0.0141191	0.00343617	0.0115138	-0.00090498
midas_g_14452	0.00221557	-0.00244479	-0.000529045	0.00316371	0.00150488	-0.000390956	0.00378303	-0.00152289	-0.00139688	0.000623581
midas_g_14465	-0.00331209	-0.000932582	-0.00743369	-0.00224087	-0.00254733	0.0010941	-0.00205304	-0.00164439	-0.00107359	0.000307569
midas_g_14467	0.00115186	-0.000466096	0.00070101	-4.42932e-05	-6.97359e-05	-0.000875008	-0.000557765	0.000227805	-0.000405908	-8.22674e-06
midas_g_1448	0.024652	-0.0119219	0.0207473	-0.00168292	-0.01007	-0.0137817	-0.00915761	0.0186432	0.0136832	0.0121657
midas_g_14484	0.00193448	-0.000109938	0.000558803	0.00195103	0.000418632	-0.00122238	0.0023127	-0.000924442	-0.0012121	0.000347251
midas_g_14495	-0.00851001	-0.00114316	-0.0164278	-0.00415307	-0.0104183	0.0140182	-0.00886734	-0.00520266	0.0134213	-0.0118294
midas_g_14498	0.00302653	0.00462433	0.00986641	-0.00359858	0.0131214	-0.000181572	0.0119735	0.00461934	-0.0111915	-0.000862604
midas_g_14535	-0.000486377	0.000152479	-0.00110536	0.000505972	-0.00130433	-0.000144885	-0.00168725	-0.000863531	0.00195407	-0.00185052
midas_g_14536	0.00428792	0.0091937	0.00237647	0.0125005	-0.0124727	0.014332	-0.0110437	-0.0114236	0.0119743	0.0144427
midas_g_14590	0.00600206	0.0130303	0.00706443	-0.00228449	0.0137482	0.000546804	0.0142727	-0.00100125	-0.010127	-0.000787015
midas_g_14615	0.00205633	0.00264883	0.00654148	6.02447e-05	0.0108411	0.0021537	0.00906896	-0.0043718	-0.00680324	5.65238e-05
midas_g_14621	0.00468398	0.00251928	0.00332697	-0.000117699	0.00583761	0.00130846	0.00515379	-0.00325029	-0.00221364	-0.00122115
midas_g_14646	0.00153509	-0.000858909	0.00110032	-0.000701137	-0.000428014	-0.00138571	0.000112589	0.00117951	-0.000174992	0.000830889
midas_g_1465	0.00093718	-0.00330138	0.00500463	0.0100441	-0.00242403	-0.00349926	-0.00614014	0.00666953	0.00121951	-0.00214754
midas_g_14666	0.000820916	0.00158066	0.000886116	-0.000369082	-4.23587e-06	-0.00124605	-0.000631316	0.00161576	-0.000748814	-0.00160782
midas_g_14684	-0.000537958	0.000329123	-0.00192261	-0.000351978	-0.0012225	0.000896683	-0.00135033	-0.000951657	0.000910082	0.000139311
midas_g_1469	-0.00322593	-0.000525699	-0.00668176	-0.00210726	-0.00428498	0.00638381	-0.00355783	-0.00315782	0.0062525	-0.00418532
midas_g_14690	-0.00420358	0.00108078	-0.00806093	1.27652e-05	-0.00764168	0.00884278	-0.00719028	-0.00390133	0.00916778	-0.00418711
midas_g_14691	-0.000914521	1.75451e-05	0.000602279	0.000888482	0.0014383	0.000447734	0.00217976	-0.00125055	-0.000797191	0.000336627
midas_g_1473	-0.00158308	0.000428697	-0.000456129	0.000226214	0.00224031	-6.84509e-05	0.00111629	-0.00118327	-0.00199877	-0.000144998
midas_g_1475	0.000556795	0.00167238	0.000758902	8.63991e-05	0.00344075	0.000325562	0.0038639	-0.00149707	-0.00240612	3.88331e-05
midas_g_14760	-0.0160807	-0.00672881	-0.00490251	0.0159736	-0.015375	0.0119529	-0.0210873	-0.0141616	0.0248623	-0.0152695
midas_g_14765	0.00349299	0.00353128	0.00302337	-0.00173644	0.00694214	0.00165669	0.00591657	-5.6861e-05	-0.00478459	-0.00106649
midas_g_1477	0.0174095	-0.00732637	0.00668827	0.00765046	-0.0125065	-0.00432369	-0.00901626	0.0090777	0.0120575	0.0157887
midas_g_1478	0.000352867	-0.000952978	0.00127038	0.000900678	0.00334086	0.000758159	0.00362854	-0.00208846	-0.00167325	0.000350496
midas_g_14796	-0.000256072	-5.38064e-05	-0.000403497	-0.00010129	-0.000329519	0.000133154	-0.000350495	-0.000202672	0.000528743	-0.000470094
midas_g_14800	-0.000205973	0.000184738	-0.00125162	-0.0004114	-0.000467277	0.000677183	-0.000605974	-0.000301526	0.000672751	-0.000157165
midas_g_14832	-0.00218336	0.000782957	-0.00251403	-0.00125948	0.000397522	-0.00109268	0.00292755	-0.000691814	-0.00135999	0.000400182
midas_g_14835	0.00017835	-0.00263676	0.000755444	-0.000199255	-0.00635385	0.00638971	-0.000327748	-0.00285225	0.00219658	0.000567148
midas_g_14843	0.0027424	-0.00118255	0.00117672	0.00430517	-0.00382302	-0.00178922	-0.00517847	-0.000608716	0.00230487	0.00079708
midas_g_14845	0.000288601	-0.000769762	0.00118844	0.00435241	-0.00687059	0.00243012	-0.00759171	-0.00167304	0.00708943	0.00511735
midas_g_14854	-0.000127026	-6.24823e-05	0.000277573	0.000100521	0.000490466	8.94331e-05	0.000324	0.000253858	-0.000590846	-0.000254556
midas_g_1486	0.000164919	-0.000976572	0.000388939	0.00190429	0.00117202	3.67753e-05	0.000948959	-0.000453459	-1.42791e-05	3.80161e-05
midas_g_14860	0.000411627	0.000457768	-3.55998e-06	0.00100391	-0.000953734	0.00160609	-0.000805047	-0.000660571	0.000906586	0.00106187
midas_g_14871	0.00404149	-0.00128537	0.000533788	0.00165324	-0.0165582	-0.0110043	-0.0125243	0.00709362	0.0115463	0.00390488
midas_g_14872	0.00384301	-0.00117614	0.00230107	0.00790064	-0.00599265	-9.84796e-05	-0.00704353	-0.00340788	0.00426805	0.00380413
midas_g_14873	-0.00438394	0.00216094	-0.00868831	-0.000668258	-0.00454618	0.00148191	-0.00718535	-0.00488977	0.000829281	0.00196466
midas_g_14882	0.000306884	-1.49101e-05	0.000270467	-0.000356286	0.000481726	0.000398062	0.000472317	-0.000251637	-0.000183283	5.25081e-05
midas_g_14902	0.000238207	-0.000176013	1.65567e-05	0.000348916	0.000294961	5.56778e-05	5.27648e-05	0.000359051	-0.000124843	3.57659e-05
midas_g_14919	0.00820493	-1.38719e-05	0.00474152	0.000505546	0.00355957	-0.00356383	0.00782006	0.000728614	-0.000716058	0.00554804
midas_g_14921	0.0012685	-9.7885e-05	0.00107017	0.000500139	0.00430802	0.00135217	0.00423625	-0.0019196	-0.00273813	-0.00034086
midas_g_14922	-0.000498043	-0.000576948	-0.00268992	-0.00121425	-0.000523173	0.00229227	-0.00185676	-0.00112985	0.00251058	-0.000196769
midas_g_14941	0.000355822	-1.72877e-05	-2.52364e-06	0.000711665	-0.000378329	-0.000693486	-0.00089959	-0.000520184	-0.00021251	6.08813e-05
midas_g_14943	0.00386521	0.00257444	0.002989	-0.000515012	0.0055971	0.00145958	0.00612509	-0.00128729	-0.00381636	-0.00548665
midas_g_14966	-5.79693e-05	-0.000114188	-7.42457e-07	0.000209373	-0.0001591	-0.00016395	-0.000147258	5.46374e-05	0.000175622	-0.000174387
midas_g_1497	0.00137014	-0.00332388	0.00866202	0.00722483	0.00154839	-0.000323355	-0.000504247	0.00147116	0.00143931	0.00413479
midas_g_14975	-0.00279145	-0.000871256	0.00117775	0.00200428	-0.00348144	-0.000198058	-0.00325997	-0.00130659	0.00449978	0.00351002
midas_g_1498	0.0232466	0.0333591	0.0243546	-0.0106911	0.0457448	0.0131202	0.0460438	-0.00366996	-0.026727	0.00357476
midas_g_14985	0.00368832	-0.00033078	0.00226102	0.00385129	-0.000123959	-0.00153504	-0.000528696	-0.00245527	0.00473309	-0.00423148
midas_g_15004	0.00645325	0.00232248	0.00174137	0.00980065	-0.00543904	0.00516425	-0.00865026	-0.00749235	0.00411229	0.00977958
midas_g_15015	0.00131648	0.00139436	-0.00338167	-6.28278e-06	-0.011169	0.00963791	-0.00873343	-0.0013549	0.010911	0.0040702
midas_g_15029	0.00165137	-0.000114503	0.000892762	-0.000499431	-0.000129176	-0.0013806	-0.00253484	0.000890226	-0.0011082	0.000317486
midas_g_15039	0.00157725	-0.000163933	0.000717792	0.000529424	-0.000186564	-0.00138623	-0.00201612	-0.000364021	-0.000932481	0.000267144
midas_g_1504	0.00613302	0.00606899	0.00326163	-0.00200074	0.00473333	-0.00221576	0.00740027	-7.04055e-05	-0.00418707	0.000993621
midas_g_15043	0.00065251	0.00362978	0.000313065	0.00585548	-0.00879074	0.00830211	-0.00848177	-0.00340678	0.00892628	0.00286457
midas_g_15057	0.00326288	-0.00180415	0.00183588	0.000597627	0.00060025	0.00186921	0.000845713	0.000479985	0.0011042	0.00292254
midas_g_15063	-0.00134345	-0.000257975	-0.0020473	-0.0007613	-0.00107111	-0.000565637	-0.00139023	-0.000705833	0.0020646	-0.00184839
midas_g_15066	0.00102538	-0.00157195	0.00180253	0.00506666	-0.0012315	-0.00406531	0.00193832	0.000772771	0.00485911	0.00203289
midas_g_15070	-0.00711979	0.000115128	-0.0147402	-0.00216624	-0.00445972	-0.00291441	-0.00791331	-0.00567698	-0.00146508	0.00160663
midas_g_15089	0.00489572	-0.00114475	0.00346496	-0.00305915	0.0043269	-0.00129097	0.00276922	0.00395476	-0.00459303	-0.0010604
midas_g_15142	-0.000111292	0.000319543	-0.00142755	-0.000860636	-0.000620609	-0.000156246	-0.00281842	-0.000457431	0.000321383	-0.000648178
midas_g_15175	0.00251442	-0.00511578	0.00417761	-0.000961815	0.00664613	-0.00302548	0.00499785	-0.00354794	0.000756383	0.00383975
midas_g_15187	0.00178311	0.00330874	0.00104216	0.00119009	0.00233086	5.82182e-05	0.0032771	-0.00108168	-0.00145075	0.00041562
midas_g_15196	0.0023888	-7.08192e-05	0.00413021	-0.00192568	0.000825456	-0.00267788	0.00109435	-0.000338439	-0.00141283	0.0024231
midas_g_15207	0.00115932	-0.000127342	0.00110035	-0.00124493	0.000787624	-0.000308869	-0.000839512	0.00154823	-0.000800087	0.000229215
midas_g_15216	0.00452312	-0.00325897	0.000613008	0.00416981	-0.0050066	-0.00194671	-0.00466377	-0.00141072	0.00619657	0.000728727
midas_g_1522	0.000383328	-3.41424e-05	0.000409628	-0.000485065	0.000654465	7.57203e-05	0.000686283	-0.000299435	-0.000284157	8.14073e-05
midas_g_15229	-0.000620782	-7.16726e-06	0.000524615	-0.00037547	-0.000190136	-0.000740665	-0.000249481	0.00142452	-0.000374662	0.000107336
midas_g_15232	-0.00304026	-0.000750785	0.000227035	0.00204646	0.000196029	-0.000675036	0.000432954	-0.00153877	0.000642044	0.00138284
midas_g_15250	0.000205632	-0.000107372	-0.000231074	-0.000918549	-0.000215825	0.000435161	-0.000949478	0.000608026	0.00025745	-0.000452411
midas_g_15257	0.00124923	-0.000705215	0.000915029	0.00492137	-0.00821146	0.00788493	-0.00681296	-0.00505292	0.00758322	0.00781915
midas_g_15268	-0.00141767	-0.000739895	-0.00422946	0.00160158	-0.00395368	-0.000310031	-0.00369171	-0.00204684	0.000840802	0.0021872
midas_g_15272	-0.00347383	-0.000167756	-0.0101448	-0.00298209	-0.00979112	-0.00072295	-0.0128845	-0.00363524	0.00618237	-0.00337177
midas_g_15294	-0.00020798	-0.000484357	-0.000182577	0.000592352	-0.000492805	-0.000442243	-0.00107035	-0.000342163	0.000419289	0.000110575
midas_g_15295	0.00528646	-0.00270767	0.00605024	1.20322e-05	0.000752535	-0.00512602	-0.00317272	0.00807345	-0.000809008	0.00453228
midas_g_15299	-0.00728651	-0.00103379	0.000894758	0.00636342	-0.00583243	-0.00105114	-0.00496319	0.00191211	0.00612404	0.00079582
midas_g_153	0.035656	0.0365001	0.0359414	-0.00788515	0.0807009	0.0186046	0.0731935	-0.0252183	-0.0416538	0.00577341
midas_g_15300	-0.00260143	-0.000483395	-0.00467893	-0.00126774	-0.00289503	0.00323129	-0.00257771	-0.001501	0.00370399	-0.00331197
midas_g_15323	-0.00165907	-0.000314899	-0.00252586	-0.000558471	-0.00160312	0.000674289	-0.00176308	-0.00101949	0.0024403	-0.00182051
midas_g_15328	0.00354522	-0.00229296	0.00293032	-0.00171101	0.00543089	0.00234851	0.00551131	-0.00172351	-0.00335282	-0.00243391
midas_g_1533	0.0119679	0.00283701	0.00933427	-0.000928392	0.0219118	0.00522229	0.0224797	-0.00540734	-0.0121216	-0.00211397
midas_g_15351	0.0102987	-0.00579272	0.00652686	0.00126888	-0.00485439	-0.0119331	-2.45908e-05	0.0106961	0.00104869	0.00862905
midas_g_15352	-0.00416865	-0.000679417	-0.00761967	-0.00183316	-0.00478363	0.00641354	-0.00421252	-0.00248706	0.00611653	-0.00547314
midas_g_1536	0.00258162	0.000405795	0.00130747	-0.000563592	0.00335088	-0.000697148	-0.000336524	-0.00012229	-0.0038096	-0.00347297
midas_g_15369	0.000157386	-0.00141728	0.00182878	0.00161661	-0.00744857	-0.00012253	-0.00690869	0.00210957	0.00682609	0.00385355
midas_g_15386	0.00217117	-0.000120589	-1.6037e-05	0.00452242	-0.00384011	-0.00308004	-0.00561271	-0.00328921	0.00616382	-0.00568082
midas_g_15395	0.0128965	-0.00947008	0.000538617	0.000570691	-0.0321052	-0.0305161	-0.0297901	0.0261849	0.0202925	0.00882827
midas_g_15411	-0.00455214	-0.000858529	-0.00441034	-0.00294793	0.000788003	-0.000721998	-0.00358437	-0.00248035	-0.00103307	0.000394738
midas_g_15429	0.000711056	0.00540255	-0.00141848	0.00925538	-0.0126984	0.0117644	-0.0136065	-0.00426285	0.0117726	0.00577634
midas_g_15441	-0.00132416	-0.00056271	-0.000859014	0.000608773	-0.00105711	0.00223767	-0.00202971	-0.00122529	0.00234212	-0.00112554
midas_g_15446	-0.00282919	-0.000330061	0.00119239	-0.000891846	-0.000246523	-0.00154632	9.8837e-05	0.00249228	-0.00119564	-1.47323e-05
midas_g_155	0.0130757	0.00701522	0.0089385	-0.00382246	0.0302326	0.00496721	0.0284378	-0.0156318	-0.0202978	0.00137717
midas_g_15502	0.00985572	-0.00800425	-0.00212728	0.00220293	-0.0191249	-0.00989295	-0.0175437	0.00751315	0.0142275	0.00434715
midas_g_1554	0.00421462	0.00564031	0.00298526	0.00178337	0.00324945	0.00510895	0.00504596	-0.00680838	-0.00099757	0.00400946
midas_g_15549	0.000195609	-0.00240975	-0.0021125	0.00284644	-0.00515068	-0.00238767	-0.0062653	-0.00145082	0.00652305	-0.00440025
midas_g_15553	0.00317827	-0.000591072	0.00196601	-0.000845075	0.00176437	0.00311244	0.004052	-0.00361145	-0.00227444	0.00180171
midas_g_15578	-0.00490059	-0.00281604	-0.00328798	0.00381698	-0.00542655	0.00350467	-0.011682	-0.00609314	0.00961302	0.00339548
midas_g_15598	-0.00624028	-0.000103352	0.00156028	0.00242203	-0.00319634	-0.00595983	-0.00140187	0.00667401	-0.00179996	0.00142936
midas_g_156	0.00253938	-0.00954263	0.0103618	-0.00403302	-0.00814312	0.0143577	0.000722692	-0.00239245	0.0103857	0.00364341
midas_g_15602	0.00163341	0.000277694	0.000651452	0.000905436	-0.00225049	-0.00142872	-0.000844579	0.00319647	0.000463991	0.00171889
midas_g_15604	-0.00270103	-0.000657992	-9.40337e-05	0.00232747	-0.00173653	-0.0010803	-0.00299837	-0.00196479	0.00372677	0.0017927
midas_g_15609	0.00255185	-0.00120633	0.00169999	-0.00118285	0.0037189	0.00158692	0.00307387	-0.000628374	-0.00188243	-8.25484e-05
midas_g_15618	-0.00689497	0.00179113	-0.00113468	0.00226209	-0.00624228	-0.0104726	-0.00426066	0.00443148	-0.000294755	0.000274594
midas_g_15640	0.00436098	-0.00178391	0.00235686	0.00101161	0.00348445	-0.00115265	0.000694943	0.000486597	-0.00289839	0.00109139
midas_g_15680	0.00526085	-0.00493815	0.00727984	-0.000646827	0.00586969	-0.00688311	0.00431039	0.0117847	-0.00895922	0.00186376
midas_g_15695	0.00559325	0.00741376	0.0028242	-0.0022396	-0.00303625	-0.0104758	0.00104141	0.00668216	-0.00290902	0.00777309
midas_g_15697	-0.00158803	-0.00209252	-0.0110119	0.00715722	-0.0263692	-0.00529795	-0.0287047	0.00164863	0.0216116	0.00117132
midas_g_1571	0.000114921	-3.44528e-05	0.000102948	-0.000134563	0.000169498	3.87451e-05	0.000137404	-2.80575e-05	-6.54898e-05	1.8762e-05
midas_g_1572	0.00217067	-0.00636622	0.020187	0.00694969	0.00381858	-0.0166009	0.0103224	0.0116243	-0.0018223	0.0101707
midas_g_15722	0.00473795	0.000410754	0.00437414	-0.00445145	0.00367925	-0.0021213	0.00283393	0.00391032	-0.00453513	0.000858727
midas_g_15723	-0.00237262	-0.000924391	-0.00217608	0.000301984	-0.0028796	0.00482039	0.00149894	-0.00246126	0.000389856	0.00230851
midas_g_15724	-0.00079116	-0.000760564	0.000383166	0.00136538	-0.000179981	-0.000887822	0.00111911	-0.000810365	-0.000395844	-9.99957e-05
midas_g_15730	0.0028797	0.00149979	-0.00438465	0.0084032	-0.0200234	0.00794616	-0.019632	-0.00722586	0.0175352	0.002459
midas_g_1575	0.0045762	-0.00673166	0.00348886	-0.00257774	-0.00439592	-0.0090104	-0.00840425	0.0124497	0.00162614	0.00767451
midas_g_15752	0.00333583	0.0014519	0.00633185	-0.00039961	0.0057653	-0.00160166	0.00918234	-0.000739061	-0.00214815	0.00421927
midas_g_15764	0.00967678	-0.00567774	0.00641275	0.00202993	-0.0106448	-0.0116396	-0.0147463	0.00875411	0.0154967	-0.00546944
midas_g_15776	-0.00334146	-0.000779972	0.000443349	0.00834773	-0.00737003	0.00269361	-0.00927452	-0.00619836	0.0115389	-0.00462531
midas_g_15788	0.000104981	-5.10054e-06	9.25232e-05	-0.000121881	4.6422e-05	-3.77294e-05	-9.00831e-05	0.000143489	-6.26985e-05	1.79623e-05
midas_g_15811	0.00266765	0.000758589	-0.000933745	0.00736432	-0.0114964	0.0149544	-0.0123921	-0.00744408	0.0145192	-0.0134297
midas_g_15815	-0.000781859	0.000344333	-0.00151203	-0.000146831	-0.000154408	-0.000469944	-0.000920533	-0.000596194	0.000106215	0.00037259
midas_g_15820	0.00693084	-0.00228766	0.00395464	-0.000187752	0.000994441	-0.0026354	-0.00188734	0.00535342	-0.00257754	0.00140108
midas_g_15822	-0.00229661	-0.000672632	0.000294159	0.002344	-0.00212719	0.00326659	-0.00274469	-0.00144067	0.00305663	-0.00251936
midas_g_15828	0.000940086	-4.56745e-05	-0.00444171	-0.00112689	-0.00183183	-0.00113437	0.00144686	-0.000770846	-0.000561454	0.000160849
midas_g_1584	0.0100504	-0.00638532	0.00871802	-0.00062532	-0.000427021	-0.00715881	0.00161371	0.000849937	0.00103179	0.00694673
midas_g_15852	0.0010125	-0.00032387	0.00104657	-0.00133054	0.000106794	-0.000682463	-0.000825822	0.00131541	-0.000574778	0.000164666
midas_g_15856	0.0020691	-0.00105127	0.00166183	-0.0041119	-0.00298836	-0.00175293	-0.00521865	0.0049952	0.00360871	0.00336798
midas_g_1586	0.0334994	0.00145525	0.0148231	-0.00618967	-0.0005933	-0.0219833	-0.0172862	0.0161156	0.00638559	0.00364229
midas_g_15863	-0.000561957	-0.000104422	-0.000380609	0.000188747	-0.000516881	0.000149068	-0.000563447	-0.00032581	0.000816765	-0.000600466
midas_g_15887	0.00152236	-7.39643e-05	0.0013417	-0.00176742	0.000673177	-0.000547123	-0.00130632	0.00208077	-0.000909207	0.000260476
midas_g_15900	0.00167267	-0.000690435	-0.000373339	0.00294547	-0.00143931	-0.000968373	-0.000657496	-0.00101481	0.00231581	-0.00145817
midas_g_15924	-0.00059172	0.000677024	0.000337992	0.000343921	-0.000154428	0.00116908	-6.70961e-05	-0.000486472	0.000482922	-0.00102212
midas_g_15940	-0.00433839	-0.000806154	-0.00812921	-0.00206243	-0.00512181	0.00687527	-0.00334323	-0.00227695	-0.00102757	0.000294387
midas_g_15945	0.00725093	-0.000249231	0.0064706	-0.00313493	0.00703732	-0.00125242	0.00867048	0.00500729	-0.00653228	0.000109405
midas_g_15964	0.000936607	-0.00131788	0.000660417	0.00301829	-0.00385308	-0.00294427	-0.00440695	-0.000240349	0.00402764	-0.00405777
midas_g_15969	0.00109934	-0.000475216	0.00373318	0.000736659	0.00943823	-0.000745357	0.0100891	-0.00453298	-0.00731869	0.000943059
midas_g_15976	0.00618907	0.00307124	0.00473833	-0.00383791	-0.000235203	-0.00355836	-0.00138013	0.0122395	-0.00432267	-0.00364268
midas_g_15995	-0.000241861	-0.00102094	0.00105112	0.000476355	0.00575698	0.00341941	0.00597753	-0.00219578	-0.00340828	-0.000247964
midas_g_16016	-0.00015337	-2.84989e-05	-0.000235926	-8.1076e-05	2.68961e-05	-2.18598e-05	-0.000118189	-8.0494e-05	-3.63265e-05	1.04071e-05
midas_g_1605	0.008886	0.00583045	0.00592577	0.0158784	0.0014758	0.0167829	-0.00850487	-0.0154608	0.00936101	0.00269141
midas_g_16056	0.00393754	0.00190014	0.0111096	0.00195853	0.015001	0.00103309	0.0126025	-0.0052478	-0.00800254	0.00054415
midas_g_16067	0.00685144	0.00961255	0.00658702	-0.00327809	0.00199791	-0.00389743	0.0133271	-0.00717746	-0.00521493	0.00149401
midas_g_16079	0.000212187	0.00220177	0.000658074	-0.00054055	0.00122896	0.000396972	0.000993381	-0.00033173	-0.000494626	5.84516e-05
midas_g_16083	0.00218237	0.00303835	0.00468344	0.000326885	0.00374462	-0.00353212	0.00525471	0.000751036	-0.00353807	0.000907
midas_g_16088	0.000646019	0.000773196	0.000275131	0.00109625	-0.000113844	-0.000982972	0.0009226	-5.98735e-05	1.1332e-05	0.00064931
midas_g_16096	0.000425596	-0.000354407	0.000729988	-6.20885e-05	-0.00234893	-0.000375906	-0.00121956	0.00141293	0.00209703	0.000546265
midas_g_16102	0.00156709	0.00548681	0.00565636	-0.000439501	0.0102413	0.00245638	0.0111661	-0.00484686	-0.00760363	-0.000805826
midas_g_16112	-0.00193582	0.00235949	-0.00509687	-0.00217983	-0.00165102	0.00222505	-0.00179295	0.000768881	-0.00093197	0.000266997
midas_g_16144	0.000220714	-0.000130513	0.000786532	0.000864644	0.000494433	-0.000545607	0.00129606	-0.000243668	0.00103082	0.00136592
midas_g_16145	0.000921382	-0.000757348	0.00206995	-0.00156361	0.000741966	0.00116338	0.00204283	-0.000378245	-0.000642765	-0.000239492
midas_g_16159	0.000319117	-1.55044e-05	0.000281248	-0.000370488	0.000306681	0.000128555	7.81718e-05	0.000115061	-0.000190588	5.46011e-05
midas_g_16166	-0.0010931	-0.0022148	0.00245639	-0.000123392	-0.0015215	-0.00351225	-0.00185035	0.00535531	0.000647746	0.000228621
midas_g_16167	-0.00326093	0.000930673	-0.00602912	0.0111637	-0.0167946	0.0182454	-0.0206446	-0.0113772	0.0201365	0.0074536
midas_g_16169	0.000493762	-0.000929595	2.01384e-05	0.00120149	-0.0012316	-0.000798568	-0.00158345	-0.000863803	0.0023361	-0.00208699
midas_g_16200	0.00117759	-0.000382517	0.000922227	0.000489588	-0.000955723	-0.00146594	-0.000811657	0.00330115	-0.000244611	0.000824811
midas_g_16205	-0.00495394	-0.0015096	-4.16702e-07	0.00479565	0.000339347	-0.00113387	-0.00490169	-0.00325842	-9.48053e-05	-0.000679571
midas_g_16228	0.0032214	-0.00183988	-0.00132921	-0.000498798	-0.000501602	-0.00563149	-0.00306342	0.001799	-0.00151593	0.00192385
midas_g_16236	0.00045831	-2.22672e-05	0.000324407	-0.000249165	6.79195e-05	-0.000306985	-0.000542751	0.000373242	-0.000273719	7.8417e-05
midas_g_16239	0.00304221	-0.0062865	0.00776346	-0.00140207	0.00920565	-0.000685995	0.00859793	-0.000955269	-0.00551303	1.95236e-05
midas_g_16277	-0.00260806	0.00375264	0.00760836	0.00302565	0.00230769	-0.00941192	0.00708903	0.00714871	-0.00840554	-0.00167615
midas_g_16288	0.00195097	-0.00728276	0.00550926	0.0069226	-0.0141615	-0.0122745	-0.0117607	0.0106889	0.00861088	0.00243037
midas_g_163	-0.00250221	-0.000905786	-0.00489115	-0.0012989	-0.00287499	0.00439667	-0.00258943	-0.00219267	0.00429453	-0.00410598
midas_g_16324	-0.0013714	-0.000254831	-0.00216488	-0.000377465	-0.00130486	0.00183038	-0.000859295	-0.000692547	-0.00021498	4.36021e-06
midas_g_16342	0.00231729	0.00128129	0.00188237	-0.000350326	-0.000302822	-0.00252922	0.000351866	-0.00124438	-0.00167022	0.000478496
midas_g_16343	0.000924374	-0.000149764	0.00095846	-0.00112828	0.00172467	0.000899443	0.00188197	-0.000502446	-0.000607525	0.000319072
midas_g_16361	-0.00261948	-0.00313068	0.00631192	0.000321335	-0.0095788	-0.012469	-0.000593995	0.0137565	0.00666505	0.00850513
midas_g_16381	-6.49217e-05	-1.20637e-05	2.26917e-05	-2.98918e-05	4.0416e-05	3.33967e-05	3.96266e-05	-2.11119e-05	-1.53771e-05	4.40534e-06
midas_g_164	0.00442075	-0.000905814	0.00861917	0.00296982	0.0013328	0.00178855	-0.00513035	-2.60444e-05	0.00263213	0.00238415
midas_g_16447	0.00157714	-0.00192606	0.000114823	0.00347296	-0.0041444	-0.00098784	-0.00528013	-0.00208639	0.00510578	8.9418e-05
midas_g_16461	0.00468003	-0.00113434	0.00326069	0.00248765	-0.00232379	-0.00204199	-0.00563624	-0.000294813	0.00205645	0.00596641
midas_g_16475	0.00114685	0.00076157	0.000224738	0.00139937	-0.00187654	0.00356394	-0.00183615	-0.00139018	0.00210321	0.00253549
midas_g_16509	6.53072e-05	-4.65306e-05	2.66947e-05	1.83705e-05	9.52461e-05	5.28117e-05	8.83395e-05	-4.70648e-05	-3.42802e-05	9.82082e-06
midas_g_16543	0.000898654	-4.36615e-05	0.00052029	0.000283378	-0.00199165	0.000959982	-0.00128887	0.000425292	0.00189863	0.000321681
midas_g_16576	-0.00040396	-0.000474936	0.000940224	-8.87456e-05	0.00103732	-0.000413113	0.0011714	0.00075482	-6.60134e-05	0.000940257
midas_g_1659	0.000242441	3.07271e-05	0.000317986	-0.000357738	0.000535537	0.000146535	0.000534557	-0.000284797	-0.000207435	5.94274e-05
midas_g_16603	0.00537047	-0.00171846	0.00399291	-0.00249653	0.00647754	0.0033452	0.0071198	-0.00231986	-0.00324606	-0.000488407
midas_g_1662	0.000330277	-7.41809e-05	0.000632214	-0.000720977	0.000223837	0.000728322	0.000517885	0.000411428	0.000185761	0.000593004
midas_g_16642	0.00463039	0.00814118	0.00568123	-0.00190076	0.00293583	-0.00518351	0.0101874	0.0052172	-0.0010705	0.00729607
midas_g_16643	0.000119288	-0.00242985	-0.00551027	0.0126643	-0.0143147	1.55109e-05	-0.0199663	0.000501234	0.0125059	-0.00131506
midas_g_16649	-0.00571214	0.00192142	0.00647141	-0.00662934	0.0124047	-0.000926236	0.0114569	0.00120152	-0.0123932	-0.00115555
midas_g_16660	0.0137951	0.000907088	0.00956966	-0.00203175	0.00416018	-0.00565053	0.00445317	0.00717479	-0.00318752	0.00506289
midas_g_1667	0.00105997	-0.00229817	-0.0161146	0.00103285	-0.0269253	0.00745466	-0.0181267	0.00252765	0.0124707	0.00752374
midas_g_16674	-0.00206291	-0.00152697	-0.0030373	-0.00225107	-0.00634317	-0.00279556	-0.00519417	0.00294325	0.00514366	0.00386962
midas_g_1668	0.00448206	-0.00212568	0.00318789	-0.00196601	-0.0356389	-0.0317985	-0.0145024	0.038702	0.0145182	0.0152123
midas_g_16682	0.00228767	0.00120341	0.00192434	-0.00134268	0.00292318	0.000966318	0.00390334	-0.00207959	-0.00148868	-0.000112311
midas_g_16683	0.00134638	-0.00229054	0.00265544	0.00184107	0.00527901	-0.000289975	0.00450736	0.00228145	-0.00379317	-0.000184007
midas_g_16690	0.00252126	-0.000819388	0.00230597	-4.84713e-05	-0.00111557	-0.00281531	0.000614048	0.00295293	0.00219217	0.00316973
midas_g_16711	-0.00379636	-0.000705434	-0.00711356	-0.00180475	-0.00293374	-0.00181674	-0.00292553	-0.00199247	-0.000899189	0.000257606
midas_g_16723	0.000805536	3.44296e-05	0.000668387	0.00131062	0.00231192	0.00100777	0.0013813	-0.000474858	-0.00112097	0.000321143
midas_g_16730	0.000758141	-0.000533061	0.00101426	-0.00080199	0.000851748	0.00087017	0.00147001	7.33592e-05	-0.000759993	0.000214621
midas_g_16734	-0.00343725	-0.000896615	-0.00675069	-0.0017983	-0.00345709	-5.55101e-06	-0.000817779	-0.00132117	-0.000746501	8.9789e-05
midas_g_16735	0.000976807	0.000591977	0.000434832	0.00110367	-0.00123178	-0.00115617	-0.00185774	-0.00101644	0.00258834	-0.00249235
midas_g_16752	-0.0184381	-0.00503954	0.00499261	0.00457573	-0.00346287	-0.00548008	-0.000512911	-0.000622196	0.0075786	0.00611648
midas_g_1676	0.00303516	-0.000484397	0.00186645	0.00316664	-0.00148025	0.000327347	-0.00379331	-0.000396265	0.00172157	0.00395917
midas_g_16785	0.00357728	-0.00113931	0.000284206	0.00822224	-0.0110315	0.0110414	-0.0112385	-0.00617802	0.0144086	-0.00940453
midas_g_168	0.00712257	-0.00487001	0.00752998	0.0119043	-0.0166779	-0.00797317	-0.0290648	0.00376708	0.0223937	-0.00261729
midas_g_16805	0.000163034	-7.92107e-06	0.000143687	-0.000189279	7.20927e-05	-5.85932e-05	-0.000139898	0.000222837	-9.73699e-05	2.78952e-05
midas_g_16808	0.00263685	-0.000577757	0.00121232	0.00228432	-0.00437583	0.00275868	-0.00549178	-0.000681277	0.00652652	-0.0021795
midas_g_16827	-0.00538807	0.000872396	0.00221888	-8.66813e-05	-0.00059357	0.00163071	0.000249675	0.000657299	0.000930765	0.000204063
midas_g_16833	0.00047451	-2.30543e-05	0.000246284	6.07904e-05	9.77735e-05	-0.000214768	-0.000349234	-0.000246489	-0.000283395	8.11889e-05
midas_g_1684	0.000482677	-0.000126855	0.000700846	-0.000870216	0.00113084	0.000182648	0.000910388	-2.06526e-06	-0.000538131	7.27596e-05
midas_g_1686	-0.000600289	-7.37068e-05	-0.00129037	-0.000325138	-0.000951615	0.000615067	-0.00104512	-0.000614004	0.000949897	-8.87541e-05
midas_g_16864	3.12262e-05	-1.51714e-06	2.75207e-05	-3.6253e-05	4.90167e-05	4.05038e-05	4.80593e-05	-2.56047e-05	-1.86494e-05	5.34282e-06
midas_g_16870	0.00633462	-0.00411626	0.00610501	0.00112967	0.00685408	-0.00196483	0.00643283	-0.000695712	-0.00191353	0.00235555
midas_g_16873	0.00072596	0.000387435	0.000487659	0.00137196	0.000911653	-0.000225457	0.00157245	-0.000885657	-0.000858444	0.000245933
midas_g_16898	0.000886811	-0.0019272	0.000965846	0.00140149	-0.00137662	-0.00090298	-0.00239897	0.000202696	0.00143677	0.00130481
midas_g_169	0.0140113	-0.0162898	0.00529953	0.0116074	0.00374462	0.00535631	0.000233042	-0.0253814	0.00492209	0.0205964
midas_g_16902	0.00253233	-0.00426913	0.00139106	0.000403562	-0.00627595	0.000639348	-0.00393037	0.00110888	0.00656691	0.00215294
midas_g_16906	-0.00371047	-0.00244165	-0.010952	-0.00663754	-0.0126739	-0.0040991	-0.00744876	0.00289338	0.00648282	0.00266296
midas_g_16925	0.000793599	-0.000915752	0.000456521	-0.000478434	0.000280166	-0.000227704	-0.000543669	0.000865985	-0.000378398	0.000108406
midas_g_16940	0.000891498	8.91562e-05	9.08628e-05	0.00155325	0.00146399	0.000383729	-0.00140733	-0.0011963	-0.000449019	0.000236407
midas_g_16945	-0.00107386	-0.000606837	-0.00179513	-0.00092006	-0.00134802	0.000691765	-0.0015193	-0.000624302	0.00193287	-0.00185686
midas_g_16953	-0.00253873	0.00394738	-0.010017	0.00112173	-0.00901558	0.0114409	-0.00981075	-0.00603501	0.00820603	-0.00217998
midas_g_16962	0.00179815	-0.00180491	0.000716283	-0.000588148	0.000627383	-0.00135916	0.000963883	-2.45034e-05	-0.00102777	-0.000525186
midas_g_16974	0.00369522	-0.00168633	0.00372914	0.00116543	-0.00825144	-0.00526816	-0.00849974	0.00329236	0.00610832	0.00205858
midas_g_16978	0.000659607	-9.99454e-05	0.000722045	-0.000906459	0.00148267	0.000414581	0.00120179	-0.000505037	-0.00054928	8.8154e-05
midas_g_16983	9.72719e-05	-0.00117058	0.00112119	-0.00091814	0.000164094	-0.000537601	-0.000382412	-0.000281319	-0.000109013	0.000604022
midas_g_16990	-0.00520515	-0.00101119	-0.0174345	-0.001742	-0.0210364	0.00308315	-0.0121078	0.00180209	0.00778743	0.00593396
midas_g_17	0.121043	0.0247343	0.073923	-0.00467564	0.119185	0.0344168	0.108505	-0.0585929	-0.063132	0.00593761
midas_g_17004	0.0113209	0.00178764	0.00856699	-0.0027757	0.00763632	0.00271926	0.00713537	0.00110697	-0.00236882	0.00263255
midas_g_1701	0.00623709	0.0040395	0.00687346	0.00938531	-0.00258433	-0.0137142	0.000640845	0.00132892	0.00568926	0.00755409
midas_g_17018	0.00029345	0.00463085	-0.00459806	-0.000866561	-0.00463517	0.00572069	-0.00400954	-0.00229732	0.00507639	-0.00286222
midas_g_17029	3.02978e-05	-3.92183e-05	-1.66048e-07	4.68256e-05	4.12313e-05	1.1529e-05	3.60329e-05	-1.91973e-05	-1.39826e-05	4.00582e-06
midas_g_17034	-0.00633784	-0.00515391	-0.00130953	0.00889023	0.00172308	0.00243826	-0.000200331	-0.00463068	0.0023104	0.00298564
midas_g_17039	-0.00279549	0.000482414	-0.00655476	-0.00232692	-0.00255065	-0.000632125	-0.00464623	-0.000470293	-0.000985679	0.00110609
midas_g_1704	0.0249801	-0.00740807	0.0193369	0.000534926	0.0174542	-0.0132885	0.00909492	0.0117155	-0.0185814	0.00237919
midas_g_17040	-0.000952632	-0.000215052	-0.000482245	0.000238507	-0.000608006	0.000118903	-0.00105622	-0.000640884	0.0012021	0.000398226
midas_g_17052	0.000920531	-9.14082e-05	0.000803789	-0.00105883	0.000877917	0.000387537	0.000319155	0.000241496	-0.000544689	0.000156046
midas_g_17066	0.00305045	0.00925951	0.00153712	0.00698232	0.000944364	-0.00459846	0.00101595	0.00492575	0.00429252	-0.00133062
midas_g_17067	-0.02121	-0.00317403	0.00810291	-0.00509913	-0.00284232	-0.0116798	0.00149075	0.0205325	-0.00600107	0.00139551
midas_g_17071	0.000550997	-2.67704e-05	0.000485612	-0.000639696	0.000243648	-0.000198024	-0.000472805	0.000753108	-0.000329076	9.42759e-05
midas_g_17096	-0.00220635	-0.00041956	-0.00430935	-0.00141222	-0.00119918	0.000339346	-0.00211809	-0.00109327	-0.000858117	0.000245839
midas_g_171	0.0309916	-0.011096	0.0123953	0.00122852	-0.00888436	-0.0139097	0.000266643	0.0136799	0.0169444	0.018399
midas_g_17116	0.00387967	-0.00112169	0.00307947	0.00319392	-0.0010351	-0.00452706	-1.55399e-05	0.00124036	0.00192112	0.00584013
midas_g_17130	0.00265046	-0.00273742	0.00153221	-0.000640711	-0.00216428	-0.00283849	-0.00221633	0.00414742	0.00182408	0.00156705
midas_g_1714	-0.0066269	-0.00525457	0.000714382	0.0122731	-0.0147495	0.00428493	-0.0175531	-0.00950836	0.0211898	-0.00323776
midas_g_17141	0.00321956	0.000274353	0.00255931	-0.00155788	0.00399805	0.0018524	0.00470595	-0.00156622	-0.0027163	-0.00340628
midas_g_17142	0.00216879	-0.00258011	0.000443719	-0.00107226	-0.00371469	-0.00493042	-0.00578405	0.00615751	0.0015086	0.002601
midas_g_1716	-0.000232097	-0.00204366	2.42572e-05	0.00761885	0.00893591	0.000588951	0.000454418	-0.00536336	-0.00237407	0.00300775
midas_g_17165	0.00387693	-0.000937864	0.00418075	0.00111808	0.00908542	0.00154332	0.00814198	-0.000412888	-0.00716528	-0.00170218
midas_g_17184	0.00380728	0.00529168	0.00309944	-0.00148172	0.00697484	0.00198596	0.00781661	-0.00349412	-0.00411217	-0.000159655
midas_g_1719	0.00193502	0.00618254	0.00274676	-0.00273745	0.00536168	0.00127938	0.00536478	-0.00206545	-0.00360204	0.000476534
midas_g_17194	0.00373186	-0.00111962	0.00255793	0.000609197	0.00174781	-0.00170754	0.00444751	-0.00112631	-0.00269467	0.000771988
midas_g_17197	-0.000190707	-3.54369e-05	-0.000227115	-7.83954e-05	-0.000121683	8.98139e-05	-0.000165035	-0.000104369	9.10951e-05	-9.70925e-05
midas_g_17205	-2.95231e-06	0.000137186	0.000297716	0.000758129	-0.000618737	-0.000863166	-0.000623577	-0.00024942	0.000749902	-0.000429832
midas_g_1721	-0.00311892	-0.00100236	-0.00184048	0.00263182	-0.00324906	0.00180515	-0.00436732	-0.00278818	0.00411053	-0.00134663
midas_g_17222	-0.000493147	1.54539e-05	0.000516699	-0.00072213	-0.0152927	-0.00162674	-0.0103261	0.00471412	0.017068	0.0102619
midas_g_17226	-0.00248964	0.000320332	0.000745216	0.0025911	0.00234894	-0.000128977	0.00353367	-0.000920561	-0.00170529	0.000377292
midas_g_17239	-0.000642804	-0.000701126	-0.000976842	0.000415636	0.000631016	0.000482138	-0.00101273	-0.000747924	0.000815298	0.000836448
midas_g_17264	0.0067889	-0.00825479	0.00375268	0.0121949	-0.0201577	-0.00912731	-0.025735	0.00215839	0.0202576	-0.00613796
midas_g_17265	0.00025623	-1.24491e-05	0.000201979	-0.000212635	0.000446114	0.000147775	0.000394356	-0.000210102	-0.00015303	4.38411e-05
midas_g_17266	-7.82494e-06	0.000634082	0.00353533	-0.00153533	0.00518271	-0.00103097	0.00580183	-7.47619e-05	-0.00442261	0.000760766
midas_g_17269	0.00119148	-0.000738961	-0.000123088	0.00162128	-0.00181559	-0.00203268	-0.00307785	-0.000857505	0.00170352	-0.00136117
midas_g_1727	0.000145948	0.00183613	0.000149601	0.00106556	0.00120285	0.000364177	0.000732629	-0.000683228	-0.000400164	-0.000219123
midas_g_17270	0.000386959	0.00223002	-0.00258149	0.00454109	-0.00831519	0.00989	-0.00795886	-0.00477763	0.00744485	0.00373082
midas_g_17274	-0.000198555	-7.431e-05	-2.13952e-06	0.000603343	-0.000587812	-0.000364006	-0.000762664	-0.000441007	0.00115052	-0.00102291
midas_g_17278	-0.00893842	0.00284024	-0.0124775	0.00928614	-0.0214558	0.0212589	-0.0233034	-0.0139427	0.0256364	0.00134632
midas_g_17279	-2.91503e-05	-1.14942e-05	-0.000103388	2.56732e-05	-0.000115546	5.59988e-05	-0.000120774	-6.9837e-05	0.000182195	-0.000161985
midas_g_17285	-0.00223185	-0.000453873	-0.00231042	0.00279346	-0.00538299	0.00536678	-0.00592914	-0.00342113	0.00566054	0.00309712
midas_g_1732	-0.0022856	0.00129063	-0.00551095	-0.000185815	-0.00563209	0.00597299	-0.00429668	-0.00270413	0.00112622	0.00250052
midas_g_17344	-0.000540331	-0.000378931	-0.000118055	0.000327396	8.7867e-05	-0.000113681	-0.000183829	-0.00027545	0.000210038	0.000147005
midas_g_17346	0.0108854	0.00112664	0.00657768	0.00231229	0.0149644	0.00332806	0.0135291	-0.00505685	-0.00888978	-0.00665887
midas_g_1737	0.000324965	-0.000425347	-0.000357097	-0.000127806	-0.000179554	0.000380695	-0.000436939	0.000112795	0.000457373	0.00013147
midas_g_17387	-0.00720063	-0.00345308	-0.0142075	-0.000827348	-0.0123193	0.00463339	-0.013264	-0.00569342	0.0138661	-0.0131324
midas_g_17398	0.00595098	-0.00481844	0.000484705	0.00818839	-0.00628725	0.00131997	-0.00913075	-0.00487975	0.012278	-0.00010471
midas_g_17419	0.00218904	-0.00156326	0.00194728	0.000998587	-0.00290512	-0.00488166	-0.00305491	0.00600393	0.000216965	0.00232852
midas_g_1743	-0.000499556	-0.000354295	-0.000862104	-0.00109093	0.000118784	0.00106345	9.69653e-05	-0.00115863	7.80927e-05	-0.000181319
midas_g_17438	-0.000904108	-0.00113152	-0.00205017	0.00100177	-0.00209199	0.000558895	-0.00278247	-0.00159802	0.00253399	-0.00163256
midas_g_17443	-0.00231287	-0.000634768	-0.00191855	0.00246105	-0.00471568	0.0014986	-0.00616436	-0.00372598	0.00417684	0.00374751
midas_g_17478	-0.00378517	-0.00315796	0.0154043	-0.00248532	0.00640368	-0.00765481	0.00906962	0.0122414	-0.00953146	-0.00095536
midas_g_17484	0.00267926	-0.00203995	0.00189939	0.00191004	-0.0041869	-0.0044352	-0.00381167	0.00314832	0.00558194	0.000252388
midas_g_17492	-0.0077655	-8.27239e-05	-0.000500545	-0.000978407	-0.00303299	-0.00297066	-0.00153595	0.0056716	-0.00115719	0.00790976
midas_g_17497	-0.00303452	-0.00101063	0.000403446	0.00767745	-0.00402242	-0.00188779	-0.00227317	0.00152702	0.00282171	0.00471954
midas_g_17502	-0.000949852	-0.000194498	0.000258259	-3.54675e-05	-5.07063e-05	-0.000267728	-0.00100512	-0.000655766	0.000155222	-0.000105308
midas_g_17510	-0.00280638	0.00450316	0.0202068	-0.00267454	0.000832499	-0.0123422	0.0199224	0.028415	-0.012992	0.0123768
midas_g_17534	0.00815875	-0.00589176	0.00527799	0.00167804	-0.0230744	-0.0184486	-0.0304791	0.0184898	0.0185646	-0.001126
midas_g_17550	-0.00710055	0.00228134	-0.016538	-0.00383822	-0.0117214	0.0107105	-0.00942587	-0.00628286	0.0129411	-0.00774361
midas_g_17563	-0.00272402	-0.000825676	-0.00191417	0.000228753	-0.00165264	-0.000354281	-0.00414333	-0.00186749	0.000808613	0.00150672
midas_g_17572	0.000883681	-0.000129156	7.07834e-05	0.00146221	-0.00138755	-0.000905158	-0.00204973	-0.00102391	0.0028071	-0.00253679
midas_g_17574	0.00269569	-0.00115723	0.00284857	-0.000160196	0.00196739	-0.0021097	0.00162114	0.00194166	-0.00217854	0.00151395
midas_g_17580	-9.00966e-05	9.28582e-05	4.68085e-05	0.000103806	-1.47985e-05	-6.73866e-05	4.88488e-05	-1.29375e-05	1.66064e-05	9.22152e-05
midas_g_17586	-0.00166918	-0.00126034	-0.00405677	0.000206667	-0.0031116	-0.00420291	-0.00562395	-0.00145956	-0.00152252	0.0006109
midas_g_17590	-1.78524e-05	-0.000999068	0.000662193	0.001084	-0.00169691	-0.00150363	-0.00158865	-0.000223137	0.00129416	-0.000871295
midas_g_17610	-0.00302456	-0.000215563	-0.0054411	-0.00162084	-0.00351658	0.00341273	-0.00282544	-0.00143139	0.00150635	-0.00114308
midas_g_17627	-0.00424265	-0.000808765	-0.00773413	-0.00162698	-0.0038323	0.00193282	0.000866623	-0.00176323	-0.000597621	0.000519563
midas_g_17634	0.00154632	-0.00183208	0.000746342	0.00364091	-0.00132894	-0.00286449	-0.00278578	0.00106589	0.000597852	-0.000741633
midas_g_17639	-0.000104686	-0.00023164	-0.00189877	0.0013304	-0.00388698	0.00521769	-0.00330116	-0.00190888	0.00380236	0.00107457
midas_g_1765	0.00272186	0.00173271	0.00221959	-0.000154172	0.00577716	0.00155502	0.00703793	-0.00210137	-0.00359957	-0.00124926
midas_g_17667	-0.000123385	-0.000406733	-0.00463688	0.00112308	-0.00659468	0.00753854	-0.00677577	-0.00392177	0.00232158	0.00436786
midas_g_17668	0.000428487	0.000341677	0.000452104	-0.000408104	0.000488922	0.00021679	0.000412913	-0.000463097	-2.76427e-05	0.000302823
midas_g_17683	-0.000589221	-0.000527671	-0.00127267	-0.000439146	-0.000475898	-0.00107965	-0.00092858	-0.000283121	-0.000648991	-0.0003468
midas_g_1770	0.000297127	5.39668e-05	0.000286653	-0.000151031	7.63001e-05	-0.000166926	0.000372493	-7.0448e-05	-0.000138459	-5.27919e-06
midas_g_17704	-0.00618673	0.000355391	0.0021671	-0.00265976	-0.00370381	-0.0057163	-0.00220712	0.00745241	-0.000161064	0.00219101
midas_g_17705	0.00137879	-0.000807869	0.00108887	-0.00107762	0.000549929	-0.000446953	-0.00106715	0.00169982	-0.000742745	0.000212787
midas_g_1772	0.00129246	-0.000277953	0.00146904	-0.00170286	0.00185037	0.00135971	0.00191059	-0.000513098	-0.000897978	0.000152085
midas_g_17740	-0.00959584	0.00031161	-0.0206623	-0.00819166	-0.00622455	-0.00745616	-0.00447858	-0.00722124	0.00277873	-0.00450406
midas_g_17748	0.00198342	-0.000544311	0.00116489	6.78768e-06	-0.00278736	-0.00052982	-0.00285224	0.00180251	0.000858671	-0.00129924
midas_g_17757	0.000115075	-5.59095e-06	7.90726e-05	-5.40897e-05	0.000114409	6.76158e-05	7.48039e-05	-0.000110505	-6.87268e-05	1.96893e-05
midas_g_17790	0.000973584	-0.0013806	0.00127248	-0.000507462	-0.00179482	0.000704287	-0.00237451	6.21174e-05	0.0028084	0.00239001
midas_g_17794	-0.00385501	0.000434091	0.000702071	0.00317288	-0.000873198	-0.0020527	-0.00174918	0.000827177	-0.00137223	0.000709927
midas_g_17810	-0.000841147	-0.00208812	0.00123247	-0.000533561	-0.00478153	-0.000998136	-0.00178352	0.00404662	0.00179309	0.00332034
midas_g_17816	0.000294089	0.00694673	-0.00590085	-0.00232046	-0.00507045	0.00659092	-0.00435549	-0.00251854	0.00657051	-0.0058417
midas_g_17841	-0.00158892	-0.000263473	-0.00152465	-0.00104793	0.000217155	-0.000294846	-0.00150874	-0.00087338	-0.000349455	9.68061e-05
midas_g_1786	0.0034494	0.0011378	0.00253536	-0.00101602	0.00172613	-0.000846182	0.00285727	0.000462264	-0.00054422	0.00253372
midas_g_17867	0.00157811	0.000511875	-0.00180638	0.0031153	-0.00177125	0.00342515	-0.00568002	-0.00272968	0.00351882	-0.00411743
midas_g_17879	-0.000495168	-0.000170643	-0.000489774	-0.000877921	-0.000678958	0.000168444	-0.00068533	-0.00025307	0.000434912	0.000614136
midas_g_17894	-0.00120056	-0.00278576	0.00154577	-0.00173254	-0.00326859	0.00345593	0.00226202	-0.000947252	-0.000822539	0.000247744
midas_g_179	0.0108329	-0.0133564	-0.0143548	0.0251676	0.00446269	0.0154636	-0.00450695	-0.0489902	0.0257345	-0.00399341
midas_g_17905	0.0146833	-0.00469718	0.0108398	-0.00403882	-0.00897258	-0.00996736	-0.00181696	0.0143899	0.00617627	0.0110024
midas_g_1791	0.000149209	-3.29766e-06	0.000870302	-0.000501263	0.00179567	0.000379185	0.00130954	-0.000191169	-0.000865093	2.95634e-05
midas_g_17912	-0.00595398	0.000952649	-0.00348114	0.000255943	-0.000500831	0.00319111	0.00199885	-0.00204316	-0.00150419	0.00136659
midas_g_1792	0.0207206	-0.00674758	0.0124189	0.00473718	-0.00587366	-0.0134556	-0.0112321	0.0115298	0.00693666	0.00945726
midas_g_17920	-0.00062087	-0.000128014	-0.00123415	-0.000301125	-0.000497627	-0.000342317	-0.000547452	-0.000243411	-0.00019205	5.50199e-05
midas_g_17923	-0.000460256	-0.000209676	-0.00046009	0.00251941	-0.00286559	-0.00220764	-0.00501168	-0.00252865	0.0053461	-0.00321165
midas_g_17927	-3.53323e-07	0.000879812	-0.0020165	0.00639892	-0.0110239	0.00077543	-0.014449	-0.00290675	0.00947771	0.0013646
midas_g_17949	0.000822813	-3.99767e-05	0.000592936	-0.000468132	1.9037e-05	-0.000504351	-0.000781998	0.00102681	-0.000491414	0.000140784
midas_g_17987	-0.000564246	-0.000176487	-0.00100073	-0.000309905	0.000270891	-8.61793e-05	-0.000267808	-0.000225273	-0.000257605	-6.77856e-06
midas_g_17995	0.0017333	-0.0010773	0.00163162	0.00193479	-0.00385271	-0.0029889	-0.0020803	0.00339027	0.000555429	0.00146475
midas_g_1801	0.00631517	0.0062749	0.00972561	0.00250093	0.0201682	0.00272908	0.0192276	-0.00113574	-0.0118506	0.0006412
midas_g_18014	-0.0014478	-0.000269028	-0.00271286	-0.000688269	-0.00111883	-0.00069284	-0.0011157	-0.000759858	-0.00034292	9.8242e-05
midas_g_18026	0.00318555	-3.91577e-05	0.00192009	-0.00159332	0.00458585	0.00156383	0.00289733	0.00113826	-0.00332979	-0.00118241
midas_g_18027	0.00694919	-0.00526071	-0.00761078	0.00916167	-0.0363549	-0.00352836	-0.0344504	0.00105833	0.0423883	-0.00789856
midas_g_18044	0.000149269	-7.25228e-06	-1.05868e-06	0.000298546	6.60057e-05	-5.3646e-05	0.000229735	-0.000122396	-8.91487e-05	2.55399e-05
midas_g_18083	-0.000553745	-0.000720679	0.000304434	0.0019047	0.00068011	-0.000336762	0.00123009	-0.00120082	-0.000722102	0.000345853
midas_g_18096	-0.00042628	-0.00187974	0.000651894	0.000925011	-0.00161885	-0.00186416	-0.000815333	6.01419e-05	0.0021513	-0.00162709
midas_g_18098	-7.90333e-05	-1.46859e-05	-0.000148091	-3.75716e-05	-9.33049e-05	0.000125248	-7.92428e-05	-4.58218e-05	0.000119542	-0.000106283
midas_g_181	0.00709897	-0.00214439	0.00408764	-0.00249692	0.00198489	-0.00192594	0.00928121	-0.00553766	-0.00353281	0.00183321
midas_g_18106	-0.000366901	-0.000109198	-0.000789031	-0.000472237	-0.00112879	0.00139656	-0.000985778	-0.000570022	0.0014871	-0.00132215
midas_g_18109	-0.00174705	0.000391882	-0.00164614	0.000698839	-0.00235816	0.000794267	-0.00267787	-0.00165538	0.00316337	-0.00141183
midas_g_18122	3.50745e-05	-4.54014e-05	2.3887e-05	-3.14663e-05	-2.88177e-05	-5.28234e-05	-5.75775e-06	7.14035e-05	-7.29988e-05	-6.36972e-05
midas_g_18135	-6.00028e-05	9.82323e-05	2.31043e-05	2.12813e-05	2.31723e-05	-1.88333e-05	8.0652e-05	-4.29691e-05	-3.1297e-05	8.9662e-06
midas_g_18156	3.34348e-06	0.000460757	-0.000619532	-0.000101938	-0.000322558	0.000721713	-0.000531473	-0.000273934	0.000633737	-0.000457687
midas_g_18158	0.00169085	0.000726715	0.001108	0.00306493	-0.00072017	0.00193171	-0.000973089	-0.00265838	0.000850581	0.00170181
midas_g_18164	0.00235304	-0.000429838	-0.000667156	-0.000469848	-0.0032757	-0.00486229	-0.00299161	0.00271203	0.00306905	0.0029937
midas_g_18170	0.00202764	0.00033851	0.00382131	-0.00209182	0.000143672	-0.00297159	0.00285761	0.00136645	-0.00132968	0.00216222
midas_g_18172	0.000185943	0.00373024	-6.33208e-06	0.00178564	-0.00265772	0.00356759	-0.00225717	-0.0013052	0.00224359	0.00239928
midas_g_18180	0.00235732	0.00045608	0.00205228	0.000108686	0.00222677	-0.000461627	-0.00106419	0.000139709	-0.0011834	-6.00017e-05
midas_g_18185	0.000690659	-0.000365073	0.00013971	0.000707601	0.000278663	-0.000226483	-0.000814985	0.000508141	-0.000376369	0.000107825
midas_g_18201	0.00770457	-0.00405641	0.00383304	0.0128459	-0.0250764	0.00166688	-0.0218867	0.00341006	0.0276374	0.0102195
midas_g_18234	0.000600242	0.00325421	0.000374582	0.000663662	0.000795772	-0.00059244	0.000165411	-0.000601687	-0.000900807	0.000865287
midas_g_18241	0.000930213	-4.51948e-05	0.000320231	0.000697619	-0.00134023	-0.00151851	-0.00149986	0.000147067	0.000956271	0.000121879
midas_g_18245	0.00568587	-0.00292348	0.00309946	0.00038996	-0.00620693	-0.00617228	-0.0052541	0.00637152	0.00337155	-0.000834297
midas_g_18253	0.00224453	-0.00124082	-0.00370357	0.00173232	-0.00778287	0.00153223	-0.00936277	-0.00350075	0.00840716	-0.0063648
midas_g_18257	0.00102802	0.00629046	-0.00313317	-0.00494101	-0.0161776	-0.0100314	-0.00970889	0.0117361	-4.8514e-05	0.00606512
midas_g_18272	0.00384289	0.00194264	0.00251406	0.0011093	0.00386354	-0.00108154	0.00410984	-0.00227309	-0.00333526	0.00254039
midas_g_18281	0.000278329	-6.27127e-05	2.71448e-05	0.000456488	0.000468787	0.000161218	0.000415556	-0.000221396	-0.000161257	4.61979e-05
midas_g_18297	0.000252264	7.65177e-05	-0.000336286	-0.000235571	0.000613692	0.000145568	0.000568538	-0.000474134	-0.000318721	9.13096e-05
midas_g_18301	-0.0040181	-0.000793007	-0.00457084	0.00206781	-0.00427289	0.00289977	-0.00822712	-0.00479002	0.00607096	-0.0042032
midas_g_18312	0.000464641	-0.000216035	0.000315899	-0.000170773	-0.000375369	-0.00055055	-0.000420462	0.000519813	-0.000256424	7.34621e-05
midas_g_18330	-0.000949246	-0.000541766	0.00147703	-0.000224241	0.00298193	0.00119103	0.00257649	-0.000876622	-0.00142936	0.000326546
midas_g_18346	0.000680376	-0.00144258	0.000651793	0.00129072	-0.00196299	-0.00159665	-0.0035744	-0.000423137	0.00310861	-0.00107198
midas_g_18359	3.30637e-05	0.00680037	0.00128764	-0.000571922	0.0029405	0.000596476	0.00305475	-0.00155022	-0.00127045	0.000268307
midas_g_18373	-0.00243772	-0.000669061	-0.00532391	-0.00071039	-0.00381405	0.00326069	-0.000177166	-0.00171994	0.00156246	-0.0014868
midas_g_18379	0.0165744	0.00291496	0.0116207	-0.00559784	0.0220448	0.0031561	0.0206152	-0.00137702	-0.0151765	-0.000262481
midas_g_1838	0.00173415	-0.0037379	-0.00315236	0.0227077	-0.00872096	0.0192898	-0.00821976	-0.0247849	0.0146154	0.00737178
midas_g_18382	-0.00592162	-0.00561386	-0.00123642	0.00944925	-0.00498856	0.00189368	-0.0120704	-0.00633797	0.0104358	-0.0042627
midas_g_18391	-0.0022377	-2.15e-05	-0.00375349	-0.000318508	-0.00102475	0.00183584	-0.0048954	-0.00203232	0.00330262	-0.002868
midas_g_18395	-0.00430059	0.000673605	-0.013854	-0.00830955	-0.00499448	0.00149029	-0.0064763	-0.00383961	0.00523446	-0.00761783
midas_g_184	0.000553703	-0.000552919	0.000580963	-0.000748379	-6.17502e-05	-0.000392324	0.000290351	0.000632438	0.000147526	0.000307983
midas_g_18405	5.72744e-05	-2.7827e-06	2.41499e-05	2.7181e-05	-4.07546e-05	-4.40027e-05	-1.21673e-05	0.00015089	-3.42064e-05	9.79969e-06
midas_g_18443	-0.00038853	-7.21962e-05	-0.000612029	-0.000106056	-0.00045869	0.000615723	-0.00038956	-0.000225261	0.000555688	-0.000373043
midas_g_18446	0.00218562	-0.000915537	0.00112635	0.00209863	0.00126003	-0.000726181	-0.00356727	0.000338327	-0.00184952	0.0002568
midas_g_18447	0.000330422	-0.000328949	0.000315806	-0.00107832	-0.00096226	-0.00141351	-0.00117018	0.00307697	-0.000357692	0.000985171
midas_g_18451	-0.00146275	-0.00103844	-0.00188006	0.00186582	-0.00228216	-0.000546179	-0.00385474	-0.00224008	0.00493584	-0.00360991
midas_g_18462	0.000347873	-6.11434e-05	0.000123776	0.000563335	-0.000427356	-0.000467033	0.000197065	0.000224217	7.71704e-06	0.000406317
midas_g_18469	-0.00105847	-0.000231977	0.00041624	-0.00018246	0.000135422	-0.000427188	0.000241734	0.000796583	-0.000376289	0.000107802
midas_g_18475	2.39433e-05	-1.1633e-06	-1.69816e-07	4.78881e-05	-7.12757e-05	9.56771e-05	-6.05336e-05	-3.50033e-05	6.01695e-05	6.43449e-05
midas_g_18476	-0.00875797	0.000743525	-0.0284097	-0.00169075	-0.0371777	0.00959581	-0.0393302	-0.00561251	0.0306921	-0.00740728
midas_g_18498	0.00777883	-0.00557616	0.00483025	0.00788855	-0.0115512	-0.00385556	-0.0141235	0.00367352	0.0130241	0.00563439
midas_g_18500	0.00063305	2.8958e-05	-0.000138618	0.00119861	-0.00172334	0.00158505	-0.00156421	-0.000826153	0.00177971	0.000503028
midas_g_18506	0.000669671	0.00145604	0.000735065	0.00136281	0.00241701	0.000854884	0.00278005	-0.00108269	-0.00155731	-0.000244656
midas_g_1851	0.0353059	-0.0159743	0.0254732	-0.00770719	0.0220148	-0.00525419	0.022372	-0.00218038	0.000496782	0.00586306
midas_g_18511	-0.00398146	-0.00225485	-0.00774876	-0.00143635	-0.00877604	0.00372434	-0.00591509	0.000515705	-0.00201512	0.00112122
midas_g_18512	-0.000375476	7.36744e-05	-0.00201267	-0.000610555	-0.000621597	0.00125658	-0.00177069	-0.00108589	0.00197761	-2.03001e-06
midas_g_18513	-0.00279966	-0.000591695	-0.00105119	8.95047e-05	-0.00126234	-0.00199853	-0.000408353	0.000661221	-0.000272646	-0.000127364
midas_g_1853	0.0474731	0.00234778	0.0379535	-0.0150828	-0.00561883	-0.0169634	0.0154404	0.0360235	0.0125356	0.00973922
midas_g_18531	0.000861167	-0.000889438	-0.000130469	-0.000657202	0.0009408	0.000208864	0.00135515	-0.000721985	-0.00084837	-0.000237263
midas_g_18539	-0.00857767	-0.00203076	0.00449832	0.00259667	0.00568005	-0.00225377	0.00762694	0.000596065	-0.00411446	0.00237746
midas_g_18548	0.002015	0.00164089	0.00240018	-0.000513124	0.0041507	0.00047958	0.00628152	-0.00220878	-0.00232194	0.00110551
midas_g_18577	0.000973471	-0.00130034	-0.000103513	0.00157391	-0.00148763	-0.000939006	-0.00206114	-0.00119598	0.00290512	-0.00260103
midas_g_18618	-0.000473978	0.00285885	-0.0045081	0.00266353	-0.00395745	0.00571782	-0.00708306	-0.00191164	0.000744453	0.00342704
midas_g_1862	0.000139348	-0.000575054	-0.000397531	-0.000118449	1.20559e-05	-2.46023e-05	-0.00041114	-0.000518393	0.000193028	0.00061249
midas_g_18645	0.00138088	0.001199	-0.00943968	-0.00396978	-0.0170413	-0.00549556	-0.0191263	0.00321667	0.0110774	0.00370864
midas_g_18646	-0.00890541	-0.0031926	-0.0207064	0.00142866	-0.0201738	0.0113538	-0.0110463	-0.0115405	0.016766	-0.003831
midas_g_18651	-0.000442009	-0.00158229	-0.00157733	0.00455223	-0.00840677	0.00685873	-0.00702286	-0.00336928	0.00949916	0.00866106
midas_g_18669	0.000486608	1.68086e-05	0.000402309	-0.000206264	-0.000170264	-0.000403561	0.000145083	0.000458738	1.8477e-05	0.000131652
midas_g_18698	0.00405692	-0.00249812	0.00164097	0.00336536	0.00127622	-0.00139928	-0.00765487	-0.00617181	-0.00423561	-0.00136584
midas_g_18707	0.00286485	-0.00177393	0.000468653	0.00201576	-0.00216266	-0.00264198	-0.00427613	0.000190297	0.00226596	-0.00181173
midas_g_18716	0.00257864	0.000213946	0.00120474	-0.000892563	0.00379136	0.000800534	0.00351784	-0.00119226	-0.00186757	-5.20513e-06
midas_g_18718	0.00324721	-0.000269882	0.0056836	-0.00265511	0.000592732	-0.00222531	0.00329596	0.00411762	-0.0016474	0.00164119
midas_g_18741	-0.00495803	-0.00370356	0.00659849	0.00888713	-0.00642569	0.00340891	-0.00761801	-0.00100234	0.00872964	0.00499336
midas_g_18758	-0.000661074	-0.00138571	0.00113981	0.00416207	-0.00502986	-0.00576475	-0.00442044	0.00398406	0.00194953	0.000883401
midas_g_18759	-0.00155667	0.00303272	-0.0042563	0.000916632	-0.00643677	0.00807378	-0.00436401	-0.00327579	0.00374679	0.00232959
midas_g_18766	0.000440728	-8.72398e-05	-0.000286485	0.00137427	-0.000845054	-0.00158052	-0.00191461	-0.000940708	-0.000497454	0.000142514
midas_g_1877	0.0141189	0.00281348	0.0202038	0.010018	0.00825728	-0.00371468	0.0150225	0.00129229	-0.00532512	0.00584554
midas_g_18788	-0.00252391	-0.00103259	0.00120383	4.63259e-05	-0.000664519	-0.00111947	0.000625289	0.000415615	-0.000690517	0.000573506
midas_g_18796	0.00274428	-0.00119276	0.00223053	-0.00295452	-0.0019039	-0.00254509	-0.00103209	0.00535706	0.00192303	0.00315059
midas_g_18867	0.00106108	-0.000770984	0.000755536	-0.0007839	0.00155889	0.00032734	0.00130842	-0.000615836	-0.00050932	0.000239368
midas_g_18870	-0.000994638	0.00835451	-0.00226803	0.0111224	-0.0169103	0.0202937	-0.0173402	-0.0100253	0.0159831	0.012057
midas_g_18881	0.00279921	-0.00121296	-0.000499528	0.000789683	-0.00642364	0.00160914	-0.00752163	0.00108054	0.00465241	0.00390293
midas_g_18883	0.000396552	-0.000262571	0.000280945	-0.000189639	-0.000230767	-0.000425988	-0.000234416	0.000112078	0.000167265	0.000365741
midas_g_18926	-0.00149917	-0.000278574	-0.00275727	-0.00072092	-0.00110518	-0.000698517	-0.00115528	-0.00078682	-0.000355087	0.000101728
midas_g_18961	0.00012583	-6.11352e-06	7.81785e-05	2.43653e-05	-0.00013379	-0.00024524	-5.88887e-05	-0.000143038	-7.51506e-05	2.15297e-05
midas_g_18966	-0.000509407	-9.46573e-05	-0.000954519	-0.000242167	-0.000214803	-0.000393738	0.000310929	-0.000165654	-0.000120656	3.45664e-05
midas_g_1897	-0.000372817	0.00129386	-0.00223606	0.00284035	-0.00341306	0.00547258	-0.00695447	-0.00397372	0.00302909	-0.005661
midas_g_18971	0.000743453	-0.00202496	0.0022846	0.00287455	0.00098238	-0.00263017	0.00146067	0.00341001	-0.00147005	0.0013412
midas_g_18991	-0.000192052	0.000154773	0.000354434	-1.41303e-05	0.000627532	0.000347523	0.000349127	-0.000496987	-9.84244e-05	0.000320381
midas_g_18993	-0.00288218	0.00490365	-0.00635073	-0.000660508	-0.00506029	0.00525585	-0.0071214	-0.00450778	0.0064076	-0.00495609
midas_g_19	0.00415975	-0.00338668	0.0054008	0.0123482	-0.00148724	0.00502021	-0.00931961	-0.0105249	0.0151367	-0.00192674
midas_g_190	0.0290049	-0.0125647	0.0269029	0.0262757	-0.0553641	-0.0538854	-0.0414376	0.0469632	0.040853	0.0201122
midas_g_19006	-0.00607881	0.00103387	-0.00935669	-0.00125738	0.00280359	-0.000787236	-0.00228889	-0.00428222	-0.00259133	0.000571737
midas_g_19012	0.00155476	-0.000240213	0.00311239	-0.00746991	-0.000733319	0.00405901	-0.00242133	0.0103934	-0.00316783	0.000497619
midas_g_19014	-2.62726e-05	2.7076e-05	5.89349e-05	-3.41487e-05	-3.04043e-05	-5.02946e-05	-1.05e-05	7.67343e-05	-4.57321e-05	1.31017e-05
midas_g_1906	-0.000668346	-0.000124191	-0.00125234	-0.000317725	-0.000546203	5.43272e-05	-0.000515038	-0.000350772	-0.000158302	4.53514e-05
midas_g_19074	-0.000529808	-0.000429312	-0.00144931	-0.000844246	-0.000913908	4.49457e-06	-0.00125308	-0.000660767	0.00036524	-0.000662637
midas_g_19089	-0.000634434	0.00272545	-0.00275521	0.000823581	-0.00392605	0.00366307	-0.00270509	-0.00129085	0.00175949	0.0020317
midas_g_191	0.00227704	-0.000312113	-1.64531e-05	0.00463977	-0.00450496	-0.00269873	-0.00586497	-0.00339139	0.00884765	-0.00786626
midas_g_19105	-0.00283137	-0.000675948	-0.00553922	-0.0005231	-0.000396809	-0.00215782	-0.00505086	-0.00298276	-0.00120452	0.000423025
midas_g_19109	-0.00469279	-0.00200089	0.000218114	0.00756128	-0.0080333	0.0032909	-0.00834719	-0.00441832	0.00942784	0.00258028
midas_g_19112	-0.00127948	-0.000490899	-0.00157285	0.000582334	-0.00212577	0.000360051	-0.00277601	-0.00139666	0.00214108	-0.00213674
midas_g_1914	0.0307362	-0.000473511	0.0117686	0.00571171	2.49631e-05	-0.0101271	-0.00857982	-0.0021328	0.00321189	-0.00279408
midas_g_19151	-0.00284743	0.00116692	-0.0035205	0.000708359	-0.00253609	-0.0014523	-0.0066028	-0.00175061	0.00238804	-0.00234002
midas_g_19176	-0.00889644	0.00609534	-0.0238765	0.00342726	-0.0243007	0.0221158	-0.0178705	-0.0122113	0.0178236	-0.00440472
midas_g_1919	0.010481	-0.000199731	-0.00311347	-0.00252828	-0.0144973	-0.00884073	-0.0135907	0.00551873	0.00274024	0.00634334
midas_g_19197	-0.0137197	-0.00305969	-0.0150727	0.00101259	-0.00629954	-0.000652944	-0.0118137	-0.00882776	0.0064793	-0.000279115
midas_g_19200	0.000700918	0.00138199	0.000982471	0.000170475	0.00160348	0.000641211	0.00260892	-0.00128187	-0.0010154	0.000842449
midas_g_19215	-2.44917e-05	-0.000150829	-0.000803917	-0.000552005	-0.000391805	0.00101863	-0.000607276	-0.000497249	-0.000440275	0.000220386
midas_g_1922	-0.00408042	0.00681776	-0.0230663	0.00364154	-0.0310656	0.00688859	-0.0338528	-0.00247896	0.0218162	-0.00235346
midas_g_19221	0.00123863	0.000372492	-0.000132773	-0.00157799	0.00209147	0.000424873	0.00218771	-0.000899563	-0.00114006	0.000103258
midas_g_19225	2.4293e-06	-0.00163032	0.000356174	0.00148358	-0.000220157	-0.00233329	0.000189082	-0.000406813	-6.67834e-05	-0.000281683
midas_g_19228	0.000670604	-0.000440987	0.000598649	-0.000711249	0.000263593	-0.000214235	-0.00051151	0.00081476	-0.000356014	0.000101994
midas_g_19256	-0.00028352	-0.000920824	0.00201461	-0.00180097	-0.00301857	-0.00289251	-0.000648663	0.00476492	0.000100125	-0.000179319
midas_g_19286	0.000949636	-0.000345965	0.00112512	-0.00212737	-0.00122726	-0.00298044	-0.00102366	0.00452663	0.000197562	0.00276139
midas_g_1929	-0.00468109	-0.000553492	-0.0121175	0.00138452	-0.00821635	0.00316615	-0.0111232	-0.00233269	0.00746108	-0.00561871
midas_g_19306	-0.00558195	-0.00104757	-0.0105032	-0.00272577	-0.00662249	0.00890005	-0.00437337	-0.00289248	-0.0013589	0.000389308
midas_g_19313	0.000143832	0.000700394	1.69767e-05	0.000681154	0.000329834	0.000172158	-0.000546788	-0.000323344	0.000485205	0.000638235
midas_g_19341	0.00640828	0.00148821	0.004956	-0.00290519	0.0104867	0.00260896	0.0098578	-0.00264529	-0.0064787	-0.000643552
midas_g_1936	0.0121562	-0.00460028	0.00644199	0.000678666	0.00169634	-0.00676643	-0.001306	0.00600173	-0.00231458	0.00682238
midas_g_19366	-0.000258292	0.00354257	-0.00309875	-0.000628456	-0.00284381	0.00282401	-0.00324032	-0.00175031	0.00256069	-0.00094026
midas_g_19369	0.000264994	0.000341468	5.89865e-05	-4.14452e-05	0.000677589	9.46161e-05	0.00045545	-0.000402899	-0.000413749	2.87682e-05
midas_g_1937	-0.000711123	0.000267893	0.00127914	0.00265056	-0.00734278	-0.000646299	-0.00597646	0.00446105	0.0036305	0.00677124
midas_g_1938	0.0129239	-0.00178764	0.00605566	0.00212162	-0.00391211	-0.00409493	-0.00462316	0.00587563	0.002568	-0.000339116
midas_g_19383	0.00030294	-0.00106677	0.000218057	-0.000695543	-0.00207677	0.00112195	-0.00306946	0.000382139	0.00247183	-5.19411e-05
midas_g_19394	0.000737553	-0.000518235	0.000418409	0.000241003	0.000923153	0.000116435	0.00050518	3.5316e-05	-0.000566733	-0.000446287
midas_g_19403	0.000208048	0.00384554	-0.000273976	-0.00110458	0.00334301	-0.000150869	0.00340166	-0.00287238	-0.00228267	-0.000192128
midas_g_19411	-0.00320554	-0.000145011	0.00459143	-0.00268422	0.00210587	-0.00380292	0.00488701	0.00495984	-0.00539831	-0.00060895
midas_g_19422	0.00882336	-0.00724332	0.014993	0.00628359	0.0142527	-0.00185142	0.0165663	0.00201822	-0.0125784	0.00689342
midas_g_19423	0.00216323	-0.0029084	0.00215771	0.00151767	-0.00332282	-0.00542414	-0.00534981	0.00349762	0.00184123	0.00244995
midas_g_19454	-0.00120686	-6.09574e-05	0.000303024	-8.63763e-05	0.000812719	0.000701174	0.000898073	-1.71428e-05	-0.000200319	6.87322e-05
midas_g_1946	0.000258996	9.65228e-05	0.000554935	5.71845e-06	-0.000830565	0.000371302	-0.000282398	3.53289e-05	0.000819956	-0.000509361
midas_g_1947	0.00191174	-0.0033861	0.00195754	0.00175838	-0.00242423	-0.00226629	-0.00243039	-0.000193581	0.00403756	0.000930843
midas_g_19476	-0.0014247	-0.00285035	-0.00278724	-0.00143184	-0.00230963	-0.0029192	-0.00143287	0.000788009	0.00146443	0.000997566
midas_g_19477	0.000324366	0.000613085	-0.00146402	-0.00141834	0.00100365	-0.00204237	0.000613675	-0.000972942	-0.00193602	-0.000270757
midas_g_19492	-0.00165032	-0.00030666	-0.00190762	-0.000972549	7.16342e-05	-0.000465168	-0.00127176	-0.000866146	-0.000390887	0.000111984
midas_g_19504	-0.00123602	0.000148855	-0.0042539	0.000192754	-0.00360855	0.000535179	-0.00435302	-0.00110823	-0.00144554	0.000626447
midas_g_1951	0.0337097	-0.00887359	0.0143322	-0.00128948	-0.0057083	-0.000849428	0.00669165	0.0111427	0.00463736	0.0259101
midas_g_19528	-0.00162957	-0.0024355	-0.000489494	0.00323118	-0.0118429	-0.00165536	-0.00987851	0.000938202	0.0103435	0.00356125
midas_g_19540	0.00655509	-0.00349878	0.00556448	-0.00220974	-0.0161085	-0.0120867	-0.0112349	0.0153701	0.00967568	0.00596409
midas_g_19549	-0.00301953	0.00112811	-0.00818933	0.00136295	-0.0152169	0.00417389	-0.0128264	-0.00012272	0.00667534	-0.00175854
midas_g_1955	0.0218171	-0.00574476	0.0161239	-0.00291101	-0.00347373	-0.0163596	0.0090549	0.0207378	0.00051935	0.011194
midas_g_19557	0.00140419	0.000294099	-1.04448e-05	0.00294544	-0.00438394	0.00588479	-0.00372323	-0.00215294	0.00370083	0.00395765
midas_g_19581	-0.00477179	0.00148337	-0.0124218	-0.000750749	-0.0104937	0.0108491	-0.0115994	-0.00568391	0.0116695	-0.00860509
midas_g_19593	0.00988153	-0.0102187	0.00411511	0.0096225	-0.00113826	-0.0052135	-0.0156057	0.00691123	-0.00496435	-0.000593847
midas_g_196	-0.000283134	0.000432527	-0.00074521	3.96949e-05	-0.00066617	0.000313702	-0.000784035	-0.000198612	0.000753722	-0.000227028
midas_g_19606	-0.00911992	0.00211777	-0.0253555	0.0096133	-0.0352373	0.0323601	-0.025135	-0.0192088	0.0290695	0.00278362
midas_g_19612	-0.000495973	-5.82183e-07	0.00016005	3.8632e-05	0.000416407	-0.000234018	0.000917439	-0.00023941	-0.000630557	-0.000128118
midas_g_19639	-0.00172173	-0.000542625	-0.00105886	0.00384308	-0.00345361	0.00450987	-0.00369465	-0.00241641	0.00278495	0.00346531
midas_g_1965	-0.00129066	-0.00692457	-0.0192721	0.00159715	-0.0239584	0.00539322	-0.0290897	-0.01151	0.0247817	-0.00461217
midas_g_19650	-0.000734078	-0.000949298	0.00308864	-0.00195379	0.00655028	0.00235439	0.00196231	0.00549539	-0.00648758	-0.00388596
midas_g_19664	0.00146913	0.000270776	0.00136195	0.00199461	0.00404163	0.0012479	0.00472098	-0.00216005	-0.00259899	-0.000178319
midas_g_19672	0.00141733	2.83129e-05	0.00615569	-0.00310401	0.00767916	-0.000115974	0.00444143	0.00540766	-0.00709263	-0.00107765
midas_g_1968	0.00126984	-0.00048071	0.000775961	0.000555301	0.000895037	0.000130187	0.000477733	-9.5406e-05	-9.19573e-05	6.22905e-05
midas_g_19687	0.000328045	0.00230553	0.00405697	0.00122726	0.00296932	-0.00254666	0.00723983	0.000868	-0.0045392	0.00154758
midas_g_197	0.00814288	-0.00448432	0.00573914	0.014131	-0.0114741	0.00126413	-0.0168933	-0.00396793	0.0161333	0.00179303
midas_g_1970	0.022112	0.0112415	0.00434251	-0.0030412	0.0251114	-0.000459315	0.0141863	-0.0141225	-0.011118	-0.00218573
midas_g_19701	0.000447301	-0.000726329	0.000294776	0.000360464	-2.01392e-05	-0.000568198	-0.000183032	0.000147808	-9.91744e-05	0.000358084
midas_g_19703	-0.000184523	-0.000168937	-0.000684976	-0.000241143	-0.000214896	0.000527754	-0.000453928	-0.000262482	0.000593332	-0.000181572
midas_g_19780	-0.0061975	-0.00169249	-0.00334161	0.00294886	-0.00858807	0.00607338	-0.00752255	-0.00370092	0.0103173	-0.00865994
midas_g_19782	0.00140451	-6.82388e-05	-9.9614e-06	0.00280911	-0.00149335	-0.00273735	-0.00355089	-0.00205329	-0.000838826	0.000240313
midas_g_1979	-0.000528685	-0.000251966	0.000205869	-9.14905e-05	0.000309883	-0.000226474	0.000474007	0.000128559	-0.000493253	-0.000166355
midas_g_19821	-0.0145412	-0.00223837	0.00474903	-0.00134923	-0.00178493	-0.00378903	0.000908564	0.00274743	-0.000218294	0.00476266
midas_g_19830	-0.00260868	0.00149926	-0.00558771	-0.00236393	-0.0044569	0.000634342	-0.00467346	-0.00158685	0.00668329	-0.00387616
midas_g_19846	0.00532023	-0.00140017	0.00327677	0.00113558	0.000919305	-0.00325248	-0.000198842	0.00431578	-6.46224e-05	0.00394635
midas_g_19857	0.00592411	-0.00378799	0.00698528	-0.002442	-0.00726643	-0.0116383	-0.00819738	0.0144767	0.0070383	0.0124243
midas_g_19866	0.00063821	-0.00133276	-0.00106682	0.000621998	0.00215011	0.000696351	0.000510162	-0.00153355	-0.000330871	0.000734744
midas_g_19875	0.00201001	0.00205246	0.00175754	-0.0013028	0.000969544	0.00106565	0.00199252	-0.000576389	-0.000130017	0.00150238
midas_g_1988	0.00333027	-0.00589119	-0.00905411	-0.00109047	-0.0283574	-0.00718681	-0.0240596	0.0124281	0.0193352	0.00193231
midas_g_19896	0.00232507	-0.00133812	0.00187597	0.000755121	-0.00344388	-0.000642784	-0.00369581	0.00267859	0.00283281	0.00326244
midas_g_1993	0.000372229	-0.000369125	0.000348195	-0.000407018	-0.000571172	0.000477308	0.000309169	9.86608e-05	9.79443e-05	0.000329139
midas_g_19973	-0.0082748	-0.00285889	-0.00472303	-0.00291774	-0.00760044	0.00424616	-0.00320826	0.00165271	0.00645859	-0.0031485
midas_g_19975	-0.00367405	-0.0017372	-0.00645519	0.00211835	-0.0250528	0.00733216	-0.0239381	-0.00332703	0.027013	0.00318948
midas_g_1998	0.0077194	0.00151377	0.00596885	0.000304218	0.0103594	0.00156119	0.00906558	-0.000205584	-0.00775059	-0.00109622
midas_g_20	0.0692639	-0.000822586	0.043247	-0.0162239	0.0760886	0.00355478	0.076137	-0.0116058	-0.0452808	0.00851534
midas_g_20023	2.62535e-05	-1.27554e-06	-1.86201e-07	5.25085e-05	-2.79141e-05	-5.11672e-05	-6.63741e-05	-3.83805e-05	-1.56795e-05	4.49198e-06
midas_g_20028	-0.000809581	-0.000289516	7.55086e-05	-0.00130287	0.000274105	0.000149857	-7.33875e-05	0.00121557	-0.000852142	0.000165075
midas_g_2003	0.0124607	-0.00691941	0.00518054	0.0185709	-0.0273538	-0.0121038	-0.0399711	-0.00178657	0.034374	-0.0220932
midas_g_20069	0.000867688	0.00159782	2.76739e-05	0.000620386	0.00176728	0.000220872	0.00263577	-0.00148512	-0.000700925	0.00060321
midas_g_20094	0.00128397	0.00194383	0.00109677	0.0117015	-0.0161344	0.0189524	-0.0207559	-0.00776059	0.0119244	0.015274
midas_g_20098	-0.000370634	-1.30799e-05	-0.000517697	3.12333e-05	-0.000558867	0.000711385	-0.000496486	-0.000323519	0.000694817	-0.000281524
midas_g_201	0.00306639	-0.00156654	0.00794239	0.0112273	0.00277027	0.00122127	-0.00292136	-0.00445232	0.00531166	0.00106
midas_g_2010	0.0121543	-0.00404621	0.00975711	-0.0087813	0.0121574	-0.00199216	0.0110914	0.00630189	-0.0120737	-0.00351115
midas_g_20108	-0.000181715	-0.000705035	-0.00120457	0.00508458	-0.00541489	-0.00648513	-0.00165425	0.00894109	-0.00243165	0.000696637
midas_g_20131	0.00111015	-5.39369e-05	0.000723426	-0.000381622	5.88286e-05	-0.000855195	-0.00143194	0.000705499	-0.00066302	0.000189947
midas_g_20136	-0.00245827	-0.00201239	-0.00572905	-0.00240713	-0.00334936	-0.00405535	-0.00502568	-0.000373268	0.000504649	0.00267566
midas_g_2014	0.000435887	9.38211e-05	0.000724028	-0.000674751	0.00100785	0.000330235	0.00100099	-0.000242361	-0.000375538	7.07876e-05
midas_g_20146	0.00014135	-0.000386211	-0.000656348	-0.00017485	-7.63091e-05	0.000223375	-0.000749372	-0.000428521	0.000783681	0.000153207
midas_g_20151	-0.00180782	-0.00239325	0.00208825	0.000979258	-0.00289704	-0.00411337	-0.0020262	0.00297259	0.0010057	0.00302875
midas_g_2019	-0.00100956	-0.0138625	0.0158343	-0.00468164	0.0125887	-0.00385893	0.0118864	0.00989625	-0.013937	0.00302814
midas_g_20196	0.00188938	0.000557234	0.00134949	0.0019866	0.00174796	-0.000207825	-0.000218501	-0.00229281	0.00156122	-0.00092777
midas_g_2020	0.0129417	-0.0232309	0.0210171	-0.00154921	-0.0199496	-0.011563	-0.00818045	0.0293999	0.0273715	0.0325027
midas_g_20205	0.000763054	-0.00023784	-0.000221923	0.0015186	-0.00283694	0.000216563	-0.00266176	2.87643e-05	0.00112927	0.00163756
midas_g_20216	3.19115e-05	-4.13071e-05	3.04167e-05	-3.86211e-05	4.34275e-05	1.21431e-05	3.79521e-05	-2.02198e-05	-1.47273e-05	4.21918e-06
midas_g_20217	0.00168579	0.00167189	0.00184731	-0.00222728	0.00238628	-0.00128819	0.00183842	0.000171537	-0.00128991	0.0011279
midas_g_20219	2.16229e-05	-0.00126938	-0.000459664	-0.00143558	-0.000998779	-0.00108819	-0.00221996	0.00104207	0.00172709	0.000615298
midas_g_2022	0.00104374	-0.000446952	0.00160464	-0.0017641	0.0011589	0.000753722	0.00170998	0.000399109	-0.000456452	0.000582528
midas_g_20228	-0.00754134	-0.00101767	-0.021595	-0.0055705	-0.0179081	0.00577667	-0.0206657	-0.00571485	0.0133561	0.00229227
midas_g_20241	-0.0087153	-0.00126923	-0.0154427	-0.00536835	-0.00994283	0.00822334	-0.00943778	-0.00519707	0.0131056	-0.0117304
midas_g_20250	0.000957309	0.000546096	0.000885811	-0.000819904	8.76655e-05	-0.000773038	9.44506e-05	0.000428885	-0.000638645	0.000182963
midas_g_20252	0.000191932	-0.000214198	8.80048e-05	-3.24971e-05	-8.67033e-05	-0.000234125	0.000237877	-0.000126734	-9.23084e-05	2.64452e-05
midas_g_2026	0.000311595	-0.000120477	0.000340232	-0.000548596	0.000653149	0.000107083	0.000489231	6.77344e-05	-0.000376354	-3.81098e-05
midas_g_20262	-0.000204263	0.00260173	-0.00150577	-0.000773414	-0.00195938	0.00237406	-0.00534174	-0.000965212	0.000886398	0.0028348
midas_g_20266	-0.00012559	-0.000420062	-0.00162642	0.000779605	-0.00332194	0.00221354	-0.00514392	-0.00196011	0.0034708	-0.0037119
midas_g_20269	-0.00235037	-0.000511766	-0.000334797	0.00131874	0.00134129	0.000970189	-0.00188389	-0.00120663	-0.000592094	0.000169627
midas_g_2029	0.000737722	0.000528851	0.000327947	0.000705728	0.000708214	-0.000119821	-0.000146949	-0.000503643	-0.000394195	0.000231738
midas_g_20294	0.00275551	-0.00191585	0.00242035	-0.000334875	0.00202523	-0.000443192	0.00187598	-0.000777876	0.00048856	-0.00197485
midas_g_20302	0.00543232	-0.00202244	0.00373633	-0.00280573	-2.30385e-05	-0.00173278	-0.00103764	0.00458016	-0.00027198	0.00109134
midas_g_20313	-0.0045717	-0.000775632	-0.000721307	-0.00275925	-0.000702979	0.000349899	-0.000323091	0.000958296	-0.00106785	0.000788527
midas_g_20378	-0.00407158	-0.000771532	-0.00774928	-0.0018383	-0.00181162	-0.00332074	-0.00334811	-0.00226368	-0.0010176	0.000291529
midas_g_20390	-0.00414059	-0.00494975	0.00530777	-0.00428238	0.0141029	0.00343421	0.010625	-0.00185252	-0.00706235	0.000181931
midas_g_20398	-0.00241968	-0.00200028	-0.00156105	0.000319531	-0.0055484	0.00309198	-0.00507399	-0.000742126	0.00522361	-0.000891121
midas_g_20412	0.00177965	-0.00105613	0.000765837	0.000945897	0.000983365	-0.000336666	0.00052741	0.000188886	0.00109827	0.00207689
midas_g_20430	-0.000479715	1.99025e-05	0.000547251	2.70067e-05	0.000707603	3.29869e-05	0.000631526	0.000160385	-0.000889211	-0.000477483
midas_g_2044	0.00814713	-0.00522052	-0.00029848	0.00335904	-0.0237627	-0.00445063	-0.025453	0.00247028	0.0275919	0.00587812
midas_g_2046	5.48997e-05	-2.66733e-06	6.77181e-05	-8.5984e-05	-0.000163428	0.000219378	-1.16628e-05	0.000144633	0.000137963	0.000147537
midas_g_20504	0.00112784	0.00405906	-0.00321373	-0.00320462	-0.00365547	-0.000659019	-0.00147095	0.000622076	0.00101876	0.00216837
midas_g_20505	0.00313243	0.00185556	0.00253345	0.00163935	0.00623159	0.00138658	0.00541405	-0.00294856	-0.00248557	0.000708892
midas_g_20533	-0.00803378	0.00943784	-0.0246974	-0.00785895	-0.0170269	0.0228287	-0.00922241	-0.00786781	0.0154406	-0.0143491
midas_g_20534	-0.000291767	-0.00014618	4.70025e-05	0.00292302	-0.00172605	-0.00233544	-1.87498e-05	0.00350868	-0.000935869	0.000268114
midas_g_20573	4.43609e-05	1.24646e-05	0.00011769	-0.000152109	-0.000140268	0.000307645	9.71265e-05	6.01737e-05	1.36913e-05	8.5419e-05
midas_g_20574	-0.00327053	0.000372618	-0.00376207	-0.00224248	0.000241479	-2.84955e-05	-0.00327051	-0.0023439	-0.00033838	-0.000398783
midas_g_20576	-0.000247849	-0.00155017	0.000430652	0.00242864	-0.00177828	-0.00182842	-0.00233098	-0.00198358	0.00338333	0.00131926
midas_g_206	0.00969789	-0.00609939	0.00750997	0.0177805	-0.00511495	-0.0117269	0.0035473	0.0222175	-0.00656666	0.0067841
midas_g_2060	0.00769495	0.00986503	0.0100697	-0.00234335	0.0102219	-0.00382117	0.0136822	0.00148995	-0.00710911	0.00556136
midas_g_20623	0.00078363	7.44032e-05	-0.00149927	0.0028907	-0.00580153	0.0077877	-0.00474295	-0.00280549	0.00391822	0.0044451
midas_g_20637	-0.000639044	0.000432969	-0.00139448	0.00633337	-0.00597998	0.00986478	-0.00852346	-0.00518189	0.00603127	0.00733372
midas_g_20641	-0.0035472	0.00190191	-0.00172277	0.00824689	-0.00155756	0.00523235	-0.0112302	-0.00704767	0.00602767	0.00214218
midas_g_20645	-0.000412019	-4.19839e-05	-0.000435018	-6.15273e-05	-9.20615e-05	6.1012e-05	-0.000120604	-0.00031327	-0.000169485	4.85552e-05
midas_g_20650	0.00137671	-0.000660215	0.000491116	0.000857988	-0.000474517	-0.00123795	0.000632491	-0.000838003	6.4591e-05	-0.000447567
midas_g_20664	0.00268318	-0.000709071	0.00133401	0.00220013	0.000262565	-0.00279032	-0.00204633	0.000512256	-0.00195222	-0.000315508
midas_g_20665	0.00202122	-0.00253737	0.000488403	0.00204936	-0.0012474	-0.000882745	-0.00273456	-3.2367e-05	0.00192042	-0.00211539
midas_g_20677	-0.00465871	-0.00131313	-0.00207096	0.000571007	-0.00722719	-0.00451711	-0.0105757	-0.00110554	0.00256488	0.000380122
midas_g_20683	0.000885032	8.95128e-05	-0.000265014	-7.1172e-06	-0.00109959	-0.00294531	-0.00324104	0.00204861	0.000675123	0.000969137
midas_g_20684	-0.004318	-0.000851962	-0.000647624	0.00319896	-0.00288285	-0.00247027	-0.00481371	-0.00265303	0.00555997	0.00130843
midas_g_20699	0.00588704	-0.00206747	0.00563562	-0.00314074	-0.0102306	-0.00465348	-0.00572316	0.0126821	0.00359862	0.00682337
midas_g_207	-0.00197038	-0.0227058	-0.00551545	0.0360567	-0.0115385	-0.00420837	-0.0270712	-0.0282671	0.0480609	-0.00652989
midas_g_20711	-0.000379311	0.000413915	0.000556273	4.24786e-05	0.000893184	0.000187326	0.000915197	-0.000378669	-0.000517017	6.50968e-06
midas_g_20712	-0.00119763	-0.00400094	0.00318779	0.00297055	-0.00823043	-0.00803826	-0.00590986	0.0026369	0.00477016	0.00472192
midas_g_20753	-0.00117313	-0.00123439	-0.0012664	0.000303983	-2.01007e-05	-0.000984367	-0.00211709	-0.000474489	-0.000153653	0.000847987
midas_g_20757	0.000873598	-4.24441e-05	-6.19593e-06	0.00174725	-0.000928857	-0.00170262	-0.00220863	-0.00127713	-0.000521745	0.000149473
midas_g_20782	0.00169107	-0.0015181	0.000435476	0.00425802	-0.00336739	-0.00354688	-0.00590544	-0.0016626	0.0040247	-0.00241085
midas_g_20783	-0.000241309	0.00119782	-0.00131612	0.0010039	-0.00224726	0.00279803	-0.00224873	-0.00172253	0.00267991	0.000900841
midas_g_20789	0.000586327	-0.000319176	0.000147129	0.000101797	-4.55299e-05	-0.000531884	-0.000191598	0.000561618	-0.00050293	-6.26579e-05
midas_g_20827	-0.00177978	-0.00157962	-0.00204488	0.000448208	-0.00570885	-0.000656751	-0.00376811	0.00113306	0.00287471	0.00234969
midas_g_20828	0.000723847	-0.000686898	0.000553839	0.00052836	-0.00181098	-0.00100783	-0.00144738	0.000238495	0.00213143	0.000886892
midas_g_20836	-0.00800725	-0.000483807	-0.0118893	0.00237262	-0.0149132	0.0107805	-0.0137122	-0.007927	0.0155463	-0.00472492
midas_g_20854	-0.00168653	-0.000569889	-0.00431768	0.000126921	-0.00458199	0.00585559	-0.00350731	-0.00209705	0.00121541	0.00150268
midas_g_2087	0.0095992	-0.0166311	0.0160295	-0.0007197	-0.0117341	-0.02088	-0.000223413	0.0232214	0.010252	0.0112958
midas_g_20878	0.000706542	-4.50666e-05	0.000679089	-0.000894564	0.00135698	0.000379435	0.00115407	-0.000569046	-0.000460186	0.000131837
midas_g_2092	0.0108903	-0.00376379	0.014241	0.00518085	0.0327001	0.00498895	0.0330273	-0.00252962	-0.0237798	-0.00489015
midas_g_20921	-0.000749388	-0.000145605	-0.00122865	-0.000161322	-0.000628883	-0.000424425	-0.000695011	-0.000453817	-5.07619e-05	0.000178155
midas_g_20949	-0.00437496	0.00380253	-0.0145132	0.0230566	-0.0350619	0.0139111	-0.0541681	-0.0218219	0.0330406	0.00421988
midas_g_20965	-0.000157203	-9.06855e-05	2.36822e-06	3.16154e-05	9.87374e-05	-8.37625e-06	3.64901e-05	-4.96724e-05	-0.00014937	-4.44123e-05
midas_g_20969	3.97508e-05	-0.00226496	0.00295402	0.00624767	-0.0110271	-0.000421592	-0.00922638	0.00370932	0.0076689	0.00742557
midas_g_21	0.00227369	0.00599095	0.00251776	-0.00032879	0.00429389	0.000304653	0.00670338	-0.00307644	-0.00315884	0.000273245
midas_g_21000	0.002985	-0.00222114	0.00216429	-0.00155363	-0.00163238	-0.00226518	-0.000652303	0.00423313	-1.40351e-05	0.00161749
midas_g_2104	0.00254147	0.000180413	0.00255052	0.00186691	-0.00757717	-0.00126234	-0.00247835	0.00222671	0.00499316	0.0050043
midas_g_21049	-0.00647778	-0.00120369	-0.0118334	-0.00291686	-0.00578853	0.00193611	-0.00021184	-0.00276048	0.0026965	-0.00297679
midas_g_21052	-0.00148419	-0.00106328	-0.00301154	-0.00169099	0.000593272	-0.000666611	-0.00170201	-0.000922722	-0.00039825	0.000500322
midas_g_21064	-0.00147667	-0.00111427	-0.013508	-0.00187135	-0.0170611	0.00604845	-0.0117081	-0.000604121	0.00685597	0.00568976
midas_g_2111	0.0066726	0.0122736	0.00463538	0.00562877	0.013409	0.00103826	0.0187229	-0.00925642	-0.0106572	0.00259054
midas_g_21113	0.00112838	-0.00111924	0.00160883	-0.000116141	-0.000716139	7.1466e-05	0.000870556	0.00201481	-0.000234673	0.00146677
midas_g_21119	-0.000457754	-0.00163833	-0.00145638	0.00260393	-0.00441236	0.00173013	-0.00532741	-0.0027978	0.00576897	-0.00146122
midas_g_21123	0.000532491	-0.000217679	0.000186403	-0.000508309	-0.00100361	0.000960301	0.000440641	0.00023788	0.000248064	0.000310584
midas_g_21149	-0.00280648	-0.000719654	-0.00138296	0.00152589	-0.0032604	0.00341793	-0.00275289	-0.00107381	0.00351179	-0.00314131
midas_g_21183	2.71562e-05	-1.3194e-06	2.39337e-05	-3.15278e-05	4.78252e-05	1.33728e-05	4.17954e-05	-2.22674e-05	-7.31416e-05	-6.38217e-05
midas_g_21200	0.000230443	-3.42415e-05	0.000259515	-0.000296328	0.000221453	0.000387894	0.000473072	-0.000252039	-0.000183576	5.2592e-05
midas_g_21202	0.00125543	-0.00116403	0.000352638	0.00147738	-0.00135508	-0.00185914	-0.00228492	-0.00116832	0.00115076	-0.00136474
midas_g_2121	0.000589036	-2.86186e-05	-0.000900854	-0.000401731	0.000641923	-5.17551e-05	-9.0099e-05	0.00125789	-0.00129301	-0.00103133
midas_g_21210	-0.00107574	-0.00332983	-0.00658931	-0.000259489	-0.00431361	-0.000840993	-0.00753636	-0.00271842	0.00383303	-0.00288643
midas_g_21243	0.000686691	-3.33632e-05	-4.8703e-06	0.00137342	-0.00204418	0.002744	-0.00173609	-0.00100389	0.00172565	0.0018454
midas_g_21247	0.000406217	-0.00045487	0.000748614	-0.000572564	-0.000862338	-0.000878504	-0.000532282	0.00158389	0.000823967	0.000954561
midas_g_2126	0.0327295	-0.0333396	4.53151e-05	0.0196333	-0.0656646	-0.0447939	-0.0574262	0.016656	0.0341304	0.00884757
midas_g_21262	0.000787079	0.00100877	-0.00165439	-0.00018454	-0.000210035	0.00234211	-0.000453838	-0.000250219	5.88701e-05	0.000143325
midas_g_21274	0.00117179	-0.000175265	0.000281212	0.00165402	-0.00186882	-0.00189484	-0.00268485	-0.000796285	0.00113781	-0.00100617
midas_g_21275	0.00179955	-0.00128823	0.000620378	0.00118419	-0.00128169	-0.00128884	-0.00356696	-0.000503791	0.000378161	-0.000916794
midas_g_21279	-0.00957686	0.00538458	-0.0109868	-0.00197333	-0.00436085	0.00803988	-0.00664873	-0.00457173	0.00685445	-0.00825748
midas_g_21316	0.00427693	-0.000674343	0.00202367	0.00137243	0.00258941	-0.000630316	0.0034405	-0.00197885	-0.00205903	-0.0025035
midas_g_21322	-0.00195821	-0.000232946	-0.00323832	-0.00057007	-0.00199966	0.00291351	-0.00160925	-0.00108103	-0.000305189	0.000283612
midas_g_21336	0.00106036	-0.000909158	-0.00063664	0.00221467	-0.00318438	-0.00202299	-0.00364171	-0.00127619	0.00479827	-0.00367098
midas_g_21340	-0.00325604	0.00204132	-0.00669951	0.000620413	-0.00265508	0.004738	-0.00151695	-0.00404379	-0.000697163	0.000852171
midas_g_21345	0.00104086	0.00245773	0.00131785	-0.00136831	0.00199694	-4.35484e-05	0.000892114	-0.00162763	-0.00231332	-0.000492287
midas_g_21349	-0.000978687	-0.000432644	6.89452e-05	0.000729333	0.000426261	-4.95971e-05	0.000906945	-0.000422823	0.000347278	0.000664581
midas_g_2138	0.0106888	0.000304749	0.00759234	0.00164736	0.0121732	-0.0037194	0.00735184	-0.00583592	-0.00546417	0.0104873
midas_g_21384	-7.84493e-05	-1.45773e-05	-0.000146997	-3.7294e-05	-9.26154e-05	0.000124323	-7.86572e-05	-4.54832e-05	0.000118659	-0.000105497
midas_g_21395	-0.00413277	-0.00022565	-0.000235605	-0.000327797	-0.00153675	-0.00207744	-0.00161653	0.0019159	3.30326e-05	0.000644281
midas_g_21411	0.000719806	-3.49721e-05	-5.10517e-06	0.00143965	-0.000765337	-0.00140288	-0.00181982	-0.0010523	-0.000429894	0.000123159
midas_g_21425	-0.00171592	-0.000492233	-0.00449248	-9.36566e-05	-0.00219893	-0.00159478	-0.00376236	-0.00237013	-0.000457259	-0.000163955
midas_g_21427	-0.0110823	0.00582691	-0.0294437	-0.00750951	-0.013104	0.00273997	-0.00924625	-0.00614067	0.00293432	-0.00219088
midas_g_2143	0.0591767	0.0125955	0.0470874	-0.00534686	0.0606849	-0.00807543	0.0604702	0.00487734	-0.0441087	0.00434969
midas_g_21444	0.000331001	-1.60818e-05	0.000291722	-0.000384286	0.000146367	-0.000118959	-0.000284029	0.000452416	-0.000197686	5.66345e-05
midas_g_21453	-0.00160835	0.00440332	-0.00780038	-0.00245505	-0.00797555	0.00644649	-0.00805451	-0.0016027	0.00749847	-0.00325152
midas_g_21460	0.000658404	-0.0017091	0.00251721	-0.00011708	0.000241028	-0.0020862	-0.00104425	-0.000493813	0.000262694	0.00227699
midas_g_21467	-0.000953852	0.000446803	-0.00174327	-0.000183353	-0.001459	0.00196897	-0.00114039	-0.000737488	0.000145486	0.000471993
midas_g_21472	0.000998983	-4.8536e-05	-7.08521e-06	0.00199803	0.000441745	-0.000359027	0.00153751	-0.00081914	-0.00059663	0.000170927
midas_g_21475	3.84434e-05	-1.86779e-06	-2.72657e-07	7.68892e-05	-4.08751e-05	-7.49251e-05	-9.71928e-05	-5.62013e-05	-2.29598e-05	6.57769e-06
midas_g_21477	-0.000478104	8.44844e-05	-0.000989776	-0.000149996	-0.000625999	0.000811131	-0.000600973	-0.000311586	-4.75514e-05	0.0001667
midas_g_21480	0.00197391	-0.0006239	0.00147077	0.00311246	0.00449865	0.000115372	0.00557107	-0.00108347	-0.000936775	0.0025594
midas_g_21488	0.00662567	-0.00199249	0.00365116	0.00544887	-0.00181798	-0.00414086	0.000309344	0.00235704	0.000694124	0.00485829
midas_g_21520	-0.0162121	0.00316084	-0.0299561	0.00266139	-0.0273257	0.017073	-0.0304388	-0.0127367	0.0174607	-0.00484244
midas_g_21522	0.00112288	9.73861e-05	0.000805687	0.00162223	-0.00590156	0.00589564	-0.00198445	-0.00272922	0.00329207	0.0016462
midas_g_2154	0.00563491	-0.0012312	0.00370714	0.00433536	-0.00210554	-0.000488186	-0.000691982	-0.00128301	0.00266798	0.00153177
midas_g_21551	-0.000387483	-0.000914463	0.00160829	-0.00130465	-0.00125935	-0.00100169	0.000326032	0.00315203	0.000211465	0.00164082
midas_g_21555	0.0029552	-0.000423867	-2.05969e-05	0.00580832	-0.00770274	0.00827588	-0.00734209	-0.00424553	0.00636067	0.00562049
midas_g_2159	0.00702128	-0.000752378	0.00223454	0.00109153	0.00875122	0.00262955	0.0106185	-0.00761848	-0.00411131	0.000793164
midas_g_21598	-0.000891235	-0.000365011	0.000430973	-0.000524335	0.000822006	0.000579021	0.000786418	-0.000418981	-0.00030517	8.74272e-05
midas_g_216	0.000571171	-0.000255439	0.000665375	-7.84516e-05	0.00108752	3.72158e-05	0.000696463	-0.00131616	-0.000508294	0.000110178
midas_g_21611	-0.000137595	-2.55677e-05	-0.000257823	-6.54112e-05	-0.000162441	0.000218053	-0.00013796	-7.97744e-05	0.00020812	-0.000185035
midas_g_21617	0.000677082	-3.28963e-05	0.000596735	-0.000786079	0.00119242	0.000333421	0.00104208	-0.00055519	-0.000404378	0.000115849
midas_g_21622	-0.000298584	-0.000211608	-0.000603651	0.00169304	-0.00236675	0.000371155	-0.00265111	-0.00153299	0.0035341	-0.001382
midas_g_2163	0.0099185	-0.011258	0.00589852	0.00548337	-0.00916502	-0.0137278	-0.01703	0.00808593	0.00806837	0.00379676
midas_g_21635	0.00184046	-0.00148308	4.52489e-05	0.00292844	-0.00478034	-0.00451477	-0.00247473	0.00293435	0.00119622	0.00125612
midas_g_21647	-0.000826876	3.44988e-05	-0.00591221	-0.00247051	-0.00821289	-0.00343261	-0.00840783	0.0032308	0.00420435	0.00101054
midas_g_21666	-0.000117419	-2.18187e-05	-0.000220018	-5.58199e-05	-0.000138622	0.00018608	-0.00011773	-6.80771e-05	0.000177603	-0.000157903
midas_g_21678	-0.000103625	-0.000644254	0.000363552	0.00180064	-9.03606e-05	-0.000537785	-0.00207203	-0.000700458	0.0004425	-0.000589092
midas_g_2171	0.00851486	0.00282745	0.00371474	0.00529373	0.00416527	-0.00510324	-0.00394334	-0.00623512	0.00361163	-0.00361993
midas_g_21740	0.000966304	-4.69483e-05	0.000487444	0.000173947	-0.000189835	-0.000998899	-0.00151381	0.000161172	-0.000577113	0.000165335
midas_g_21758	0.00865459	-0.00582793	0.003547	0.00316068	-0.0135187	-0.00277029	-0.0109395	0.0103462	0.010826	0.00782263
midas_g_2178	-0.000291497	0.00413969	-0.00347226	0.00213552	-0.00572158	0.00915394	-0.00563321	-0.00412913	0.00724718	0.00241294
midas_g_21783	-0.000502271	0.000758105	0.000241431	0.0010201	0.000619866	-1.88309e-05	-0.000543339	-0.00103564	-0.000138213	0.000459298
midas_g_21788	0.00067042	-8.99204e-05	0.000711969	-0.000764089	-0.000162303	-0.0007157	-0.0010169	0.00110341	-0.000604463	0.000173171
midas_g_21833	2.9092e-05	6.74381e-05	3.19328e-05	0.000251845	0.000231496	3.7553e-05	0.00026716	-0.000142335	-0.000103671	2.97005e-05
midas_g_21847	0.000248475	-8.64322e-05	0.000374709	0.000292234	0.00113916	0.000339128	0.000933178	-0.00021281	-0.00111249	-0.000684655
midas_g_21855	0.00100989	0.00660303	0.00378438	-0.00208653	0.00567502	0.000398308	0.0060576	-0.0018222	-0.00376552	0.00014716
midas_g_2189	0.00288067	-0.0110353	0.022924	-0.000911735	-0.00939323	-0.0277359	-0.0149164	0.0388179	-0.000329072	0.0110944
midas_g_21908	-0.00162523	-0.000420275	-0.00254933	-0.00112294	-0.00267297	0.00105657	-0.000893652	-0.00156297	0.00142002	-0.00156649
midas_g_21912	0.000440813	-0.000386386	0.00160661	-0.00181871	-0.00409396	2.57664e-05	-0.000275613	0.00454778	0.00295464	0.00327632
midas_g_21918	-0.001083	-0.00149857	0.00339809	0.00130959	-0.00532199	-0.00491815	-0.00581198	0.00787238	0.000612036	0.00158866
midas_g_21922	-0.000983895	-0.000294498	-0.000640185	-0.00103734	0.000451232	-0.000668561	0.00119968	-5.81817e-05	-0.000830876	0.000152542
midas_g_21951	-0.00201635	0.00215568	-0.00483173	0.000530456	-0.0110281	-0.00128611	-0.0175207	-0.00175995	0.00981754	-0.00713451
midas_g_21953	0.000449646	-0.000340635	0.000290774	-0.000256869	-0.000127859	-0.000219707	-0.000302533	0.000198674	-0.000233814	6.69846e-05
midas_g_21964	3.74032e-06	7.50351e-05	1.58278e-05	-2.08499e-05	7.94132e-06	-6.45429e-06	2.764e-05	-1.47258e-05	-1.07257e-05	3.07278e-06
midas_g_21966	-0.00253511	-0.000771273	-0.00134121	0.00362801	-0.00615199	0.00376336	-0.00485452	-0.00174316	0.00640371	0.000251544
midas_g_22	-0.0012507	-0.00112982	0.00428648	-0.000325348	0.00307317	0.00853641	0.00143328	-0.00566686	0.00386308	-0.00333988
midas_g_22001	0.00103006	0.000871689	0.00373329	-0.000774368	0.00275627	-0.00520239	0.000175912	0.00356529	-0.00517375	0.00174573
midas_g_22002	0.00486383	0.00312956	-0.00292107	-0.00103658	-0.00597301	0.000251404	-0.00955034	0.000529497	0.00386243	-0.000665958
midas_g_22009	-0.00283501	0.00272202	-0.00859974	-0.00206446	-0.005129	0.00595566	-0.0029067	-0.000233013	0.000589034	-0.00159132
midas_g_22015	-0.0022776	-0.00052676	-0.00203555	-0.00105285	-0.00102884	-0.00176788	-0.00196027	-0.00131455	-0.000240039	-0.000112683
midas_g_2202	0.0106541	-0.00018555	0.00531943	0.00449682	0.00178133	-0.000360026	0.00257289	-0.00458105	-0.00323977	0.00728415
midas_g_22042	0.00187512	-0.000483209	0.000696318	-0.000741293	0.00200596	0.000464117	0.00260551	-8.21901e-05	-0.00137495	0.000596272
midas_g_22045	-5.47117e-05	-0.000125347	0.000603528	-0.000343371	0.00168334	0.000562921	0.00122052	-0.000418325	-0.000626769	0.000271623
midas_g_22053	-8.84448e-05	-7.52122e-05	-5.78084e-07	0.000163019	-0.000186225	4.02902e-05	-0.000206067	-0.000119157	0.000279413	-0.000129439
midas_g_22056	0.00196607	-0.00114765	0.00274716	-0.00129912	-0.00382847	-0.00294138	-0.00353761	0.00560638	0.00224575	0.00305678
midas_g_22069	-0.003323	-0.000382312	-0.00534863	-0.0021326	-0.00363537	0.00172714	-0.00400458	-0.0023322	0.00574846	-0.00514068
midas_g_22087	-0.00389339	-0.000723465	-0.00657161	-0.00196574	-0.00332569	6.58734e-05	-0.00287938	-0.00204272	0.000451765	-0.000845254
midas_g_22100	-6.82129e-05	0.000330355	5.05635e-05	0.000230895	-0.00031867	-0.000414843	-0.000250087	0.000296865	0.000293918	-6.89097e-05
midas_g_22103	0.00165965	-8.06347e-05	0.000962974	-0.000148766	-0.000112912	-0.00149059	-0.00236355	0.000677293	-0.000991204	0.000283967
midas_g_22106	0.000205031	0.000164051	0.000198551	-0.000174548	0.000244117	0.000118566	0.000366184	-0.000195092	-0.000142098	4.07091e-05
midas_g_22107	0.00249735	-0.0032064	0.00277134	0.00287209	-0.00346381	-0.00505851	-0.00879168	0.00150607	0.00508973	-0.00110327
midas_g_22108	0.00103768	-0.000101603	0.00087811	-0.00109353	0.00181103	0.000506396	0.0015827	-0.000843217	-0.000614166	0.000175951
midas_g_22144	-0.00237898	-4.70527e-05	-0.00288624	-0.00164722	-0.00169485	-0.000583184	-0.00344585	-0.000664408	0.000430347	-0.00153185
midas_g_22146	0.00482547	0.000773129	0.00331232	-5.20857e-05	0.00601924	0.000413035	0.0063636	-0.00234311	-0.00297486	0.00158622
midas_g_22178	0.00221255	0.00574878	0.000810278	0.00777471	-0.00582709	0.0100446	-0.00886237	-0.00681541	0.00903242	0.0102729
midas_g_22180	-0.000154771	-0.000383522	-0.000403488	-4.47297e-05	-8.87702e-05	-9.86456e-05	-0.00019745	0.000309591	-0.000128281	7.77811e-05
midas_g_22211	-0.0029622	-0.00148771	-0.000418884	-0.00124304	-0.00212938	0.00128866	0.000586942	-0.00039337	0.00160405	-0.000403989
midas_g_22215	-0.00195126	-0.000362581	-0.00268157	-0.00108228	-0.00150789	-0.000933771	-0.00195644	-0.0011313	0.0029514	-0.00262402
midas_g_22236	0.00262263	-0.00055189	0.000425192	-0.00512431	-0.0032425	-0.00511351	-0.00363156	0.00474956	0.0015752	-0.0024598
midas_g_22238	3.36327e-05	0.000237298	-0.00110862	0.00152292	-0.000379673	0.00172725	-0.00137971	-0.00215048	0.000423287	0.00149416
midas_g_22263	-0.00534551	-0.00193203	-0.00922844	0.00652977	-0.0129643	0.00510764	-0.0137013	-0.0060436	0.01415	-0.000318031
midas_g_22264	0.00507868	0.000928563	0.00375859	-0.0039598	0.00238787	-0.00236375	0.00265759	0.00274364	-0.00251624	0.00107183
midas_g_22272	-0.00201716	0.00315577	-0.00542909	0.000902927	-0.00596517	0.00631814	-0.00931378	-0.00577181	0.00128708	0.00528238
midas_g_22289	0.000499523	-0.000203803	0.000227244	0.000830825	-0.00134443	0.00111827	-0.00162639	-0.000408671	0.0017623	-0.00168135
midas_g_2229	-0.00125481	-0.0133647	0.0183502	0.021622	-0.0139827	-0.000236535	-0.0266909	-0.000618961	0.0195881	0.0152433
midas_g_22298	0.000458344	0.00131672	0.00120485	0.00118203	0.00241979	0.000477941	0.00102893	-0.00120021	-0.00102473	0.000726837
midas_g_22301	0.00355086	-0.00100328	0.00285964	-0.00271362	0.00032306	-0.00187231	-0.00140271	0.00382511	-0.000580996	0.00181919
midas_g_22335	-0.00144161	0.00277562	0.000443325	-0.00147417	-0.000158339	0.0013258	0.00206393	0.00190446	-0.00191695	0.000392647
midas_g_2235	0.00356435	-0.00251569	0.00125732	0.00386979	0.000257311	0.0017307	-0.00264546	-0.00323966	0.00309939	-0.00138494
midas_g_22362	0.00412464	0.000305178	0.00251471	0.00336469	0.00764952	0.00237112	0.00947642	-0.0042506	-0.0025839	0.00155683
midas_g_22368	-0.00806115	-0.00156471	-0.0145666	-0.00442884	-0.00672181	0.00250843	-0.000794245	-0.0039113	0.0018459	-0.00260917
midas_g_22369	0.00329382	0.00478186	0.00286822	-0.00269164	0.00624528	0.000149046	0.00655054	0.00115147	-0.00540553	-0.000852755
midas_g_22396	0.00165661	-0.00260647	0.000110908	-0.00332231	-0.00823881	-0.000298435	-0.000144421	0.00804139	0.00276394	0.00565223
midas_g_2240	0.000357467	-0.000208124	0.000422695	0.000304769	0.000907337	8.07105e-05	0.000517745	0.000153652	-0.000351703	0.00031535
midas_g_22405	-0.000746003	0.000545925	-0.00152846	0.00102723	-0.00112209	0.00279488	-0.00197112	-0.00158185	0.00104575	0.00141733
midas_g_22410	-0.000332351	-0.00523616	0.000875404	0.00969688	-0.00635638	-0.00740959	-0.0138173	-0.00586445	0.0123486	-0.00284569
midas_g_22412	0.000593203	-0.000724169	3.96244e-05	0.00084811	-0.00443135	-0.00119714	-0.00333052	0.000767861	0.00573463	0.000241401
midas_g_2243	0.0102756	-0.00962824	0.0285937	0.00555639	0.0325948	-0.013101	0.0404957	0.0124777	-0.0248144	0.00822909
midas_g_22430	-0.00180838	0.00248129	0.000919758	0.00132966	-0.00100414	-0.00185745	0.000104259	0.0028417	-0.00072479	0.00090959
midas_g_22448	0.000367002	0.000941342	-0.000394531	-1.63736e-05	-0.00229945	0.00125209	-0.00109861	-0.00222855	0.000948355	0.00204326
midas_g_22466	-0.00347378	0.000299873	-0.00593137	-0.00222484	-0.00356749	0.000175485	-0.00345049	-0.00227169	0.00548409	-0.00493397
midas_g_22487	0.000682369	-0.000854154	0.00363377	-0.00141571	-0.00102344	0.00149971	0.000181516	0.00261881	0.00389077	0.00209614
midas_g_225	0.0778665	0.012498	0.0604109	-0.020725	0.101285	0.0031349	0.0634946	-0.000502471	-0.0599476	0.00804946
midas_g_22520	0.000971072	0.00285666	0.00158955	0.00169261	0.00196046	-0.00254964	0.00020837	-0.000194973	-0.00117816	-0.000984246
midas_g_2253	-0.000356634	0.00289884	-0.00179151	-0.00174398	0.0027146	0.000829074	0.00232198	-0.00211983	-0.002228	-0.00186896
midas_g_22553	0.00210718	-0.000469439	0.00322262	0.000563353	0.00340441	-0.000995787	0.00335278	0.00107188	4.86278e-05	0.000630798
midas_g_22559	0.00161197	0.000569986	0.000907979	0.000821464	-0.00118704	-0.00276517	-0.00105603	-0.00141277	-0.00108404	0.000310564
midas_g_22564	-0.00144927	-0.00239279	-0.000704852	0.00581486	-0.00601745	0.000132938	-0.0101249	-0.00361947	0.00595023	-0.000214132
midas_g_2258	0.00787384	4.28243e-05	0.00584815	0.000354691	1.63961e-05	-0.00125871	-0.00176824	0.00327112	0.00216029	0.003814
midas_g_22590	-0.00654002	0.000282375	-0.00695748	-0.00364671	-0.00259269	-0.000911379	-0.0068023	-0.0042524	0.00178015	-0.00255072
midas_g_2265	0.00751371	-0.00583182	0.00448717	-5.74382e-05	0.00569321	0.00028275	0.00190663	0.000358538	-0.00413488	0.00152856
midas_g_22658	-0.00221208	-0.000771269	0.000571899	0.00533762	-0.0024186	-0.00427413	-0.00929443	-0.00139274	0.00203508	-0.00303509
midas_g_22702	-0.000275264	-0.000398253	-0.00168514	-0.000589471	-0.00239446	-5.65889e-05	-0.0026686	-0.000222904	0.00167544	-0.000821673
midas_g_22704	0.000331289	-0.000312051	0.00010661	0.00209656	-0.00440106	-0.00347005	-0.00453974	0.00233466	0.00537314	0.00123049
midas_g_22714	-0.00190395	-0.00035379	-0.0035676	-0.00090512	-0.000802843	-0.00147163	0.00116212	-0.000619147	-0.000450962	0.000129195
midas_g_22717	-0.000910574	-0.000812304	-0.00161953	0.00129955	-0.00330022	-0.000971968	-0.00193061	0.00406689	-0.00165149	0.00040112
midas_g_22719	-0.00962848	-0.00162171	-0.0145812	0.00737888	-0.0185915	0.0135383	-0.0229052	-0.0130562	0.02641	-0.00787549
midas_g_22725	-7.90333e-05	-1.46859e-05	-0.000148091	-3.75716e-05	-9.33049e-05	0.000125248	-7.92428e-05	-4.58218e-05	0.000119542	-0.000106283
midas_g_22737	-8.38866e-05	-0.000268162	-0.000608994	-0.000249505	-8.27417e-05	0.000482434	-9.12885e-05	7.69271e-05	2.668e-05	0.000174527
midas_g_22742	-8.30523e-05	-1.54327e-05	-7.90842e-05	-5.16282e-05	-6.4181e-05	-3.97444e-05	-8.32725e-05	-4.81519e-05	0.000125621	-0.000111687
midas_g_22753	-0.00227011	0.000410013	0.0058075	0.0015135	-0.000280456	-0.00517367	0.00138502	0.00306722	-0.00383145	-0.00130509
midas_g_22755	-0.00132889	-0.000246932	-0.00171365	-0.000754949	-0.00042649	0.000650746	-0.00113692	-0.000724173	0.000536163	-0.000596937
midas_g_22770	0.00301502	-0.00153845	0.00160027	0.00121081	-0.000828078	-0.00309786	-0.00152333	0.00581043	-0.000757257	0.00136148
midas_g_2283	-0.000875542	-0.000148399	0.00014877	0.000627995	-0.000436679	0.000113513	-0.000679937	-0.000197725	0.000408167	-0.000569194
midas_g_22835	0.000671906	-0.000158964	0.000266	0.000377622	0.000734972	0.000287568	0.00019721	-0.000480431	-0.00029005	0.000190865
midas_g_22840	-0.000438831	0.00147862	-0.00173447	-0.000941354	0.000127389	-0.00162811	0.00099594	-0.000521269	-0.00138363	0.000396393
midas_g_2290	0.000151796	-0.000216424	0.000512623	-0.000480274	7.89171e-05	0.000580077	0.000543446	0.000303877	-0.000331938	7.45633e-05
midas_g_22923	-0.00380107	-0.000894616	-0.00573214	-0.00131779	-0.00207121	-0.00281289	-0.00413102	-0.00138999	0.000448185	-0.00168702
midas_g_22931	0.00372915	0.00199488	-0.000264164	0.00848262	-0.0127806	0.0169633	-0.0108074	-0.0062978	0.0108293	0.0112562
midas_g_22946	0.00141759	-0.000684446	0.00115694	-0.00055592	0.000583163	-0.000777953	-0.000309544	0.0018712	-0.00116011	0.000125281
midas_g_22963	0.000323763	-0.000166744	0.000135318	-0.00155447	-0.00344995	0.00353315	-0.00331141	-0.00197436	0.0039436	-0.00361345
midas_g_22966	3.83827e-05	0.000631743	-0.000476423	0.000177665	-0.000185498	0.000605528	-0.000724317	-0.000470691	0.000749797	-7.58853e-05
midas_g_22978	0.000542004	7.06269e-05	7.95831e-05	0.000780403	-0.00357098	0.00263233	-0.00415394	0.000200612	0.00278587	-0.000238689
midas_g_22980	0.00558347	-0.00432148	-0.00413653	0.0074741	-0.0228152	0.00220213	-0.0199134	-0.00117936	0.015784	0.00774278
midas_g_22982	-4.46375e-05	-3.97333e-05	-0.000131661	-7.97201e-05	-5.73999e-05	0.000165705	-5.14178e-05	-3.59176e-05	8.06983e-05	-0.000144073
midas_g_230	0.00235721	0.000356353	0.00144768	7.03434e-05	0.00150056	3.3175e-05	0.00139745	0.00104572	-0.000674325	0.000925655
midas_g_23007	0.00226969	0.000719116	-0.000928083	-0.00131812	0.00172601	0.00121361	-0.000879274	0.000388947	-0.00383585	0.000743873
midas_g_23048	0.0010086	-0.00349154	-0.00418998	0.0048787	-0.00933742	0.00410897	-0.00964184	-0.00369805	0.00899815	-0.0018338
midas_g_2305	0.00130371	-0.000310749	0.00105842	-0.00118161	8.67855e-05	-0.00171823	-0.000854315	0.000748122	-0.00127764	0.000825866
midas_g_23052	-0.00214594	-0.000108258	-0.00315295	-0.00139353	-0.00150127	-0.00256955	-0.00310258	-0.00159301	-0.000164925	0.000315792
midas_g_2306	0.000783734	-0.000473072	-0.000227565	-0.000247631	0.000484825	-0.000169639	-1.83437e-05	0.000874282	-0.00116566	-0.000703343
midas_g_23060	-0.00272518	0.00319434	0.00263304	-0.00490962	0.00190473	-0.00201308	0.00254895	0.00525988	-0.00505628	-6.06171e-05
midas_g_23078	0.00161186	0.00115657	0.00837996	0.00124294	0.0089234	0.00139072	0.00829802	-0.000878228	-0.00519909	0.000464351
midas_g_23082	-2.76522e-05	-0.000116109	-0.00146517	0.00037833	0.000723049	0.000239669	0.000530914	-0.00113707	-0.000827136	0.000332403
midas_g_23104	0.000588167	9.0671e-06	0.000492255	-0.000233747	0.0010509	0.000293851	0.000918406	-0.000489301	-0.00119527	-0.000906925
midas_g_23110	0.000581573	-0.00115577	0.00146098	-0.000801295	0.00148808	-0.00140165	0.00112237	0.000757992	-0.000883581	0.000400192
midas_g_23116	0.0126403	-0.00185608	0.0131798	-0.00825493	-0.00794404	-0.0152514	-0.007818	0.0148219	-0.00215852	0.0103268
midas_g_23118	-0.00132539	-0.000319228	0.000136576	0.00109926	0.000643166	0.000113664	-0.000142715	-0.000581926	-0.000461314	-9.231e-05
midas_g_23119	-0.00043578	-0.00103358	7.75809e-06	0.00162199	-0.00235366	-0.000898116	-0.00380096	-0.00102071	0.00308772	0.000671991
midas_g_23133	-0.0077429	-0.00278293	-0.0044426	0.00842308	-0.011849	-0.0007032	-0.0137875	-0.00979419	0.0160904	-0.00475689
midas_g_23142	-0.00300818	-0.000581011	-0.00572998	-0.00158388	-0.00124051	-0.00240409	-0.00247125	-0.00149966	-0.000790913	0.000226586
midas_g_23156	-0.00105852	-0.00020309	-0.00188295	-0.000568115	-0.000295556	-0.000677726	-0.00079474	-0.000592253	-0.000273481	7.83487e-05
midas_g_2318	-0.00224577	-0.0021996	4.31725e-05	0.00318854	-0.000549229	-0.0045346	0.0031644	0.00030254	-0.000193581	0.00649625
midas_g_23223	0.00153977	-0.00145095	0.000410447	0.00597831	-0.00331288	0.00136792	-0.00510874	-0.00294511	0.00470002	-0.00243152
midas_g_23228	0.00403667	0.000826824	0.00406473	-0.00177555	0.00591452	0.000582987	0.00632496	-0.0018234	-0.00283088	0.000411887
midas_g_23239	0.000410957	-1.99665e-05	-2.91468e-06	0.00082194	-0.000436952	-0.000800944	-0.00103898	-0.000600788	-0.000245439	7.03151e-05
midas_g_23241	-0.00132609	-0.000805283	-0.00139064	0.000613994	-0.000766989	-3.58284e-05	-0.00263265	-0.00153092	0.0026463	0.00207022
midas_g_23254	-0.00337636	-0.000707591	-0.00581295	-0.0012024	-0.00360255	0.000437747	-0.00426158	-0.00265074	0.00263246	-0.00274961
midas_g_23270	0.0142035	-0.000298386	0.0114391	0.00375842	0.000195806	-0.0106657	0.00390517	0.0118929	-0.000685569	-0.00196972
midas_g_23276	0.000202055	-4.79942e-05	4.49562e-05	0.000256981	-8.43179e-05	-0.000263038	-0.000244992	-0.000246027	-0.000116515	3.33801e-05
midas_g_23286	-0.00254675	-0.000642011	-0.00438762	-0.00162971	-0.00178403	5.07512e-06	-0.00289898	-0.00174513	0.00305424	-0.00244706
midas_g_23291	-0.00161595	-0.000300273	-0.00269995	-0.000820255	-0.00156453	0.000824315	-0.00152066	-0.000913314	0.00169348	-0.00156688
midas_g_23319	-0.0023371	0.00162137	0.00517752	-0.000319365	0.00395648	-0.00105081	0.00522709	-0.0021192	-0.00389016	0.0040138
midas_g_2332	-0.000611697	0.00126128	-0.00296624	-0.000775808	-0.00156092	0.00156965	-0.000218632	0.000533932	-1.52843e-05	-0.000186722
midas_g_23320	5.41479e-05	6.10174e-05	-0.000127297	-8.25764e-05	-0.000220179	5.6357e-05	5.96217e-05	-0.000196803	0.000143312	-0.000176093
midas_g_23329	0.000471566	0.00639015	-8.85505e-05	0.0028543	-0.00187703	-0.00321037	-0.000452472	0.00427228	0.00359437	0.00400998
midas_g_23342	-0.00381646	-0.000537902	-0.00631971	-0.00158821	-0.00214387	-0.000899961	-0.00328863	-0.0019326	7.27794e-05	-0.000704789
midas_g_23358	-0.00453422	-0.00260089	0.00501449	0.00741617	0.00491637	0.00194281	0.00387281	-0.00501714	-0.000628024	0.0019901
midas_g_23363	0.000100869	-0.000575618	0.00173824	-0.001084	-0.000762725	-0.000605865	-0.00332053	0.00086183	-5.07486e-05	-0.000430948
midas_g_23392	-0.00478675	-0.000161596	-0.00923563	-0.00266012	-0.00207843	-0.00271067	-0.00380251	-0.00203947	-0.00127289	0.000364667
midas_g_23413	0.00116868	-5.67809e-05	0.000462806	0.000661268	-0.000893199	-0.000502375	-0.00206908	-0.000208564	0.000715445	-0.000297204
midas_g_2342	0.00923355	0.0090536	0.0150706	-0.00637897	0.0335443	0.0101031	0.0318253	-0.00806228	-0.0206898	-0.00369153
midas_g_23422	-1.4426e-05	0.000117847	-0.00184874	0.00329359	-0.00461132	0.00563837	-0.00430327	-0.00308082	0.00506276	-0.000536418
midas_g_23435	-0.000142501	0.0046162	0.00160639	0.00164606	0.00459699	0.000939579	0.00426056	-0.00135517	-0.00280585	7.00322e-05
midas_g_23440	-0.000306506	0.00142454	-0.00244676	-0.000772226	-0.00171869	0.0027809	-0.00195723	-0.00115618	0.00200704	-0.00106804
midas_g_23468	-0.00306793	-0.00102215	-0.00643262	-0.000300227	-0.00470003	-0.0012291	-0.00576147	-0.00249324	-0.000509005	0.00100278
midas_g_23491	-0.000156436	0.000389849	-0.00238578	-0.0014213	-0.00180475	-0.0012284	-0.00244292	0.00155712	0.00202658	0.00216721
midas_g_23503	0.0012966	-6.29956e-05	0.000232149	0.00173456	-0.00240865	-0.00166338	-0.00264897	-0.000782709	0.00315957	-0.00295479
midas_g_23509	-0.00271804	-0.000402204	-0.00516371	-0.00133333	-0.00212037	-0.00118332	-0.00210383	-0.00136378	-0.000659851	0.000189039
midas_g_23529	0.00234369	-0.00185097	0.00234879	0.00420211	-0.00926237	-0.00122518	-0.00777371	-0.00076706	0.0136587	-0.00348017
midas_g_23533	-0.00150445	-0.000169141	-0.00184824	0.000833544	-0.00538115	0.00340525	-0.00388634	-0.00102922	0.00367415	0.00386264
midas_g_23538	-0.000112464	-0.000146688	4.50228e-05	0.000111409	-7.01621e-06	0.000162202	-3.09633e-05	-7.25997e-05	1.4746e-05	0.000106127
midas_g_23552	-0.000230872	0.00176946	-0.00127177	0.000885922	-0.000898502	0.000660045	-0.00249657	-0.0015265	0.00075979	0.00132135
midas_g_23570	-0.00427568	-0.000641998	-0.00742998	0.0045231	-0.00928827	0.00495214	-0.0123443	-0.00453254	0.00561627	0.00556425
midas_g_23573	0.000167422	0.00101	7.72754e-05	0.000302412	0.000577919	0.000487063	-0.000485228	-0.000525073	0.000570047	0.000737756
midas_g_23583	-0.00181613	-0.000343424	-5.35991e-06	0.00151149	-0.00147258	-0.000911906	-0.00191062	-0.00110481	0.00288229	-0.00256258
midas_g_23590	-0.00146091	-0.000271464	-0.00273742	-0.0006945	-0.000616023	-0.00112918	0.000891699	-0.000475072	-0.000346024	9.91314e-05
midas_g_23591	0.00967562	0.0035321	0.00718157	-0.00231992	0.0142026	0.0033415	0.0129662	-0.0041828	-0.00929244	-0.00106217
midas_g_23622	-0.00358993	0.000716259	0.00237833	-0.000191528	0.00121431	-0.00213469	0.00351787	0.00218184	-0.00212167	0.00132017
midas_g_23647	-0.000892542	-0.000180208	0.000143806	0.000456686	-0.000751565	-0.000618252	-0.000836907	-0.000157382	0.000984329	-0.000276498
midas_g_23648	0.000796659	-0.000232676	0.000145539	0.0033377	-0.00437562	0.00451324	-0.00434591	-0.00193312	0.00514272	-0.00407314
midas_g_23656	0.000824908	0.00371025	0.00119474	0.00133138	0.00300464	0.000314273	0.00439409	-0.00200862	-0.00203134	0.000229584
midas_g_2366	0.00615915	-0.000602776	0.00279918	0.00622854	0.00362563	-0.00272955	-0.00115931	0.000765843	-0.00326681	0.000510916
midas_g_23660	0.00138215	0.000602392	0.000950814	0.00131527	0.00189674	-0.000827498	0.00252682	-0.000621476	-0.00145689	-0.0031541
midas_g_23665	0.00109231	-5.30703e-05	0.000962688	-0.00126815	0.00171463	0.00141684	0.00168114	-0.000895665	-0.000652367	0.000186895
midas_g_23693	0.00188157	-0.00167965	-0.00314817	-0.000110892	-0.00569154	-0.00482893	-0.00662013	0.00472019	0.00245499	0.0030898
midas_g_23746	0.00249308	-0.00135186	0.00306456	-0.00139149	-0.0014079	-0.000425471	-0.00292228	0.00534674	0.000374346	0.00251354
midas_g_23755	-0.00288857	-0.000405434	-0.0115539	-0.00380176	-0.0255457	0.00255287	-0.021024	0.00397426	0.0166167	0.00541873
midas_g_23768	-0.00530496	0.000294577	-0.00550172	-0.00157021	-0.00208605	0.00048895	-0.00421702	-0.00319466	0.00162688	-0.00154232
midas_g_2377	0.00689753	-0.0012552	0.00659842	-0.00624541	0.0028381	-0.00437183	0.0068609	0.00299149	-0.00817866	0.00624694
midas_g_23782	-0.000658902	-0.000122436	-0.00123464	-0.000313235	-0.000509185	-0.000315316	-0.00050776	-0.000345816	-0.000156065	4.47105e-05
midas_g_23784	0.00311509	0.00295802	0.00115397	0.00145382	0.00178197	-0.000177431	-0.00118237	-0.00522583	0.00363794	-0.00212211
midas_g_23787	0.000433512	-0.00056115	0.000173362	-3.80403e-06	0.000541988	0.000366637	0.000515572	-0.000274682	-0.000200068	5.73169e-05
midas_g_23791	0.000205445	9.1224e-06	0.000177033	-0.000331871	0.000416215	8.14736e-05	0.000282944	-0.000199798	-0.000173472	4.96974e-05
midas_g_23794	0.00151561	-0.00151682	0.000429174	-0.00174593	-0.00278983	-0.0053319	-0.00394818	0.00511312	0.000711688	0.00247402
midas_g_23804	-0.00132452	-0.00130767	-0.000121713	0.00178097	-0.00533977	-0.00430828	-0.00523285	0.0021615	0.00445797	0.0026342
midas_g_23820	-0.00198015	0.00160874	-0.00239333	0.000973931	-0.00348812	0.00195484	-0.00301575	-0.00314373	0.00241936	-0.000361272
midas_g_2383	-0.00504251	-0.00365712	-0.00115973	0.0101211	-0.00896853	0.00106239	-0.0127282	-0.0066302	0.0142131	-0.00231255
midas_g_23847	-0.000364963	0.00370442	-0.00356745	-0.000755118	-0.00236356	0.00384905	-0.00286003	-0.00174908	0.00330146	-0.00304915
midas_g_2387	0.00610182	-0.00283867	0.00307024	0.00366562	0.00255733	-0.00206299	0.00331816	-0.00260655	-0.00107161	-0.0111457
midas_g_23879	0.000492548	0.000443033	0.000714927	0.000633009	0.000914705	6.31555e-05	0.000315197	-0.00105179	-0.000203008	0.000188154
midas_g_2390	0.00228903	-0.000212799	0.000399932	0.00120047	-0.00156712	0.000314795	-0.00129562	-0.000770342	0.00264407	-0.000216826
midas_g_23903	0.00751397	-0.00215811	0.00906841	-0.00794587	0.0070668	-0.00872613	0.0118444	0.0116451	-0.00501804	0.00871776
midas_g_23906	0.00140049	-0.000574305	-0.00649601	-0.00205426	-0.0165673	0.00294642	-0.0103558	0.00519765	0.00908741	0.00793092
midas_g_23911	0.00692536	-0.00240876	0.0011253	-0.00895052	-0.0217032	-0.00788479	-0.0159849	0.0211973	0.0105788	0.0145472
midas_g_23952	0.00437376	0.000446516	0.00304811	9.38907e-05	0.0018029	-0.00101509	0.0034374	0.00335242	-0.000379039	0.00296706
midas_g_23953	0.00316483	-0.00290303	0.00130653	0.000513584	-0.00934767	-0.00716597	-0.00783969	0.0107324	0.00119969	0.00450023
midas_g_23962	0.00611676	-0.0015338	0.00521527	-0.00353451	-0.00574631	-0.00679872	-0.0024254	0.0127426	0.00332526	0.00612952
midas_g_23973	-0.00491388	-0.00108483	-0.0129446	-0.000358754	-0.00937545	0.00579391	-0.0125114	-0.00580765	0.00471326	0.00129916
midas_g_23991	0.000917039	-4.45547e-05	-6.50403e-06	0.00183413	-0.00272989	0.00366447	-0.00231846	-0.00134064	0.00230452	0.00246443
midas_g_24	-1.82715e-05	0.0140456	0.00418893	-9.58148e-05	0.00603452	-0.000351337	0.0068043	-0.00133176	-0.00671722	-0.00144237
midas_g_2400	-0.00135575	0.00355187	0.0187692	-0.00030515	0.0202852	-0.0121819	0.0197445	0.000613083	-0.0148697	0.0047048
midas_g_24012	0.00200097	-0.000336398	0.000158598	0.00523622	-0.00370293	-0.00498156	-0.000993486	0.00740269	-0.00187303	0.000536599
midas_g_24016	0.0013956	-6.78057e-05	-9.89816e-06	0.00279128	-0.00415448	0.00557678	-0.00352835	-0.00204025	0.00532273	-0.00473232
midas_g_2403	0.00196281	0.00139897	0.00261178	0.00213553	0.00494399	-0.000677797	0.00555508	0.00017751	-0.00396669	0.000481749
midas_g_24051	-6.77196e-05	-2.53888e-05	5.731e-05	2.26826e-05	-0.000204299	-4.50741e-06	-7.2658e-05	0.000181986	0.000119031	7.53459e-06
midas_g_24052	-0.00136005	-0.000807275	0.000298199	0.00249487	0.00119179	-0.000462307	6.1374e-05	-0.00126051	-0.00026727	-0.000420362
midas_g_24068	0.000902374	0.00105669	0.00128037	-0.00142996	0.000901655	-0.00109871	-0.0011027	0.00312129	-0.00130544	0.000418554
midas_g_2408	0.000977471	-0.000549674	0.00173327	-0.00150336	0.00183843	0.000445009	0.00241814	-0.000322548	-0.00139808	0.000193492
midas_g_24086	-0.00960108	-0.00176062	-0.000426625	-0.00097423	-0.00477298	-0.00705827	-0.000701084	0.00813982	-0.00259252	0.00104431
midas_g_24089	7.81243e-05	-3.7957e-06	4.52911e-05	-6.86481e-06	5.28031e-05	1.52444e-05	1.23681e-05	-8.10854e-05	-4.66587e-05	1.33671e-05
midas_g_24100	0.000172853	-0.000701222	-0.00135349	-0.000698831	0.000189771	-0.000346596	0.000216853	-0.00106658	-0.000423166	0.000467644
midas_g_24109	-8.39803e-05	-9.5304e-05	-0.000206929	-0.000130681	-0.000206946	0.000137326	7.52845e-05	6.47906e-05	7.19098e-05	0.000121161
midas_g_24113	-0.00856329	-0.001778	0.00383558	5.79322e-05	-0.0105612	-0.00727815	-0.00337971	0.0139109	0.00738284	0.00579133
midas_g_2412	-0.00196553	0.00066514	-0.00554082	0.000361695	-0.0062001	0.00520284	-0.00180777	-0.00270318	0.00261805	0.000762021
midas_g_2413	0.0151096	-0.00906117	0.0125396	0.0087813	0.0129796	-0.00384682	0.00850623	-0.00334256	-0.00184148	-0.00114687
midas_g_24184	0.000540372	-0.000130055	-8.21883e-06	0.00231771	-0.00186169	-0.00164905	-0.00149557	0.000655371	0.00178326	-0.00180055
midas_g_24197	-0.000225763	-8.82225e-05	0.00116753	-0.0014365	0.00099025	-0.000175663	0.00109717	0.000382864	-0.00114488	-0.000354623
midas_g_24219	0.000429234	0.000257335	-0.00202742	-0.000460867	0.000748958	0.000191655	0.000694539	-0.000302347	-0.000287762	8.244e-05
midas_g_24220	-0.00611839	-0.00113691	-0.0113441	-0.00282692	-0.00719697	0.00956325	-0.00613461	-0.00354731	0.00922119	-0.00807266
midas_g_2423	-0.000595674	-0.00016402	0.000290881	-0.000302242	0.000510139	0.000270251	0.000508047	-0.00017999	-0.000302094	-3.33451e-05
midas_g_2424	-0.00186528	-0.000719153	-0.00187492	0.00116628	-0.00267092	0.00147029	-0.0026442	-0.00214977	0.00330888	-0.00152602
midas_g_24257	8.42356e-05	-0.000418196	-0.0014341	-0.00032543	0.00116164	0.00024801	0.00128376	-0.000683954	-0.000498165	0.000142718
midas_g_24272	-0.00383445	-0.000483237	-0.00553915	-0.00115641	-0.00356221	0.00210727	-0.00423541	-0.00252497	0.0058232	-0.00446127
midas_g_24282	0.00164563	-7.00809e-05	0.000315923	0.000114041	0.00164461	-0.000804655	0.00160061	-0.000635266	-0.00177739	0.000294985
midas_g_2433	-0.00266324	-0.00150214	-0.0011342	0.00273733	-0.00301125	-0.000978476	-0.00434558	-0.00345019	0.00587359	-0.000482256
midas_g_24348	0.000731749	-0.000610277	0.000764927	0.00102122	0.000258103	-0.00128737	0.00253291	0.000958708	-0.00249795	-0.00083058
midas_g_24350	0.000133098	0.000598673	0.000195769	0.000437011	-0.000264799	-0.000790819	0.000247914	-0.000617476	-0.000369505	0.000105858
midas_g_24354	0.000376844	-0.000126518	0.000995389	-0.00129539	-0.00151256	-0.00163348	-0.000217017	0.00269129	0.00190941	0.00221317
midas_g_24368	-0.00313076	-0.000659589	-0.00531477	-0.000828761	-0.0030964	0.00151691	-0.00308342	-0.00188243	0.000411926	-0.00015918
midas_g_24413	-0.000570675	0.000473371	-0.000465829	7.02603e-05	-0.001233	-0.00026605	-0.00141314	-0.000189116	0.000831509	-0.00023602
midas_g_24428	0.000739894	0.000814402	0.00271422	-0.00136215	0.00466962	0.000882875	0.00446136	8.00262e-05	-0.00352226	-0.000952086
midas_g_24437	0.00474027	-0.00487804	0.00324831	-0.00253026	-0.0152434	-0.0105188	-0.00780231	0.0136965	0.011719	0.00658397
midas_g_24449	-0.000552255	-0.00011482	-0.000876227	-9.27487e-06	-0.000768165	0.000745175	-0.00069707	-0.000416883	0.000770147	-0.000567371
midas_g_24497	0.000408747	-0.000116033	0.000471068	-3.87278e-05	0.000791601	0.000185414	0.000166251	0.000186712	-0.00094524	-0.000435495
midas_g_24506	-0.00246272	-0.000735232	-0.00197734	-0.0008131	-0.00265555	0.000886084	-0.00123651	0.000364784	0.00280675	-0.000908599
midas_g_24527	0.000148632	-0.000545739	-0.00069238	-0.000143266	-0.00133482	-0.00132443	-0.00230495	0.000560986	0.000733377	-0.000230769
midas_g_24536	-2.58481e-05	-0.00187429	-0.00246507	-0.00104359	-0.00213383	0.00157241	-0.00236797	0.00168349	-0.00131709	0.00037733
midas_g_24537	6.44735e-05	0.000734757	-0.000594108	-0.000265067	-0.000512176	0.000694026	-0.000451319	-0.000184373	0.000655347	-0.000592653
midas_g_24539	-0.000424305	0.00563926	-0.00790186	-0.00196688	-0.00503479	0.00675846	-0.00107459	0.00319047	0.000327796	-0.000695854
midas_g_2455	-0.000132754	-2.46681e-05	2.2501e-05	2.39123e-05	5.23115e-05	2.37286e-05	8.10295e-05	-4.31703e-05	-3.14435e-05	9.00816e-06
midas_g_2456	0.0017609	-0.000873051	0.00791743	-0.00423143	-0.00139713	-0.00600348	0.00477533	0.00994614	0.00157494	0.00769219
midas_g_24596	-0.00692661	-0.0027727	-0.017277	-0.000822855	-0.0332626	-0.0107725	-0.0331497	0.00632795	0.0268291	0.00138589
midas_g_24599	0.000547304	2.23759e-05	0.000708695	-0.000856005	0.00137511	0.000368084	0.000970403	-0.000356699	-0.00049326	0.000103152
midas_g_246	0.000999555	-0.00127385	-0.00116968	-0.00195192	0.000356495	0.000113005	0.000529057	-0.00200498	-0.000860748	3.82991e-05
midas_g_2460	0.00730868	-0.00650175	0.00328898	0.022551	-0.00964954	-0.00413183	-0.0153411	-0.00735156	0.0113549	0.00168049
midas_g_24601	0.00143586	0.000765116	-6.18088e-05	-0.000548582	-0.000237642	-0.000364099	0.0010525	0.00155309	-0.000263461	0.000609657
midas_g_24621	0.00113576	0.00261042	0.00250327	-0.000427855	0.00542783	0.0015915	0.00591672	-0.00240909	-0.00269865	0.000430283
midas_g_24640	-0.000136543	-0.00143408	-0.00291034	0.00419119	-0.00914048	-0.000680972	-0.0110614	-0.000343138	0.0065562	0.000738997
midas_g_24693	-0.000174487	-0.000127661	-0.000892236	-0.00112873	-0.000912067	-0.00106684	-0.00104248	0.00136103	0.000641139	0.00147372
midas_g_2470	-0.00637933	-0.00406937	0.00287213	0.00823094	0.00532598	-0.00167832	0.00940318	-0.00183496	0.000672378	0.00518799
midas_g_24700	-0.00137034	0.000593834	0.00219233	-0.000626687	0.000102106	-0.00189988	0.000195669	0.000659966	-0.000832242	0.00167592
midas_g_24725	-0.000555641	0.00124908	-0.0026334	-0.000669379	2.4165e-07	0.00129733	0.00145938	-0.00176106	-0.00229889	0.00078767
midas_g_24741	0.00133571	0.000140221	0.000966283	0.000615068	-0.00121193	-0.000114124	-0.00196084	0.00103996	0.00212567	0.00141992
midas_g_24749	0.000953924	-0.000935133	-0.00168132	0.00399919	-0.00752628	0.00320067	-0.00232171	-0.00474646	0.00697097	-0.00341464
midas_g_2475	0.00182576	-0.00450135	0.00749395	0.00511723	0.0072366	0.000706796	-0.00132453	-0.000472839	-0.00129019	-0.00148599
midas_g_24753	0.00203553	-0.00113114	0.00264175	0.00121648	-0.00660029	-0.00632392	-0.00685656	0.00417764	0.00847074	0.00388312
midas_g_24756	-0.000229628	0.000687783	-0.00159645	0.00622898	-0.00918511	0.00155062	-0.0108202	-0.0049683	0.0138835	-0.00565169
midas_g_24765	0.000230502	0.000175641	-0.000504675	0.00019419	-0.000630903	0.000231632	-0.000429592	4.54477e-05	0.000550262	-0.00052758
midas_g_2477	0.0133739	0.00240941	0.0064725	-0.00461302	0.00376018	-0.0024586	0.00354289	-8.59819e-05	-0.00570899	0.00929405
midas_g_24771	-0.00315476	-0.000271457	-0.00460805	-0.000695108	-0.0036755	0.00233807	-0.000592494	-0.00092668	0.000418396	5.02369e-05
midas_g_24785	0.00271136	-0.000239591	-9.60316e-05	0.00560796	-0.00479648	-0.00394599	-0.00715393	-0.00413673	0.00713559	-0.00664242
midas_g_24791	-0.00140437	-0.00111728	-0.0016351	-0.00111885	-0.00115029	0.000479961	-0.00271305	5.06512e-05	0.00219526	-0.0027617
midas_g_24813	0.000115922	-0.000136968	0.000150371	0.00123921	-0.000598044	-0.00133597	-0.00126741	-8.17818e-05	-0.000536573	0.000153721
midas_g_24864	-1.90321e-05	-1.22904e-05	-5.95741e-05	-8.52911e-05	-2.70533e-05	-4.04007e-05	1.40316e-05	-6.02108e-05	-3.56572e-05	1.02153e-05
midas_g_24878	0.00135082	0.00254854	0.000896137	0.00135933	0.000705143	-0.0010411	0.00155736	-0.000228153	-0.000164386	0.000181442
midas_g_24884	2.13957e-05	0.00428497	-0.00407498	-0.00151835	-0.00327379	0.00426868	-0.00280916	-0.00162438	0.00423778	-0.00376772
midas_g_24885	-0.00128806	-0.000656851	-0.000871812	0.000846006	-0.00234836	0.00212953	-0.00167433	-0.000518905	0.000816126	0.000631871
midas_g_24889	0.00021656	0.000419861	-0.000553956	3.91663e-05	0.000714286	-0.000122934	0.000404592	-0.000907726	-0.000545932	0.000156402
midas_g_249	0.000414891	-0.00116914	0.00741841	0.00528905	0.00567632	0.00400377	0.00265394	-0.00659937	0.000733357	0.00319994
midas_g_24908	0.000856077	0.0025256	-9.51353e-06	0.00268281	-0.00399304	0.00536007	-0.00339125	-0.00196097	0.00337085	0.00360476
midas_g_24916	-0.00243775	0.000712547	-0.00340017	0.00146427	-0.00400554	0.00110681	-0.00465341	-0.00161912	0.00234083	0.000735175
midas_g_24922	0.000670669	-0.000229906	0.000963056	0.000903711	0.00232517	0.000833725	0.00252936	-0.000577133	-0.00131403	0.000286127
midas_g_2493	0.00272676	-0.00218271	0.00253731	0.00282428	-0.00305037	-0.00526246	-0.0020206	0.00524907	0.00113281	0.00100382
midas_g_24942	0.000318544	-1.54766e-05	-2.25925e-06	0.000637107	-0.000338693	-0.000620832	-0.000805344	-0.000465686	-0.000190246	5.4503e-05
midas_g_24969	0.000526921	-0.000452107	0.000358604	-0.000174009	-0.000640936	-0.000738304	-0.000580821	0.00036214	-0.000268229	7.68442e-05
midas_g_24975	-0.000117747	-2.18796e-05	-3.31193e-07	9.33964e-05	-4.96506e-05	-9.10106e-05	-0.000118059	-6.82671e-05	0.000117349	0.000125492
midas_g_24993	-0.00224099	-0.000886582	-0.00166481	-0.00113226	-0.000676113	-0.000774433	-0.00136373	-0.00061325	-4.30792e-05	8.21557e-05
midas_g_250	-2.92587e-05	-0.000192166	0.00028846	0.00077949	-0.000400048	-0.000959742	-0.000220026	0.00206803	-0.000752747	-0.000157451
midas_g_25039	-0.00187036	0.00197278	-0.00470405	-0.00303008	-0.00135425	-0.0052825	-0.00411682	0.000874202	-0.000260284	0.00280688
midas_g_25047	-0.00463192	-0.000865979	-0.00479989	-0.00286588	-0.00373224	-0.00133053	-0.00463211	-0.00271703	0.00702667	-0.00625537
midas_g_2505	0.042407	0.0053736	0.0328107	-0.00607904	0.0486666	0.00930992	0.0498606	-0.0169825	-0.0222284	0.00992695
midas_g_25053	-0.000173726	-5.32711e-05	7.81783e-05	0.000104865	-0.000124552	6.72533e-06	-0.000324364	-2.63545e-05	0.000121497	0.000225197
midas_g_25064	-5.5885e-05	-1.03845e-05	-0.000104716	-2.65672e-05	-6.59765e-05	8.85638e-05	-5.60331e-05	-3.24009e-05	8.45292e-05	-7.51531e-05
midas_g_25076	0.00549011	-0.00237878	0.00276868	-0.00374935	-0.00370204	-0.000573668	-0.0053292	0.00984979	0.0046879	0.00669652
midas_g_25083	7.65476e-05	-0.000514141	0.000595094	-0.000625663	0.000710107	0.000157931	0.000533821	-0.000196631	-0.000556666	-0.000137499
midas_g_25085	-0.00103092	0.00117287	-0.00554744	-0.00178369	-0.00552086	-0.000270006	-0.00552445	0.00253198	0.000232742	0.00261076
midas_g_25088	0.0012721	-6.18056e-05	0.000133108	0.00211932	-0.00336896	0.00455095	-0.003012	-0.00151396	0.00431256	-0.00387819
midas_g_25094	0.000217241	-0.000402109	0.000176629	0.000431022	0.000858688	0.000306627	0.000691576	-0.000170471	-0.00048633	-0.000105804
midas_g_251	0.00643637	-0.00368526	0.00498473	0.00144995	-0.00233761	-0.00621725	-0.00489789	0.00477915	0.00354488	0.00333523
midas_g_25102	-0.00170422	3.59715e-05	-0.00253783	-0.000618376	-0.000276672	0.000405832	-0.000697327	-0.000810417	0.000144066	-0.000393071
midas_g_2511	0.00202622	-0.00184573	0.00212215	0.00209458	0.00539135	0.00187787	0.00456534	-0.00166317	-0.00250225	0.00114885
midas_g_25114	0.00138995	3.59605e-05	0.000506313	-0.00140195	-0.000909795	-0.000638524	-0.000404992	0.00260933	0.00090028	0.0013979
midas_g_25115	2.62718e-05	-1.27642e-06	-1.8633e-07	5.25451e-05	-5.11925e-05	-3.17012e-05	-6.64204e-05	-3.84073e-05	0.000100199	-8.90848e-05
midas_g_2512	0.00590781	0.0023534	0.00411622	-0.000894193	0.00871481	0.00262019	0.00850151	-0.00163106	-0.00560937	-0.000470753
midas_g_25139	0.000332893	0.00133696	0.00032179	0.000176192	0.000647736	2.20932e-05	0.00102961	-0.00054855	-0.000461862	3.95035e-05
midas_g_25143	0.000241734	0.000576348	-0.000352559	-1.41223e-05	-0.00115338	0.0010825	-0.000383101	1.32895e-05	0.000426928	0.000382821
midas_g_25161	0.000834568	-0.00137902	0.000404889	0.00240798	-0.00274597	-0.00237166	-0.00326937	0.000160629	0.00314247	-0.00168224
midas_g_2517	0.0023396	-0.000629248	0.00186951	0.000667511	3.79668e-05	-0.000651164	0.000322812	-0.000372918	-0.000660382	0.00102849
midas_g_25171	-0.00145249	4.20302e-05	-0.00252618	-0.000222301	-0.00123397	0.00150465	-0.00186485	-0.00121218	0.00168896	-0.00177079
midas_g_25177	-0.000710863	-0.000132092	-0.00103629	-0.000384864	-0.00057213	-0.000224874	-0.000712748	-0.000412143	0.00107522	-0.000955957
midas_g_25180	-0.00311046	-0.00043829	-0.00164066	-0.00147201	0.000199674	-0.000752904	-0.00183242	-4.21277e-05	-0.000765068	0.000403896
midas_g_2519	0.00161532	-0.000134512	0.000909231	0.00299839	-0.00171795	-0.00279758	-0.00487519	0.00210803	0.0021255	0.0014513
midas_g_25190	0.00462389	-0.00297996	0.00232612	0.000830323	-0.00260276	-0.00355047	-0.000826983	0.00310538	0.00248481	0.0021589
midas_g_25203	0.00436941	-0.0007275	0.00377744	-0.000367273	0.000198289	0.000759329	-0.000321758	0.00402315	0.000160743	-0.00155284
midas_g_25222	0.00140978	-3.35327e-05	0.00295955	0.000564744	0.00849631	0.00321025	0.00783742	-0.0028543	-0.0042094	0.000196788
midas_g_25250	-0.000412678	0.000158885	-0.000329694	0.00122804	-0.000337003	-0.000778594	-0.000756407	-0.000612517	0.000475332	-0.000282845
midas_g_25255	-0.00110634	0.00316208	-0.00532843	-0.00172546	-0.00392796	0.00527271	-0.00333597	-0.00192901	0.00503251	-0.0044743
midas_g_2527	-0.00287145	0.0001045	0.000884373	0.0179438	-0.0330171	0.018809	-0.0221027	-0.0181269	0.0248869	0.0187403
midas_g_25310	-0.000395856	-0.000510707	0.00112604	0.00130018	0.00121598	0.00103521	0.00154185	-0.00120109	-0.000101998	0.0002832
midas_g_25318	0.00289631	-0.000633152	-0.00101531	-0.00214189	-0.00474925	-0.00692056	-0.0048672	0.00589887	0.00065158	0.00193212
midas_g_2532	0.000273519	0.000849144	0.00332268	0.00447177	0.00258551	-0.0030658	0.00417865	0.00272958	-0.00353948	0.00167617
midas_g_25326	-0.00197312	-0.000288597	-0.00511892	-0.000112666	-0.0059693	0.0047273	-0.00294615	-0.00144657	0.00176592	0.00246811
midas_g_25376	0.000458132	-0.00120677	-0.00161312	0.00324224	-0.00347206	0.00121344	-0.00548272	-0.00210028	0.00466604	-0.00206404
midas_g_2538	0.000786886	-0.000388066	0.000674054	-0.000276035	-0.000772692	0.000868789	0.000700502	4.25824e-05	-0.000126304	-2.25057e-05
midas_g_25390	-0.000348171	0.0019588	0.000175682	0.000737858	0.00101592	5.93378e-05	0.00124896	-0.000827635	-0.000575813	0.000164963
midas_g_25393	-0.0030916	-0.00260248	0.00482305	-0.00270799	-0.00347218	-0.00627948	-0.00126529	0.013778	-0.000320556	0.00320618
midas_g_25395	-0.00269529	-0.000506243	-0.00507329	-0.00131906	-0.000109013	-0.000841204	-0.00215314	-0.00146042	-0.00055587	0.000106228
midas_g_25398	0.00183756	0.00269235	0.00231597	0.00277316	0.00380946	-0.000360751	0.00509937	-0.00188371	-0.00184019	0.00194006
midas_g_25399	0.000299966	0.000267561	0.00370206	0.00178987	0.00510352	0.000603089	0.00726253	0.00128827	-0.0034236	0.00220447
midas_g_25409	-4.3845e-05	-9.3082e-05	0.00120001	0.00268307	-0.00448795	-0.0056959	-0.00424626	0.00252298	0.00327369	0.000462261
midas_g_25411	-0.00176117	-0.00100501	0.000613059	0.00425507	-0.00213417	-0.000438587	-0.00621294	-0.00273293	0.00378076	2.10323e-05
midas_g_25425	0.000751737	-5.01736e-05	0.000690859	-0.000789408	0.000343588	-0.000338061	-0.000654248	0.00092364	-0.000497537	0.000142538
midas_g_25435	0.000242978	-0.00126418	0.00164281	0.000242828	0.00356236	0.000931471	0.00348625	-0.000395797	-0.00242076	-0.000207165
midas_g_25480	-0.000266237	7.13232e-05	0.000100133	0.000315441	-0.000328608	-0.000217932	-0.000645214	-0.000223971	0.000677563	0.00074756
midas_g_25484	9.2007e-05	-4.4702e-06	8.10889e-05	-0.000106818	0.000162035	4.53077e-05	0.000141605	-7.54434e-05	-0.000247808	-0.000216232
midas_g_25511	0.00074646	0.000421972	0.000176787	0.00154015	-0.00102446	0.000879465	-0.00318991	-0.000714295	0.0023129	0.000478484
midas_g_2552	0.000717703	-3.48699e-05	-0.00172324	-0.00112497	0.00126396	0.000353424	-0.000152467	0.00189079	-0.00193303	-0.00168672
midas_g_25535	0.00108046	-5.24946e-05	-7.66308e-06	0.00216099	-0.00321637	0.0043175	-0.00273162	-0.00157955	0.00412082	-0.00366373
midas_g_25538	0.000589397	0.000960855	0.00216192	-0.00181081	-0.00583892	-0.00326973	-0.00323613	0.00795345	0.00263667	0.00394742
midas_g_25548	0.000137646	4.44815e-05	3.32426e-05	0.000173307	-5.47825e-05	3.10263e-05	-0.000164254	-0.000102907	-1.28661e-05	8.61967e-05
midas_g_2555	0.0396309	0.0151302	0.0259985	0.00132999	0.0150209	-0.018574	0.0233438	0.0159976	-0.0190007	0.00203116
midas_g_25575	0.00249872	-0.00166436	0.00249716	-0.00169697	0.00304532	0.000393591	0.00354301	-0.000974708	-0.00177433	0.000615085
midas_g_25579	-0.00184321	-0.00185378	-0.00444655	-0.00247766	-0.0121573	0.000376298	-0.00760299	0.00446091	0.0068022	0.00433481
midas_g_25591	-0.000516809	-0.000172956	0.000310633	0.000169103	-0.000611902	0.000470601	-0.000337471	-0.00028776	0.000655055	-0.00101864
midas_g_25603	0.00126528	0.0011964	0.00685129	-0.00120851	0.0109935	0.00292885	0.00845016	-0.00165568	-0.00695716	-0.000397586
midas_g_25619	-0.00265807	-0.0006429	-0.00411801	0.00411294	-0.00931665	0.00902649	-0.00857241	-0.00479605	0.00985208	0.00266875
midas_g_25620	-0.00455977	-0.00212761	-0.0147106	-0.00198622	-0.0189523	0.00409683	-0.0177645	0.00078539	0.0115557	-0.00434736
midas_g_2563	-0.0207686	-0.00167462	-0.0374873	-0.0066158	-0.0173137	-0.00395528	-0.00869484	-0.0101958	0.00194062	-0.00500593
midas_g_25633	0.000263641	0.00052324	-1.36655e-05	0.000304962	0.000440686	-2.17864e-05	0.000560098	-0.000452495	-0.000205809	-0.000378699
midas_g_25676	0.000145584	0.00292059	-0.00173937	-0.001086	-0.00138908	-0.00070689	-0.000148497	0.00184155	-0.000417476	0.000119602
midas_g_25706	5.17873e-05	-0.000637376	4.67946e-05	0.000856757	0.0008405	0.000270968	0.000808338	-0.00043066	-0.000313676	8.98641e-05
midas_g_25713	-0.00279872	-0.000533698	-0.00201299	-0.000446686	-0.00124979	-0.00210849	0.000693229	0.00127192	-0.000777015	0.000124943
midas_g_25744	-0.00727158	0.002822	-0.0157683	0.00281459	-0.0162748	0.0182242	-0.0165323	-0.00955928	0.0158698	-0.00113777
midas_g_25753	0.000804306	0.000145022	0.000339688	0.000586799	0.00122709	0.000451818	0.000851171	-0.000758641	-0.000216687	0.000353588
midas_g_25756	-0.00127004	-0.000375536	-0.00239195	-0.000580007	-0.000834044	-0.00084137	0.000471327	-9.67958e-05	8.35354e-06	-3.03503e-05
midas_g_25795	0.000472886	0.00109514	0.00155381	-0.00135186	0.00261011	0.000602499	0.00268587	-0.00055157	-0.00169049	0.00018598
midas_g_25803	6.19229e-05	-0.000162878	-0.000323293	-0.00016926	7.69224e-05	0.000206645	-0.000286186	-0.000165486	0.000313298	0.00016949
midas_g_25804	-6.87614e-05	-0.00253517	0.00345489	-0.000528134	0.000417939	-0.00351549	-0.0016643	0.00607792	-0.00255416	0.00115509
midas_g_25810	-0.00387112	-0.00218068	-0.0108021	-0.00268914	-0.00581852	0.00855711	-0.00725329	-0.00440606	0.0102707	-0.00635828
midas_g_2582	0.00188846	0.00315278	0.000342596	0.0105581	-0.00855084	0.0102256	-0.00871654	-0.00904149	0.0119838	0.00851215
midas_g_25828	-0.00113375	-0.000415341	-0.00228687	-0.000986196	-0.000994176	0.00166233	-0.00101888	-0.000830743	0.00126978	-0.00125671
midas_g_25851	-0.000892258	0.0014837	-0.00179018	0.00126694	-0.0024395	0.0024087	-0.00139983	0.000383878	0.00087823	-0.00107418
midas_g_25855	-0.00550223	-0.00087271	-0.0115221	-0.000862041	-0.00948344	0.0087194	-0.00899803	-0.00515812	0.0133428	-0.0109665
midas_g_25860	0.000628584	4.85622e-05	5.86913e-05	0.000258804	-6.10148e-05	-0.000271317	9.44223e-05	-0.000102912	0.000375768	-0.000162148
[truncated: 4,791 more rows]

## Sheet: V4
Genus	Process_type_RDA1	Process_type_RDA2	Industrial_load_RDA1	Industrial_load_RDA2	Temperature_RDA1	Temperature_RDA2	Continent_RDA1	Continent_RDA2	ClimateZone_RDA1	ClimateZone_RDA2
966-1	0.0209195	0.000297668	-0.0295762	0.000786836	0.0408284	0.00894085	0.0419966	-0.00485571	0.0330007	0.00692807
AAP99	-0.0565122	0.0209123	0.0771804	0.0172606	-0.0853982	-0.00757168	-0.0697494	0.0190038	-0.0631869	0.0121586
Abditibacterium	0.00609102	-0.00207409	-0.00601105	-0.000929535	0.00803467	0.00485814	0.00700106	-0.00602001	0.00539939	-0.000920923
Acanthopleuribacter	-0.00143795	0.00081422	0.00161274	0.00216588	0.00016882	-0.00185212	0.00200052	0.00473411	-0.000920807	-0.000856226
Acetitomaculum	-0.000433759	-0.00111863	-0.000883165	-0.0028564	0.00444228	-0.0012057	0.00713646	-0.000693551	0.00332475	-0.00185253
Acetoanaerobium	0.00483072	0.00131706	0.00409137	-0.0100064	0.00887868	-0.000630598	0.0085741	0.00194792	0.0097995	-0.00906617
Acetobacter	0.00389568	-0.000572808	-0.00658795	0.00212652	0.00190445	-0.00295159	-0.00158211	-0.000411085	-0.000970586	-0.000573347
Acetobacterium	0.0008757	-0.00206599	0.0109502	0.00402606	-0.0172456	0.00658994	-0.0173972	-0.00222755	-0.0110027	-0.00350467
Acetomicrobium	-0.00202661	-0.00165322	0.000329522	0.00298119	-0.00179731	-3.56462e-05	-0.00288662	-0.000754683	-0.00274409	0.00165764
Acetonema	0.00467947	-0.00199784	0.00322823	0.00176939	-0.00410551	0.000488552	-0.00425279	-0.000554101	-0.0020662	-0.00152462
Acholeplasma	0.00443823	-0.00100629	-0.00356874	0.00449962	0.00311635	0.00825544	0.00183097	-0.00211066	0.00507348	0.00248151
Achromobacter	-0.00386247	-0.00284373	0.000631545	0.000184169	-0.00375204	0.00287834	0.000789724	-0.000783618	0.00134739	-0.00338931
Acidaminobacter	0.00297561	0.00193521	-0.000925315	-0.00216266	0.000911184	0.00113036	0.000644837	-0.000947424	0.00183649	0.000397848
Acidaminococcus	0.00174301	-0.00346959	0.012712	0.00113952	-0.014494	0.00221276	-0.0154539	-0.00353723	-0.00940112	0.00167352
Acidibacter	-0.0350984	0.00277727	0.0354505	-0.0186432	-0.00918044	-0.0242758	0.00216443	0.0180372	-0.00446097	-0.0205039
Acidipropionibacterium	0.000108996	-1.60264e-05	-8.33995e-05	6.14796e-05	5.3284e-05	-8.25817e-05	6.88391e-05	-0.000101036	-2.71557e-05	-1.60415e-05
Acidisoma	0.00023784	-3.49713e-05	5.56859e-05	2.85965e-05	-0.000124447	0.000104221	-0.000110876	-1.37904e-05	-0.000128094	0.000152642
Acidocella	0.000761952	-0.000423699	0.000123821	-9.77093e-05	5.39e-05	-0.000124941	-0.00019782	-7.87201e-05	8.14287e-05	0.000279938
Acidomonas	0.00017656	-2.59608e-05	8.01772e-05	0.000142431	-8.82925e-05	9.79729e-05	-8.23082e-05	-1.02372e-05	-0.000141339	0.000239387
Acidovorax	-0.00586692	-0.00631715	0.013076	0.0105112	-0.00916789	-0.00704301	-0.000152587	0.0238049	-0.0075233	-0.010993
Acinetobacter	0.0252029	-0.0321827	0.0713603	0.0210861	-0.137476	0.0226927	-0.0913636	0.0114781	-0.084383	-0.0196485
Actibacter	-0.00376055	0.000436163	0.00419876	0.00211901	-0.00525134	0.00434866	0.00650192	-0.00223336	-0.00674551	0.00927988
Actinobacillus	0.00218206	0.0019629	0.00268528	-0.00484354	0.00751835	0.00582911	0.00549434	-0.000993528	0.00783011	-0.00200717
Actinomyces	-0.0125562	-0.00541067	0.0212257	-0.00435745	-0.0240987	-0.000365476	-0.0190162	0.00637521	-0.0144009	-0.0107743
Actinotalea	-0.00149645	0.00100433	0.00194086	-0.000375746	-0.00322847	0.000477117	-0.00185911	-0.00020668	-0.00193984	-0.000978188
Acuticoccus	0.000677951	-8.22817e-05	-0.00123779	0.000401653	-0.000102388	-0.000370371	0.000369642	-0.000718199	-0.000248314	-0.000146685
ADurb.Bin063-1	0.00435786	-0.00158569	2.94106e-05	-0.0033909	0.00692573	0.00438806	0.00705099	-0.00219465	0.00810106	0.00231044
ADurb.Bin118	0.00121755	-0.000306318	9.64061e-05	0.000818156	0.000970148	0.000505101	0.00121558	0.000326624	0.00148634	0.000744988
Aequorivita	-0.000824398	0.0031935	0.000712447	-0.000241749	-0.0016486	0.000278915	-0.00176994	-0.00029142	-0.00116932	-0.000462435
Aerococcus	-0.000125956	0.00108858	0.00162922	-0.000414863	-0.000860378	0.000823325	-0.000307059	-0.000810295	-0.000220997	-0.00169577
Aeromicrobium	-0.0140782	0.013187	0.0151192	-0.00306649	-0.0211901	-0.00491094	-0.0295709	-0.00321002	-0.0175871	-0.00487885
Aeromonas	0.00110938	-0.0286144	0.02602	-0.0314889	-0.0317001	-0.0154829	-0.0028864	0.00897158	6.84332e-05	-0.0359026
Aerosphaera	0.000626327	-0.000473548	0.000273321	-0.000982284	0.000526137	-0.000322324	0.000303991	1.77281e-05	0.000354367	-0.000360898
Aestuariimicrobium	-0.00351589	-0.00021786	0.00452209	0.00245721	-0.00609373	0.00257751	-0.00679827	-0.00138978	-0.00424533	0.00250556
Aestuariimonas	-5.09843e-05	1.8313e-05	6.68074e-05	0.00011868	-1.9631e-05	-6.02064e-05	4.64227e-05	0.000204599	-3.66535e-05	-2.16521e-05
Aetherobacter	-0.033714	0.00150426	0.0277052	0.00169191	-0.0283321	0.000289676	-0.0260042	0.00889134	-0.0172521	-0.00862689
Afipia	-0.0167543	0.00691945	0.0141671	-0.00394415	-0.0109647	-0.0104839	-0.00456103	0.00755816	-0.00354178	-0.00724566
Agathobacter	-0.00785096	0.00204176	0.0404739	0.00923288	-0.0423361	0.00667491	-0.0365231	0.00928688	-0.0318077	0.00399497
Agitococcus_lubricus_group	-0.05997	0.0143349	0.120468	0.0148046	-0.126054	-0.0238495	-0.119436	0.0240138	-0.0974023	-0.0219901
Ahniella	-0.0351064	0.013529	0.0392865	-0.0134052	-0.038117	-0.0237071	-0.0198888	0.010419	-0.0254488	-0.047435
Akkermansia	-0.00151943	0.00144856	0.0146629	0.00471215	-0.0162309	0.00482783	-0.0170791	0.00326251	-0.0119645	-4.88749e-05
AKYG587	0.00105553	0.00126557	-0.000613066	-0.00135399	-0.000179088	-0.00301851	0.00179241	0.000154463	-0.00184805	-0.000929107
Albibacter	-3.65051e-05	1.31123e-05	3.35432e-05	-9.16786e-06	-5.78124e-05	3.25756e-05	-6.59772e-05	-2.53641e-05	-8.43245e-05	0.000142821
Albirhodobacter	-0.000232826	0.000601724	6.50116e-05	0.000648692	-0.000615912	-0.000232905	0.00012045	0.000753976	-0.0012115	0.000628502
Alcaligenes	-0.00572541	-0.00919376	-0.00345321	0.000127768	-0.00678828	0.00462721	0.00977017	-0.00155976	0.00930788	-0.0103828
Alcanivorax	7.66936e-05	-3.57559e-06	-8.11557e-05	-1.30352e-05	-0.000119502	6.7336e-05	-0.000118282	-3.17733e-05	-0.000112003	0.000125389
Algoriella	0.00370496	-0.00187025	0.00873124	0.00823595	-0.0117527	0.00624956	-0.0124183	-0.00232552	-0.00868513	0.00245282
Algoriphagus	-0.00100301	0.003255	0.00179556	0.000179711	-0.00319703	0.00108872	-0.00212099	-0.000461234	-0.00181481	-0.000487322
Alistipes	-0.00221575	0.00412595	0.0240059	0.00854302	-0.0294454	0.00858152	-0.0274802	9.12772e-06	-0.0214348	0.00596018
Aliterella	-0.00239638	0.00117659	0.00161733	0.000542325	-0.0036392	0.00224449	-0.00324662	-0.000514772	-0.00179793	-0.00139967
Alkalibacter	0.00084102	0.000108803	-0.00103878	0.000352111	4.66341e-05	0.000133908	0.000423115	-0.000592898	7.37514e-05	5.19418e-05
Alkalibacterium	0.000737898	9.41545e-05	-0.00105998	0.00038502	1.89378e-05	-6.86364e-05	0.000276633	-0.000603328	-0.000191777	-5.89525e-05
Alkanindiges	0.0413315	-0.00737532	0.0320435	0.0133925	-0.0271857	-0.00332452	-0.0136859	-0.000990473	-0.0350319	0.02135
Allochromatium	0.000239531	-1.70953e-05	4.27871e-05	-0.000284113	0.000422626	1.72033e-05	0.000323185	-0.000105128	0.000255504	-0.000347363
Alloprevotella	0.0090825	-0.000884004	0.00500154	-0.00433411	0.00385821	0.00156106	0.00425689	-0.000530984	0.0058934	-0.000396125
Allorhizobium-Neorhizobium-Pararhizobium-Rhizobium	0.0098724	0.00937507	0.00568354	0.00578477	-0.0172577	-0.00204191	-0.016295	-0.00672933	-0.0166372	0.0059126
alphaI_cluster	0.0088392	-0.0158609	0.00322405	-0.0108221	0.00323753	-0.0145509	0.010325	-0.0045648	0.00951884	-0.00386761
Altererythrobacter	0.012755	-0.000121166	-0.00967351	-0.00467639	0.0160008	-0.0109186	0.00986562	0.00127649	0.00438531	-0.012695
Alterococcus	0.00750391	-0.00296929	-0.015212	0.00516565	0.0125211	0.00808138	0.0033593	-0.00298836	0.000381714	0.000612099
Alysiella	0.00186098	-0.00187677	0.0100586	0.00652763	-0.0172955	0.0100582	-0.0168323	-0.00240233	-0.00943341	-0.00491645
Amaricoccus	-0.00494529	0.00736789	0.000429834	0.00940238	-0.00635921	-0.00736358	-0.00252471	0.00127257	-0.0109589	-0.00547071
Aminiphilus	0.00236119	-0.00023727	-0.00197458	0.00012108	0.00302752	0.00241604	0.00177202	-0.000460344	0.00235655	0.000724244
Aminivibrio	0.00290536	-0.000220586	-0.000702025	-0.00149747	0.00246211	0.000994505	0.00356025	-0.00116032	0.00295213	0.000955647
Aminobacter	-0.0108687	0.0129172	-0.00267597	0.00774018	-0.0124161	0.00068402	-0.0187275	-0.00153432	-0.0122394	-0.00348073
Aminobacterium	0.000626879	5.8807e-05	-0.000449613	-0.000355449	0.000739318	5.27788e-06	0.000773818	-0.000450151	0.000785927	-0.000146726
Amnipila	-2.9307e-05	-3.77702e-05	9.23435e-05	0.000213652	-0.0003709	0.000231813	-0.000318504	-3.96144e-05	-0.000170221	-0.000100554
Amphiplicatus	0.0100425	-0.00104683	-0.0459618	0.0105984	0.0126945	-0.00145946	0.0243971	-0.0190834	0.00777052	0.00323173
Anaerocella	0.00535489	-0.00577587	0.00822475	-0.00164919	-0.00540692	0.00588086	-0.00231204	0.00685887	-0.000878597	-0.00251983
Anaerofilum	0.00238693	-0.000189896	0.000784538	-0.00130906	0.000457816	-0.000619788	3.82607e-05	1.57769e-05	0.000465728	-0.00137181
Anaerofustis	0.00215925	-0.000922085	-0.0010659	-0.000884284	0.00205227	0.00125112	0.00214909	0.000542744	0.00246319	-0.000776249
Anaerolinea	0.0239383	0.00600532	-0.0428259	-0.0132175	0.0656623	0.0120394	0.0531948	0.0193328	0.0596769	0.00775541
Anaerolineaceae_UCG-001	0.00530743	-0.00278106	-0.00624756	-0.00230387	0.00992432	-0.00182	0.0113383	-0.000909727	0.0115161	0.0052238
Anaeromusa-Anaeroarcus	0.0050849	-0.00172478	0.00216992	-0.00339916	0.00456212	-0.00123388	0.00608592	-0.00126466	0.00624947	-0.000685831
Anaeromyxobacter	-0.00845757	-0.00768835	0.00845914	-0.00305472	-0.00524198	-0.0197735	-0.00203168	0.0116362	-0.00544545	0.00061542
Anaerosinus	0.0033246	-0.000482028	0.00112956	-0.0038318	0.00284769	-0.0014642	0.00300449	0.000255683	0.00324614	-0.000725892
Anaerosporobacter	-0.000113263	-0.000252966	0.000388524	-8.77168e-05	-0.000688654	0.000201867	-0.000761884	-0.000341537	-8.14171e-05	-0.000506773
Anaerostignum	5.91872e-05	-8.32205e-05	0.000430574	0.000121887	-0.00066751	-5.86126e-05	-0.00103583	-0.000166024	-0.000827751	7.54644e-05
Anaerostipes	-0.0101058	0.0027973	0.029134	0.0108823	-0.0316444	0.00757952	-0.0276954	0.00514344	-0.0255355	0.00333897
Anaerovibrio	0.0065572	0.000488341	-0.00102272	-0.00226692	0.00752186	-0.00164336	0.00774464	0.00115774	0.00674013	0.00211749
Anaerovorax	0.00037051	0.00431977	0.00574537	-0.00455125	-0.00199013	0.00195134	-0.00239651	-0.000549218	-0.000392995	-0.00068686
Ancalomicrobium	0.00458999	-0.00115346	-0.00292502	0.00155795	0.0036863	-0.000715613	0.0009246	7.31623e-05	0.00330819	0.00397078
Ancylobacter	0.00275678	-0.000258618	-0.00512723	0.00136683	0.00307428	0.0018888	0.000993168	-0.00182495	0.000285605	-8.59615e-05
Andreesenia_angusta	-0.000261555	-1.20856e-05	0.000130104	-0.000180271	1.74376e-05	-0.000201824	6.70109e-05	-8.93062e-05	0.000131732	8.55559e-05
Antricoccus	0.000283695	-3.25274e-05	-4.03156e-06	-0.000288449	0.000298369	4.44977e-05	0.000211873	0.000183583	0.000207936	-4.13477e-05
Aquabacterium	-0.041596	-0.00715474	0.063096	-0.00207519	-0.0762204	0.0025443	-0.0650369	0.00924373	-0.046767	-0.00745887
Aquamicrobium	-0.000360703	-1.78784e-05	0.000273145	0.000928582	-0.000488144	-0.000211232	-0.00069708	-0.000104066	-0.000548339	-0.000323916
Aquaspirillum	0.00447553	0.000661832	-0.00018279	-0.00587425	0.00774383	0.00107076	0.0064502	-0.00266359	0.00744251	-0.00270986
Aquaspirillum_arcticum_group	0.000359865	8.27613e-05	0.000760299	0.000397929	-0.0010913	0.000554531	-0.00111728	-0.000185314	-0.00111174	0.000854202
Aquicella	0.0138451	0.00295977	-0.019555	0.00111515	0.0104691	-0.000486961	0.00513804	-0.00688112	0.00461883	0.00158329
Aquimonas	0.0162269	-0.0132612	0.0139684	-0.00728048	-0.0187133	-0.00523928	-0.026842	-0.00602607	-0.017712	-0.00271219
Aquisphaera	-0.000932692	0.00191762	-0.00684168	-0.00507479	0.0138693	-0.00353181	0.0131332	0.00119057	0.0132779	0.00253751
Arachidicoccus	-0.000388114	0.000139407	-0.00192374	0.000610743	0.000969085	-0.000763389	-0.000522083	-6.49349e-05	-0.000279022	-0.000164825
Arcicella	0.00451708	0.00134718	0.00330845	0.00264369	-0.00606707	0.00726647	-0.00615095	-0.00248307	-0.00878066	0.0140654
Arcobacter	0.00430838	-0.00958583	0.095652	-0.0314077	-0.0740564	-0.00448236	-0.0829534	0.0197246	-0.0505749	-0.0358154
Arenibacter	-0.000296947	0.000305767	0.000256779	0.000122145	-8.10559e-05	-0.000355175	-5.76321e-05	0.000630858	-0.000228036	-0.000134706
Arenimonas	-0.0160863	0.0414725	0.0337275	0.000988669	-0.0531559	-0.00680491	-0.0397754	-0.0198388	-0.0451078	-0.00238093
Aridibacter	0.00955357	-0.00331205	-0.0177569	0.0013702	0.0154963	-0.0125634	0.0135469	-0.0070102	0.00763089	0.0039758
Armatimonas	0.000192121	-0.000143593	-0.00112157	-0.00272083	0.00667555	-0.00386276	0.0102403	0.00664229	0.00420011	-0.000576912
Arsenicibacter	0.00151419	0.000209787	0.00117825	0.000109329	-0.00178964	0.000272026	-0.00254984	-0.000669824	-0.00237137	0.00430758
Arsenicicoccus	-0.000697757	-0.00264096	0.00252701	0.00215749	-0.00210995	0.000584581	-0.00244158	-2.80452e-05	-0.00194692	0.000876035
Arthrobacter	-0.00382599	-0.00452083	0.00823858	0.00478284	-0.017808	0.0108049	-0.0112856	-0.00385168	-0.00795201	0.00108481
Asticcacaulis	0.000643602	-0.000157835	-0.000682411	0.000325847	0.000644136	0.000895511	0.00053071	-0.000303227	0.000600288	0.000249522
Atopobium	0.00280077	-0.0033785	0.000484156	-0.00632311	0.0102214	-0.000687617	0.0135097	0.000796962	0.0105234	-0.00365717
Atopostipes	-0.000558857	0.000584769	0.00112361	0.000298579	-0.000777965	-0.000230177	0.000137167	0.000310268	-9.82033e-05	-0.000314691
Aurantimicrobium	0.001371	0.000565305	0.000891742	0.000341939	-0.0011758	0.00048502	-0.0008447	0.000498612	-0.000944298	0.000766122
Aurantisolimonas	-0.0111969	0.00282018	0.0150665	0.0111927	-0.0197247	0.00710094	-0.0207156	-0.00293294	-0.0167296	0.0117823
Aureispira	-0.0033421	0.00379222	-0.00363394	-0.00210482	-0.0025396	0.00441947	-0.00197523	-0.00452173	-3.98137e-06	-0.00244097
AUTHM297	0.000488427	7.65694e-05	-0.000939889	-0.000390721	0.00154906	-8.12483e-05	0.0005678	-0.000948519	0.00097153	9.14882e-05
Azoarcus	0.0174213	-0.000265816	-0.0362036	0.0167645	-0.00154756	0.00585284	0.0069529	-0.0149778	0.00208558	-0.00423383
Azospira	-0.00554591	-0.0134083	0.0102235	-0.0239122	0.0480943	-0.0370811	0.058485	0.045443	0.0392579	-0.0281716
Azospirillum	0.0341174	-0.00526433	-0.0568579	0.0174945	0.0242288	-0.0114589	-0.00163545	-0.00476452	0.00935204	0.0149848
Azotobacter	0.00209459	-0.000439501	-0.00335362	0.000368791	0.00365534	0.00155213	0.00268848	-0.000123752	0.00331323	0.00185786
Azovibrio	0.0274095	-0.000968063	-0.0354999	0.00242166	0.0511227	-0.0101196	0.0459785	-0.0109541	0.0298224	-0.00405777
Bacillus	0.0148327	-0.000625267	-0.0207888	0.00172162	0.0171844	-2.36675e-05	0.0172766	-0.0121147	0.0111026	0.000905494
Bact-08	0.00378017	-0.00420888	0.00226907	-0.00641344	0.00696967	0.000335242	0.00946176	0.00680623	0.00812088	-0.00187651
Bacteriovorax	-0.0102667	0.00892986	0.0231806	0.00283156	-0.0295384	0.00580708	-0.0277132	0.00129375	-0.0234532	0.00681607
Bacteroides	0.0178424	0.00191342	0.0630681	-0.0102949	-0.0484138	0.0154241	-0.0435222	0.00636723	-0.0279573	-0.0029781
Balneola	-3.7981e-05	1.36424e-05	-8.38586e-05	6.1818e-05	-6.01496e-05	3.38925e-05	-5.10912e-05	-6.35455e-06	-2.73052e-05	-1.61298e-05
Barnesiella	0.00132618	0.00152506	0.00843071	0.00360216	-0.0110356	0.00471908	-0.00974547	0.00234715	-0.00803859	0.00110452
Bauldia	0.0117753	0.00469433	-0.0283711	0.00464576	0.0303323	0.000927748	0.0317711	-0.00451837	0.0180833	-0.00422457
BD1-7_clade	-0.0504717	-0.0154091	0.0602146	-0.0386914	-0.0155859	-0.0112789	-0.00367211	0.0160944	0.0069468	-0.0346785
Bdellovibrio	-0.0110852	0.00950087	0.00159206	-0.0023044	-0.00625912	-0.019622	-0.00406547	-0.00708901	-0.00922826	0.000571185
Beggiatoa	-0.00346382	-0.00107818	0.00452087	-0.00240763	-0.00673024	0.00415985	-0.000908096	-0.00213398	-0.000652454	-0.00121924
Bellilinea	0.00777151	0.00111612	-0.0114783	0.00443248	0.0109393	0.0060278	0.00763697	-0.00286807	0.0109515	0.00473937
Bergeyella	0.00204053	-0.00126115	0.000108723	0.00251093	0.000960157	-0.00120513	0.00101282	0.00183987	-0.000268924	0.000251675
Bernardetia	-0.000791364	0.00088326	0.00127182	-0.000334706	-0.00296997	0.00223483	-0.00171177	-0.000595346	-0.00219256	0.00189748
BIyi10	0.00246105	0.000279709	-0.00506712	0.00182564	0.00245758	0.00225936	0.000597691	-0.00220774	-0.00129987	-0.00076786
Blastocatella	-0.0418357	0.0247016	0.0109687	0.00756564	-0.0307315	-0.0121862	-0.033061	0.01965	-0.0318359	0.00427494
Blastochloris	0.00442462	-0.00228516	-0.00641079	0.000508821	0.00649327	0.000419374	0.00448321	-0.00178127	0.00599152	-0.00032744
Blastopirellula	0.00651855	0.0133965	-0.0367855	0.00291605	0.0377627	0.000190971	0.0459018	-0.00603634	0.0243895	-0.00754506
Blautia	-0.0177554	0.00160727	0.0667488	0.00601903	-0.0654117	0.0163127	-0.0529747	0.00860894	-0.0428892	0.000883721
Blvii28_wastewater-sludge_group	0.00581413	-0.00188025	-0.00409841	-0.00930268	0.014383	-0.00193525	0.0116219	-0.0036062	0.019269	0.00627331
Bogoriella	-0.000837114	-0.00108797	0.00121542	-0.000511941	-0.000732809	-0.000452241	-0.000166859	0.000281119	0.000472799	-0.00103704
Bordetella	0.000286086	1.26638e-06	0.00010447	-4.56955e-05	1.89826e-05	-2.42317e-05	5.64731e-05	-7.68672e-05	0.000136001	0.000135077
Bosea	-0.0017133	0.00512546	0.0162941	0.00166953	-0.0203826	-0.00156545	-0.0191017	0.00310932	-0.0162411	0.000966203
Brachybacterium	0.00123826	-0.00138576	0.000242699	-0.00280387	0.00144383	0.00135341	0.00287052	-0.000588785	0.00272397	-0.00133313
Brachymonas	0.000154253	-0.00141447	-0.00164885	0.00252814	0.00635072	-0.00171601	0.00362449	0.00118649	0.00355876	-0.00412142
Bradyrhizobium	-0.0178326	0.00670749	0.00780904	-0.0147067	0.0104179	-0.00958133	0.0224086	0.0174272	0.00890154	-0.0112978
Brevibacterium	-0.00233386	-0.00135212	0.000899428	-0.00107095	-0.00201058	0.00140079	0.00190041	-0.000981794	0.000434013	-0.00159263
Brevifollis	-0.00814061	0.00475658	0.0194524	-0.00642645	-0.0162319	-0.00474936	-0.00832903	0.00504577	-0.00956231	-0.0164447
Brevundimonas	-0.0273252	0.00962958	0.0178158	0.0182492	-0.046276	0.00378391	-0.044064	-0.00311871	-0.0274013	-0.0178028
Breznakia	-0.000260003	-0.000269529	3.06321e-05	-0.000312072	-1.1333e-05	-3.60064e-05	-7.14914e-05	0.000398661	-0.000145376	-8.58766e-05
Brochothrix	-0.00462494	-0.00727489	-0.00263733	-0.00202835	-0.00496438	0.0044291	0.00918215	-0.00256818	0.00583703	-0.00665537
Brooklawnia	-0.000302701	-0.000777077	0.000532931	-0.000737123	-0.00029482	-0.000396209	0.000268768	0.000519769	9.10414e-06	-0.00053182
Bryobacter	0.0210117	0.00248974	-0.055466	-0.00910877	0.0813123	-0.00965318	0.0716853	0.00839078	0.0548905	-0.00183871
BSV13	-0.000896988	-0.0111929	0.0131996	-0.0121221	0.00340217	-0.00566266	0.013218	0.0185009	0.00622019	-0.00201815
Budvicia	-0.00027454	-0.00134937	0.00200876	-0.000766748	-0.0047729	0.00202539	-0.00532181	-0.000767845	-0.00295309	-0.000836135
Butyricicoccus	0.00224158	-8.46422e-05	0.00566871	0.000695348	-0.00541043	0.000894359	-0.00456134	0.00152621	-0.00273703	8.94276e-05
Butyrivibrio	0.00592556	-0.00169771	0.0071698	-0.00483435	-0.00235072	-0.00378005	-0.00332307	0.000496683	-0.00215665	-0.00166805
Byssovorax	-0.00293489	-0.00088401	0.00156018	-0.0107815	0.0147353	0.00171912	0.016416	0.0024255	0.0168749	-0.00445231
Bythopirellula	0.00197801	0.000513012	-0.00451078	0.00215383	0.00257096	-0.00272549	0.00135632	-0.00149032	-0.00128239	-0.000911189
C-2	0.00130348	2.25015e-05	2.03285e-05	-0.00189098	0.00193185	0.000572353	0.0019118	-0.000856994	0.00251812	0.000694541
C1-B045	0.000315097	8.27333e-05	-0.00804316	0.00690887	0.0177156	0.0209826	0.00536585	0.00229145	0.00235214	-0.00879197
C39	-0.00647617	0.00188042	0.00195189	-0.0276675	0.00297016	-0.014077	-0.0098921	-0.0025244	0.00493541	0.123345
Ca_Accumulibacter	-0.100008	-0.0772533	0.103338	-0.0451488	-0.0512124	-0.0660193	-0.0661419	0.0838456	-0.0389655	-0.00942434
Ca_Alysiosphaera	0.0376092	0.0163857	-0.0609266	0.0213556	0.0485096	-0.0060823	0.0360414	-0.0273247	0.0013248	-0.0062755
Ca_Amarolinea	-0.0388255	-0.0402163	0.0191131	-0.0504566	0.0378391	-0.0293686	0.0426999	0.0555744	0.038137	-0.0155326
Ca_Amoebophilus	-0.000153353	-7.36263e-05	-3.41986e-06	-0.000244683	0.000110586	3.4612e-05	0.000155354	-6.30204e-05	4.09544e-05	-0.000146715
Ca_Anammoximicrobium	0.00719655	-0.000774372	-0.00498827	-0.0130355	0.0269887	0.0161106	0.0232655	-0.00309022	0.0249818	-0.00399629
Ca_Bealeia	0.000782928	-0.000131054	-0.000196983	-0.000614585	5.76026e-05	-0.000777065	0.00115037	-0.00088321	-0.000495733	7.95362e-05
Ca_Berkiella	-0.0037691	0.00590004	-0.00370365	0.00121116	3.93881e-05	0.00268019	0.00815398	-0.00456183	0.00621913	0.000183589
Ca_Bipolaricaulis	0.00307722	-8.48497e-05	-0.00573341	0.00277331	0.00557693	0.0053648	0.00293878	-0.00105817	0.00515403	0.0037036
Ca_Brevefilum	-0.00270267	0.000174202	0.00377585	0.00596517	-0.00553032	0.00367387	-0.00416806	-0.000991094	-0.00201773	-0.000493272
Ca_Brocadia	-0.00130784	1.46186e-05	0.00111672	-0.00116108	0.00120486	-0.000903574	0.00109416	-0.000851697	0.00280187	0.00464223
Ca_Caldatribacterium	-0.00389005	-0.00577524	0.00223856	0.00912276	-0.00176144	0.00702417	-0.00377792	-0.00152527	-0.0010322	0.00101132
Ca_Captivus	0.000797323	0.00121807	-0.000558451	-0.00019497	0.00186864	0.00168423	0.00119546	-0.000837155	0.000613953	-0.000627478
Ca_Cloacimonas	-0.00123416	-0.00218406	0.00833509	0.00844781	-0.00573069	0.00480471	-0.00845175	-0.00275317	-0.00384614	0.000411593
Ca_Competibacter	0.0263927	-0.0655807	-0.029849	-0.0657308	0.135905	-0.0311428	0.142065	0.0464565	0.138983	-0.0353676
Ca_Contendobacter	-0.0183762	-0.0214425	0.00890781	-0.00504977	-0.0055263	-0.0081194	-0.00395056	0.0203224	-0.00731504	-5.29216e-05
Ca_Electronema	-0.000195108	-0.00015324	-9.67558e-05	9.18576e-05	0.000310029	-0.000465586	0.000494734	0.000117408	0.000390868	0.000445898
Ca_Endoecteinascidia	0.00193433	-0.000284418	-0.0024333	0.00107234	0.0016738	-0.00131852	0.00178046	-0.000439666	0.00272809	0.0016923
Ca_Endonucleariobacter	0.000147297	-2.1658e-05	-1.31397e-06	-9.40112e-05	-1.96549e-05	-6.02796e-05	9.30288e-05	-0.000136539	-3.66981e-05	-2.16784e-05
Ca_Epiflobacter	-0.0855746	-0.00104177	0.107449	-0.0110884	-0.156931	-0.0211604	-0.160042	0.0207876	-0.118939	-0.0446404
Ca_Fermentibacter	-0.000250869	0.00050968	0.000467254	-0.00132821	-5.4568e-05	0.000589152	0.000777313	-0.00130169	0.000655835	-0.000382192
Ca_Finniella	-0.0022993	0.00164934	0.00150945	-0.00184896	-0.00173219	-0.00175979	0.000216708	-0.00373325	7.12611e-05	-0.00319044
Ca_Gortzia	-0.000441728	0.00050194	0.000590167	0.000335176	-0.000876547	0.000183407	-0.000947054	-0.000218535	-0.0005483	-1.6218e-05
Ca_Latescibacter	0.00159628	-0.000215266	-0.000114081	-0.000712181	-0.000671015	0.000682925	-0.000462425	-0.000250099	-0.000143718	-0.000242242
Ca_Megaira	-0.00454645	0.00158417	0.00590674	-0.00343691	-0.00675717	-0.0166667	-0.00142	0.00335011	-0.00887474	-0.00494499
Ca_Methanofastidiosum	0.00438833	0.000698579	-0.0022596	-0.000558291	0.00730741	0.00596702	0.00761845	-0.00312575	0.0101344	-0.00152906
Ca_Microthrix	-0.0937999	0.00433152	0.0747708	0.0218573	-0.108957	0.0170318	-0.124252	-0.00219113	-0.0750284	-0.0296254
Ca_Nostocoida	-0.00167455	-0.00115921	0.00119163	0.000539362	-0.000238444	-0.00103764	-0.00111199	0.00145385	-0.00113533	-0.000214121
Ca_Nucleicultrix	6.58571e-05	-3.03254e-06	-0.000156255	-1.27095e-05	2.49267e-05	-3.16007e-05	-8.74861e-05	-1.08812e-05	-4.67561e-05	-2.76199e-05
Ca_Obscuribacter	-0.0401499	-0.0100944	0.0296135	0.000993698	-0.0217726	-0.0284873	-0.0355358	0.025993	-0.0141922	-0.0149419
Ca_Odyssella	-0.000379791	0.000397553	-0.000961663	-0.00141229	-0.000429	-0.000699939	2.24412e-05	-0.00163868	-0.000791651	-0.00136739
Ca_Omnitrophus	0.0027876	-0.00586522	0.0105484	-0.0253894	0.0257623	-0.016656	0.025133	0.00532683	0.0247563	-0.00980348
Ca_Ovatusbacter	-0.0210335	-0.00277178	0.0237467	0.00391558	-0.0324981	0.00443608	-0.0338534	-0.00129451	-0.024622	0.00940798
Ca_Paracaedibacter	-0.00347082	0.0113789	0.0106579	0.00078503	-0.0129996	-0.00527358	-0.00675739	-4.90481e-05	-0.00938536	-0.00399469
Ca_Phosphitivorax	0.00391364	-0.00193755	0.00259621	-0.00338631	0.00224953	0.00134638	0.00239296	-0.00328953	0.00353787	0.00108129
Ca_Promineofilum	-0.0228927	-0.00217946	0.00376937	-0.0305241	0.0354128	0.00651735	0.0326915	0.0232355	0.0294905	-0.0369996
Ca_Promineofilum_breve	-0.000661579	0.000260379	0.000441905	-0.000567383	0.00154469	0.000500395	0.000440217	-0.000228915	0.000586306	-0.00111356
Ca_Propionivorax	-0.000579925	0.000124532	0.00124417	0.00164508	-0.00132385	0.0011105	-0.00149095	-0.000273186	-0.0010154	-3.93602e-05
Ca_Riegeria	0.000911146	-0.000107015	-0.00059014	0.00114027	8.59659e-05	0.000320083	0.000188915	-0.00015738	-0.000800134	0.000101725
Ca_Saccharimonas	-0.00356298	-0.0138069	0.00715425	-0.0082253	-0.0096517	-0.00574667	-0.0128141	0.00890275	-0.00491494	-0.00828448
Ca_Sarcinithrix	-0.0170396	-0.00179464	0.0144509	-0.0549547	0.0704452	0.0173892	0.0600972	0.0328958	0.0583343	-0.0416099
Ca_Soleaferrea	0.00350426	4.14523e-05	0.000474549	-0.00472959	0.00553206	0.000538624	0.00449445	-0.000846955	0.00510527	0.00186003
Ca_Solibacter	0.0104073	-0.00247652	-0.0120705	-0.0051572	0.0184907	-0.000120384	0.0180127	0.00339372	0.0153448	0.00125979
Ca_Tenderia	0.000905102	-2.59006e-05	-0.000179972	0.000178526	0.00117881	-0.000649275	0.0017667	0.000136602	0.000434597	-0.00123334
Ca_Thiobios	-0.00572596	0.00225695	0.00239892	-0.0021	0.004219	-0.0103087	0.0115618	0.00586836	-0.00427179	-0.00244945
Ca_Thiodiazotropha	-0.000535492	0.000192343	1.9704e-05	-0.00092982	0.00064923	-0.00106158	0.00128042	-0.000333895	-0.000384975	-0.000227413
Ca_Villigracilis	-0.00571505	-0.00597516	0.00255748	-0.0224896	0.0324266	-0.00211563	0.0327543	0.0200537	0.0335729	-0.0114466
Ca_Xiphinematobacter	0.000334612	0.00106914	-0.00284013	0.00227568	-0.000968103	-0.00358695	0.000652958	-0.00304599	-0.00154055	0.00248016
Caedibacter	0.000304282	-0.00105639	0.000887803	0.000415354	-0.0010388	0.000788255	-0.000818233	5.65707e-05	-0.00026934	-0.000445718
Caedibacter_taeniospiralis_group	0.00251256	-0.000251757	-0.000156879	-0.00195136	0.00202627	-0.00542428	0.00368085	-0.000279889	0.00110858	-0.00129953
Caenimonas	-0.0132757	-0.000444463	0.0111971	0.00250368	-0.0184057	0.00187273	-0.0154557	0.00366985	-0.0121327	-0.00211437
CAG-352	-0.00223212	0.00171242	0.0100801	0.00643195	-0.0124468	0.00429058	-0.0107534	0.00339644	-0.0107931	0.00446139
CAG-56	-0.00236773	0.00149459	0.00851087	0.00320037	-0.0106092	0.00235298	-0.00899564	0.0031464	-0.0081623	0.00203657
Caldicoprobacter	-0.000497764	-0.000120607	-0.000331096	0.000604503	-0.00142003	0.000906806	-0.000680858	-0.000218152	-0.00017513	-0.000702263
Caldisericum	-0.00057448	-0.0001141	0.000769706	-0.000485748	0.000519979	0.000864858	8.08825e-05	8.58629e-06	0.000925708	-7.56119e-05
Calorithrix	-0.00220169	0.00794488	-0.00152247	-0.00629814	0.0148885	0.0146762	0.0106959	-0.00295609	0.0113968	-0.00906719
Camelimonas	0.000456399	0.000254878	0.00120786	-7.83884e-05	-0.00151787	-0.000393817	-0.000325701	0.000706861	-0.00115103	-0.000692628
Candidimonas	0.00206352	-0.000643015	-0.00136919	-0.00255611	0.00770868	-0.00377228	0.00773013	0.00126633	0.00377369	-0.00417287
Caproiciproducens	0.00659688	-0.00317226	0.00406972	0.00881302	-0.00703106	0.00359086	-0.00785941	-0.00265472	-0.00471555	-0.0014485
Carnobacterium	-0.00425624	-0.00724927	5.35585e-05	-0.00219121	-0.00749826	0.00558364	0.00484802	-0.0023259	0.00122483	-0.00468582
Castellaniella	-0.00333986	0.000935473	-0.0182177	0.00573774	0.00877181	-0.00777495	-0.00495824	-0.00127977	-0.00256909	-0.00197279
Catenibacterium	0.00644101	-0.000608446	0.0106151	-0.00449622	-0.00424638	0.00106736	-0.0019535	-0.000141606	-0.000149517	-0.00335804
Catenisphaera	-0.000863322	0.00156601	0.00487978	-0.00322421	-0.00472169	-0.00103167	-0.00404844	-0.00191721	-0.00283234	-0.000474024
Caulobacter	-0.0110307	0.00510164	0.0182788	0.00445411	-0.0292699	0.00217719	-0.0371916	-0.00647938	-0.0266734	0.00165832
Cavicella	0.000670765	-8.34661e-05	0.000349381	0.000103878	-0.000384449	9.25673e-05	-0.00044214	-5.49919e-05	-0.000236298	-0.000139586
Cellulomonas	-0.00663114	0.00326521	0.00530385	0.000626706	-0.00823746	0.00264316	-0.00879238	-0.00206107	-0.00646765	0.00156816
Cellulophaga	-0.000262521	0.000367524	0.00028825	0.000319901	-0.000254188	0.00040809	-7.30638e-05	-8.92054e-05	-0.000157333	4.92143e-06
Cellulosilyticum	3.07322e-05	0.000451994	0.000479341	0.000405954	-0.000277886	0.000162423	-0.000276492	0.000136738	-0.000131465	-1.10251e-05
Cellulosimicrobium	-3.52531e-05	-0.000443921	0.000523059	-0.000137971	0.000228051	-0.000607819	0.00103193	0.000170797	0.000411639	3.62093e-06
Cellvibrio	-0.0329177	0.0131047	0.030749	0.02169	-0.0431558	0.00666476	-0.0420233	0.0171158	-0.039261	-0.010541
Cephaloticoccus	0.00664634	0.00273373	-0.00343159	-0.0164764	0.00822421	-0.014207	0.00224983	-0.0032539	0.00579641	-0.013955
Cetobacterium	-0.00112751	0.0030582	0.00826927	-0.00364481	-0.0107104	0.00026593	-0.00812256	-0.00199798	-0.00948148	0.000956139
Chamaesiphon_PCC-6605	-9.21603e-05	0.000710364	-4.50534e-06	-0.000322347	0.000149129	4.96741e-05	-2.85502e-05	-5.45466e-05	5.68582e-05	-0.000195205
Chelativorans	0.0039217	-0.000418341	-0.00481852	0.00350096	0.00626186	0.00390401	0.00271832	0.000493064	0.00371362	0.0018125
Chelatococcus_asaccharovorans	0.00657366	0.00470091	-0.000219426	-0.0038381	-0.00338709	-0.0013898	-0.00596166	-0.000354795	-0.00484369	0.00182687
Chelonobacter	-0.00158622	-0.000915918	0.00138438	0.000529598	-0.00027508	-0.00264428	0.000460273	0.00313081	-0.00227495	-0.000470201
Chiayiivirga	-0.000620652	0.00210821	0.00245333	-0.000284757	-0.00573443	0.000211532	-0.0030847	-0.00244107	-0.00201166	-0.00384427
Chitinimonas	0.00308029	-0.00212181	-0.0028025	-0.000785379	0.0044137	-0.00501061	0.00562459	0.00333092	0.00238277	-0.00127203
Chitinivorax	-0.0202755	0.00385106	0.0177421	-0.0638376	0.082972	-0.0244322	0.0851364	0.0291682	0.0711904	-0.0383049
Chlorella_sorokiniana	-0.00032934	-0.000923562	0.00027507	-0.000517555	0.000578694	-0.000802169	0.00108534	0.00128037	0.000783878	-0.000263113
Chlorobium	6.30826e-05	-2.55708e-05	8.7139e-06	-0.000306086	0.00017271	-0.000241672	0.00056726	-0.000172667	0.00017512	0.000116942
Chloronema	0.000280876	-4.12991e-05	-0.000482472	0.000153174	0.000133211	-0.0001615	0.000177394	-0.000260363	-6.99785e-05	-4.13379e-05
Chondromyces	0.00178446	0.006266	-0.00107626	-0.0075307	0.0175668	0.00570305	0.0106658	-0.00520906	0.0138029	-0.0137766
Christensenellaceae_R-7_group	-0.00119837	-0.00598433	0.04005	-0.0131609	-0.0338208	0.00361674	-0.0272006	0.00336952	-0.0169956	-0.00528757
Chromobacterium	0.00150799	-0.000527526	-0.00110587	0.000966575	0.00129785	-0.00118883	0.00168616	0.000176994	0.00101683	0.000650004
Chroococcidiopsis_PCC-6712	-3.8517e-05	1.38349e-05	5.04709e-05	8.96592e-05	-1.48306e-05	-4.5484e-05	3.50709e-05	0.000154568	-2.76906e-05	-1.63574e-05
Chroococcidiopsis_PCC_7203	0.000673955	-0.0010045	-0.00199674	6.1369e-05	0.0024202	0.000620901	0.00227693	-0.000655684	0.00330024	0.00190043
Chryseobacterium	0.0124387	-0.0127172	0.0342117	0.031176	-0.0765663	0.0156722	-0.0582864	-0.0143006	-0.0520973	0.0131902
Chryseoglobus	-0.000329207	0.000798346	0.000337726	7.85835e-05	-0.000288417	-9.53503e-05	-0.000448359	-0.000200799	-0.000296498	-0.000175148
Chryseolinea	0.00267804	0.00194576	-0.00257145	0.00242373	-0.000105566	-0.00202717	0.000453695	0.000559715	-0.00287052	-0.00106107
Chthoniobacter	0.0064563	-0.000852351	-0.00904896	0.00923112	0.000626562	0.00935498	0.00419292	-0.00423799	0.00464832	0.00913228
Chthonobacter	0.00835305	-0.00127226	-0.0112688	0.0036048	0.00592189	-0.000472695	0.00573431	-0.00475627	0.00385558	0.00198836
Chthonomonas	-0.000417117	0.000996902	0.0012471	0.000909715	0.000437095	-0.004039	0.00235646	0.00427531	-0.000549353	-0.000730249
Chujaibacter	-0.00384424	0.000805063	-0.0151067	0.00388451	0.010128	-0.00532249	-0.00157474	0.000625117	-0.00012373	2.10889e-05
CI75cm.2.12	0.00701275	-0.00101377	-0.00395184	-0.00803732	0.0124491	0.00763252	0.0139563	-0.00512004	0.0147104	0.000879821
Ciceribacter	-4.59047e-05	-6.21899e-05	-0.000312738	-0.000182664	0.000485509	-4.3015e-07	0.000281108	-0.000207042	0.00026226	-0.000136563
CL500-29_marine_group	-0.0366376	0.00748485	0.0316354	-0.00143042	-0.0345218	0.000190529	-0.0316494	0.00702236	-0.0237268	-0.011852
CL500-3	-0.00858379	-0.000191465	-0.0338595	0.0148029	0.00753476	-0.0203842	0.0244798	0.0104973	0.000939941	-0.0090572
Cloacibacillus	0.00264859	-0.000931255	0.00146888	-0.00232101	-0.00122773	-0.00104034	-0.00167812	0.00206349	-0.000778264	0.000847034
Cloacibacterium	0.036697	-0.0189787	-0.0126084	-0.021202	0.04051	-0.0316356	0.0444578	0.0213095	0.0206473	-0.00921037
Clostridium_papyrosolvens_DSM_2782	-8.49974e-05	0.000324214	6.52251e-05	-4.41392e-05	-0.000183143	-5.38217e-05	-0.000231783	-0.000138426	-0.00018782	-0.00011095
Clostridium_sensu_stricto_1	-0.0192111	0.0148915	0.0425465	-0.0198622	-0.0106442	-0.001793	0.00346987	0.0192345	0.00610086	-0.0140317
Clostridium_sensu_stricto_10	0.000784137	-8.17895e-05	-0.000708241	0.000282501	0.000632445	0.000324863	0.000664705	-0.000507264	0.00034896	6.37241e-05
Clostridium_sensu_stricto_11	0.000178278	0.000172314	0.000131353	-0.00190291	0.00304709	0.000121004	0.00305653	-0.000496672	0.00326971	0.000268422
Clostridium_sensu_stricto_12	-0.00171306	-0.00324309	0.00775107	0.0060639	-0.0105121	0.00133418	-0.0119456	0.00141423	-0.00866727	0.00209474
Clostridium_sensu_stricto_13	-0.00180373	0.0036999	0.00607554	0.00310296	-0.00843579	0.00579001	-0.00968509	-0.00318393	-0.00697528	0.0055296
Clostridium_sensu_stricto_3	0.00083273	5.05885e-05	-0.0016727	0.000448351	0.00117286	0.000384975	0.000941279	-0.000708423	0.000691031	0.000433215
Clostridium_sensu_stricto_5	0.00280167	-0.000717508	0.00103253	0.00191045	-0.000760402	0.00133257	-0.000898498	-8.19621e-05	-0.000120977	-0.000715114
Clostridium_sensu_stricto_7	0.00132215	-0.000602411	-0.00122627	0.000324489	0.000862939	0.00139929	0.00140028	-0.00116534	0.00142377	-2.56783e-05
Clostridium_sensu_stricto_9	0.00078193	-0.00176396	0.000752635	0.00114786	-0.00395656	0.00501206	-0.00398997	-0.00174662	-0.00267715	0.00124197
Clostridium_sp._ArC6	-9.86163e-05	-6.37912e-06	0.000159924	0.00041222	4.33845e-05	0.000318529	-0.000105018	0.000109249	2.70406e-05	-0.000147835
Clostridium_sp._Bc-iso-3	6.84624e-05	-8.60546e-05	-0.000216772	0.00011517	-0.00013481	6.2132e-07	1.34451e-06	-0.000156215	-9.05245e-05	-5.34749e-05
CM1G08	0.00272981	-0.000387126	-0.00471649	0.00168176	0.00134148	-0.00219853	-0.00124272	0.000107499	-0.00074517	-0.000440189
Colidextribacter	0.00207049	0.00138182	0.00573228	0.00115185	-0.00357939	0.00129417	-0.00305516	0.0028131	-0.00199662	-0.000202502
Comamonas	0.00373494	0.000578177	-0.0143666	0.0164221	0.00945702	-0.0124416	0.00431516	-0.00108402	0.00423879	-0.000252209
Conchiformibius	-0.00216117	0.00381404	0.000633121	-0.00531506	0.0102902	0.00454996	0.00854323	0.00144478	0.00695243	-0.00502623
Conexibacter	-0.0186607	0.00164699	0.0135653	-0.0186536	0.014304	-0.0133559	0.0328969	0.0118425	0.0123886	-0.00515024
Coprococcus	-0.00336918	0.00430686	0.0289767	0.00710182	-0.0303093	0.00681923	-0.0251475	0.00383821	-0.0219928	0.00209628
Coprothermobacter	-0.00277494	-0.00102758	0.00376006	0.00407521	0.000673902	-0.000629879	-0.00326376	-0.000725275	-0.00251771	0.00511305
Corynebacterium	0.00780301	0.00563463	-0.0135282	0.00507088	0.0146833	-0.0019587	0.0172374	-0.00455858	0.0198517	0.00775966
Coxiella	-0.00230713	0.00159889	0.00359435	-0.000390084	-0.00170845	-0.00339519	-0.00223416	0.000392594	-0.00241727	0.00384304
Crenobacter	0.000111076	-1.63322e-05	-0.0001908	6.05745e-05	5.43007e-05	-8.41574e-05	-5.1781e-05	-6.44035e-06	-2.76739e-05	-1.63476e-05
Crenothrix	-0.00609734	-0.00244449	0.0165038	-0.0157054	-0.023819	0.00590739	0.00147906	-0.00196271	-0.00774728	0.00786149
Crocinitomix	-0.028136	0.00575354	0.0266604	-0.0164428	-0.024944	-0.0102252	-0.0268034	0.0113835	-0.0269908	-0.0209758
Cryomorpha	-0.000204142	0.000820022	-6.56829e-05	-0.000254232	-0.000181584	-0.000156198	-0.000253721	-6.69979e-05	-0.000212444	-0.000125496
Cupriavidus	0.00329167	-0.00143261	0.00115077	0.00386128	-0.00112258	-0.000913029	-0.00158562	0.000728389	-0.00116632	0.00142637
Curtobacterium	-0.00020204	0.00051344	-0.000418149	0.000361668	-2.04897e-05	-0.000319825	-0.00072634	-9.03397e-05	-0.000388186	-0.00022931
Curvibacter	-0.0057608	-0.00357569	0.00516802	0.00201892	-0.00344831	-0.00328381	-0.00162514	0.00872578	-0.00375462	-0.00100481
Cytophaga	-0.0198029	-0.00465253	0.0155814	0.00966639	-0.0262836	0.00920505	-0.02199	0.00821182	-0.0239159	0.0038905
Cytophaga_xylanolytica_group	-0.00587964	5.37118e-05	0.0130729	-0.0032761	-0.0157099	0.00325576	-0.0151205	0.00434759	-0.0111934	0.00225879
Dechlorobacter	0.0029956	-0.000452889	0.00309518	-0.00875994	0.00958978	-0.00224069	0.0106559	0.00407769	0.00709672	-0.00617752
Dechloromonas	-0.0671824	-0.0385951	0.12374	-0.036602	-0.0932228	-0.0510416	-0.0958152	0.044084	-0.0746789	-0.0305883
Dechlorosoma	0.00117837	2.87808e-05	-0.00152815	0.000588361	0.00146744	-0.0006403	0.00143384	-0.000186605	0.00201921	0.00157111
Deefgea	-0.000644649	0.000913757	0.000507831	6.1977e-05	-0.00080747	0.000357878	-0.000579655	-3.9533e-05	-0.000409657	5.51724e-05
Defluviicoccus	0.041991	0.00151466	-0.0891224	-0.025049	0.182558	0.0522475	0.161734	-0.000368808	0.124799	-0.0422874
Defluviimonas	-0.000102545	-0.000153361	0.000131907	-0.000418559	-0.000367455	0.00013337	0.000325926	-0.000165704	0.00046585	-0.000650119
Defluviitaleaceae_UCG-011	0.000556372	0.000661883	0.00148717	0.000222025	-0.00190775	0.000956611	-0.00147974	-0.000156475	-0.00107916	-0.000768218
Defluviitoga	-0.00194456	-0.00136006	0.00057631	0.00271616	-0.00251843	0.00111739	-0.00260289	-0.000209545	-0.00223017	0.00132315
Dehalobacterium	-2.39479e-05	0.000184588	-0.000100418	7.40253e-05	0.000172935	0.000171781	0.000120798	-2.983e-05	0.000185092	0.000114817
Deinococcus	-0.00446075	0.00230628	0.00316586	-0.00148688	0.000377847	0.000671581	0.00157104	-0.00130094	0.00148189	-0.00217744
Demequina	-0.00533039	0.000421436	0.00637605	0.00376242	-0.0117995	0.00437061	-0.0136972	-0.00235546	-0.00887037	0.000982015
Denitratisoma	-0.0264956	-0.000739835	0.0119195	-0.0437409	0.0561376	-0.00116261	0.056138	0.0405975	0.0488771	-0.035764
Denitromonas	-0.000110892	0.00022184	8.62821e-05	-0.0002353	0.000132944	-0.000474462	0.000314781	0.000178917	-0.00020594	-0.000121653
Desulfatiglans	0.00258854	-0.000423815	-0.000779844	-0.00169176	0.00162031	-0.000179952	0.00301116	-0.000488842	0.00313849	-9.48432e-05
Desulfatirhabdium	0.000151081	-3.96956e-05	0.00042545	-0.00114036	-0.000776789	-0.000276579	-0.000122915	0.000206117	-0.000436893	0.000137788
Desulfatitalea	0.000294064	0.00237656	0.000963866	-0.00306693	0.00471151	0.00461234	0.00387217	-0.000946909	0.00348187	-0.00258956
Desulfobacter	-0.00840693	0.00309575	0.0119413	-0.00259631	-0.00703635	0.00474903	-0.00455742	0.00672995	-0.00561648	-0.00978078
Desulfobacterium_catecholicum_group	-0.00150872	0.000912122	0.00373155	-0.00418083	-0.00222075	0.00371475	-0.00470821	0.0013311	-0.00220445	7.49369e-05
Desulfobulbus	-0.00608211	-0.00825849	0.0217617	-0.0203839	-0.00427371	0.00643254	0.00112802	0.00615717	0.00725573	-0.00896452
Desulfocapsa	-0.000655333	-0.00047383	0.000602642	0.000572722	-0.00090672	0.000820661	-0.00030602	-0.000364869	-0.00121127	0.00167796
Desulfococcus	0.00177365	0.00439079	0.000323923	-0.0050482	0.0117501	0.011822	0.0102921	-0.00295713	0.0097416	-0.00333826
Desulfofustis	0.000758211	0.000456732	-0.000726946	-0.000215105	0.0015422	0.001319	0.00112066	-0.000298242	0.00155577	0.00017912
Desulfomicrobium	0.00276156	-0.00742698	0.00992656	-0.0190446	0.00824888	0.000729241	0.0105322	0.00750062	0.00699751	-0.0117049
Desulfomonile	0.00438721	0.000221347	-0.00221766	-0.00490797	0.0102498	0.00422917	0.0108365	-0.0024675	0.0103557	0.000912768
Desulforegula	0.00081716	0.00100546	0.00282933	-0.00993864	0.00866893	0.000558559	0.00738114	0.00287179	0.00944473	-0.00356507
Desulforhabdus	0.00262709	0.0013528	0.000700436	-0.00820416	0.0112451	0.00657212	0.0140795	-0.000252352	0.0123655	-0.000444139
Desulforhopalus	-0.00306019	0.000412959	0.00293682	0.00175153	-0.00206063	-0.000946933	-0.00101983	0.00283359	-0.00201921	0.000438843
Desulfosarcina	-0.000229436	0.00141806	0.000437737	-0.00110263	0.00287386	0.00194722	0.00259863	0.000592891	0.00190985	-0.0011441
Desulfotalea	-0.00079253	-0.00117353	0.0010181	0.000669722	-0.00139764	0.000965735	-0.00160556	-0.000416919	-0.00187551	0.002206
Desulfovermiculus	0.00197854	0.00203469	-5.16902e-05	-0.00369831	0.00396908	0.00252073	0.00495158	-0.00224224	0.00428402	-0.00341515
Desulfovibrio	0.0111294	-0.00488553	-5.27758e-05	-0.00350486	0.0110492	-0.00199638	0.0092123	0.00598402	0.0129744	0.000304124
Desulfovirga	0.000583522	0.00042807	-4.29457e-05	-0.000342053	0.00158221	0.00159447	0.00197958	-0.000193158	0.00129818	-0.000271882
Desulfuromonas_michiganensis	-0.000403317	-0.000323182	0.000252799	-0.000524967	-5.90526e-06	-0.000356917	2.50828e-05	0.000109457	5.07708e-05	-0.000417138
Dethiosulfovibrio	-6.8924e-05	0.000256893	5.60228e-05	-0.000203383	0.000941019	0.000186044	0.000844333	-8.06979e-06	0.000474679	-0.000345229
DEV008	-0.00677217	0.0017021	0.00400264	-0.00210065	-0.00491817	-0.00161524	-0.00676861	0.00369982	-0.00597918	-0.00101307
DEV114	-0.0246487	0.00776382	0.0320048	-0.00667113	-0.0283878	-0.0125023	-0.0185207	0.00959577	-0.0237854	-0.0121739
Devosia	-0.0268865	0.0225083	0.0341282	0.018486	-0.0666492	0.00979852	-0.0608714	-0.0143246	-0.0477451	-0.00582846
dgA-11_gut_group	0.00773602	-0.00262218	0.00352817	-0.00458164	0.00480285	-0.000246181	0.00293009	0.000268266	0.00447503	-0.00485887
Dialister	0.00427417	-0.000858511	0.0193289	-0.00320051	-0.0117516	0.00394708	-0.00988903	0.00260598	-0.00442823	-0.00196956
Dietzia	-0.0107838	-0.0290603	0.0218336	-0.00313494	-0.0228974	0.00120854	-0.0250796	0.000864969	-0.00590585	-0.0100675
Dinghuibacter	0.0107411	-0.00171783	-0.0156134	0.00563854	0.00947277	0.00668254	0.0100448	-0.00539198	0.00867493	0.0066307
Diplosphaera	-0.000408288	0.000457355	0.000477533	0.000704108	-0.000171846	-0.000527033	0.000225249	0.00145535	-0.000320857	-0.000189537
DMER64	0.00108937	0.00031062	0.00932819	0.000875541	-0.00065556	0.00420564	-0.00571992	-0.00375316	-0.000451706	-0.000384941
Dokdonella	-0.0964597	0.0230622	0.071617	0.00704156	-0.0985557	-0.015505	-0.0992231	0.0188256	-0.0764947	-0.0293156
Dolosicoccus	-0.000384757	0.00119988	0.00122485	-0.000859209	0.000665062	0.000836554	0.0047464	-0.000313484	0.00368585	-0.000234648
Dongia	0.020969	0.00772205	-0.0236619	-0.011366	0.034299	-0.00131746	0.0394196	-0.0182107	0.0292623	0.000447907
Dorea	-0.00694043	0.00540288	0.0330708	0.00494439	-0.0334292	0.00682068	-0.0245908	0.00603726	-0.0234388	0.00141265
Draconibacterium	-0.00075819	0.000802217	0.000306821	-0.000973061	0.00185362	-0.00133876	0.00304948	0.000765522	-6.14574e-05	-0.000520699
DSSF69	0.0106936	-0.000935121	-0.0181636	0.0053048	0.00747316	-0.00520557	-0.00278566	-0.000996084	-0.000238705	-0.00102685
Duganella	0.00157973	-0.000297091	0.00169791	0.00185926	-0.00172574	-0.000948081	0.000175936	0.00210515	-0.00232111	0.00032829
Dyadobacter	-0.000848759	0.0126154	0.0188932	0.00339868	-0.0332259	0.0108948	-0.0402581	-0.00749982	-0.0304784	0.0161096
Dyella	0.000390917	-0.00033942	-0.000540548	-0.000105557	0.000186048	-0.000284819	0.000841401	-0.000555209	0.000598023	-0.000138665
Dysgonomonas	0.000163403	-0.00406785	0.00620142	0.00207507	-0.00628625	-0.00326012	-0.0046958	0.00747507	-0.00604553	-0.00272808
Dysgonomonas_sp._BGC7	0.000500329	-6.69999e-05	-0.000728943	0.000276864	0.000330649	-0.000282611	0.000106318	-0.000349165	-0.000154619	-9.1337e-05
EBM-39	-0.000314488	0.000112961	-8.09514e-06	-0.000579189	0.000443628	-0.000687553	0.000835283	-0.000206265	-0.000226091	-0.000133557
Edaphobaculum	-0.00510213	-0.00733794	0.00192185	-0.00205206	-0.000470373	-0.0294595	-0.00466592	0.010001	-0.0149231	-0.00921286
Eggerthella	-0.00155964	0.00111242	0.00439374	0.000729586	-0.00543782	0.00432194	-0.0051535	-0.00160954	-0.00277901	0.000665567
Elioraea	0.00470109	0.000599107	-0.00717016	0.00289246	0.00909962	0.00316645	0.0074521	-0.00248197	0.00972253	0.00358468
Elizabethkingia	0.000848493	-6.0439e-05	0.000152265	-0.000521565	0.000261246	-0.00102479	0.000560344	0.000722431	0.000263096	-0.000405223
Ellin6067	-0.0482763	0.0149186	0.014825	-0.00466525	0.0203956	0.0478834	0.0283284	0.00544051	0.0261148	-0.0203251
Elstera	0.00189225	-0.000710782	-0.00295323	0.000398164	0.00206396	-0.00138166	0.00151464	0.000135575	0.00088948	0.000485852
Empedobacter	0.00438787	-0.00262862	-0.000368464	0.00169889	0.000196589	-0.0068482	0.00113093	0.00596748	-0.00370551	-0.00305106
Emticicia	-0.00431775	0.00617768	0.00742714	0.00135937	-0.0139041	0.006817	-0.0150861	-0.00461535	-0.0140141	0.0113373
Endomicrobium	0.0013925	-0.000142739	-3.25818e-05	-0.00122684	0.00169949	-0.000605777	0.00205734	-0.000537764	0.00117294	0.00050233
Enhydrobacter	0.00606075	-0.00595937	0.0120992	-0.00179006	-0.00457183	-0.016915	0.000339927	0.0184123	-0.00932876	-0.00283972
Enhygromyxa_sp._SAB-1	0.000792879	-4.89938e-05	-0.00191741	1.93963e-05	0.00135055	-0.000646532	0.00154814	-0.00123924	2.25895e-05	-0.000648578
Enterococcus	-0.0040741	-0.00314376	0.0175439	-0.00873555	-0.0287534	0.00137183	-0.018145	-5.98821e-05	-0.014314	-0.0134848
Eoetvoesia	0.000347205	0.000388193	-0.00126619	0.000945411	7.20448e-05	-0.00107938	-0.0020638	-0.000151028	-0.00119715	-0.000205449
Epulopiscium	-0.000383089	0.000857868	0.00114853	3.53637e-05	-0.000984778	-0.000198624	-0.00114567	0.000210834	-0.000527662	-0.000807931
Erysipelatoclostridium	-0.000466184	0.00011245	0.00184453	0.000387678	-0.00160469	0.000805125	-0.00212567	0.000297661	-0.00174067	0.000275899
Erysipelothrix	0.00630431	-0.00104399	0.00373143	0.00182843	-0.0091023	0.00753039	-0.00400395	-0.00271109	-0.0029609	-0.00129186
Erysipelotrichaceae_UCG-003	-0.00309937	0.00137224	0.0105034	0.00116037	-0.0121732	0.00213729	-0.00982465	0.00073752	-0.00913004	0.000552532
Erysipelotrichaceae_UCG-006	5.07582e-05	-0.000240458	0.000199781	-9.11732e-05	-0.00039462	-0.000147529	-0.000194719	0.000218777	-0.000377092	-0.000222757
Erythrobacter	-0.000494098	0.000208989	0.000115925	-0.00203776	0.00215948	-0.00201984	0.00316614	-0.000838296	0.000829353	7.40883e-05
Escherichia-Shigella	0.00464616	0.000852893	0.00783287	-0.00920626	0.00250461	0.00130213	0.00480111	0.000547752	0.0065717	-0.00349904
Eubacterium	-0.000590605	-0.00108725	0.00338534	-0.000187327	-0.0026425	-0.000639411	-0.000726086	0.00291629	-0.00164349	-0.00139233
Eubacterium_brachy_group	0.000589343	0.000378088	0.00360771	-0.00781166	0.000145814	-0.00245449	0.0028214	0.000124127	0.0047159	0.000907655
Eubacterium_eligens_group	-0.000241259	0.00160997	0.00954488	-0.000279169	-0.0078829	0.00322931	-0.0067934	0.000206201	-0.00405162	-0.000501541
Eubacterium_hallii_group	-0.00568822	0.00174577	0.0229051	0.00674012	-0.0237967	0.00761649	-0.0184723	0.00459897	-0.0165638	0.000536311
Eubacterium_nodatum_group	0.00152263	-0.00070209	0.00125971	0.000512294	-0.000541432	-0.00050021	-0.000123078	0.000773473	-0.000296534	-0.000469462
Eubacterium_ruminantium_group	0.0013824	0.000327548	0.00232531	0.000567289	-0.00337885	0.00149714	-0.00299914	0.000229876	-0.00183608	-0.000362852
Eubacterium_siraeum_group	-0.000216264	0.00147686	0.00610791	0.00383921	-0.00772292	0.0025873	-0.00703311	0.000842108	-0.00581353	0.000223655
Eubacterium_ventriosum_group	-0.00164204	0.00287955	0.00983133	0.00511676	-0.0123001	0.00366178	-0.0104983	0.00181992	-0.00976244	0.00207119
Eubacterium_xylanophilum_group	0.00151936	-5.03586e-05	0.00294619	0.000882294	-0.00408707	0.00162327	-0.00420402	-2.36932e-05	-0.00273251	0.00154735
Exiguobacterium	0.004264	0.00024193	-0.00666328	0.000927487	0.00448354	0.000293437	0.00608205	-0.00366501	0.00399833	-0.000972716
Exilispira	-0.000720382	-0.000605717	-0.000574851	9.71216e-05	0.00354819	-0.00115749	0.000477306	-0.00119101	0.00295513	0.00244057
Extensimonas	-0.00112129	0.00447264	0.00102593	-0.000205816	-0.00127364	-0.000994983	-0.00201368	-0.000276344	-0.00124484	-0.000735355
Facklamia	-0.000443411	-0.000102661	0.00155951	0.000630934	-0.00225112	0.00156624	-0.00152195	0.000396701	-0.000811713	-0.000926506
Faecalibacterium	0.00478804	0.0021304	0.0414814	-0.00392612	-0.0379809	0.00585562	-0.0307702	0.00751764	-0.0259849	0.00516679
Faecalitalea	0.000175727	0.000854781	0.00115906	0.00094265	-0.00131889	-0.000183579	-0.00118045	9.80404e-05	-0.0012989	0.000225243
Falsirhodobacter	-0.00522065	0.0027633	0.00484383	0.00256278	-0.00411033	-0.0026876	-0.00346089	0.00516438	-0.00432764	-0.00255643
Family_XIII_AD3011_group	0.00192766	-0.00109901	0.00475156	-0.00224559	-0.000981794	-0.00197126	0.000841927	0.00123035	0.000549822	-9.63699e-05
Family_XIII_UCG-001	0.000343321	0.000154732	0.00103755	0.00102683	-0.00111572	0.000558634	-0.00117201	0.000126853	-0.00105683	0.000565435
Ferritrophicum	-0.00124578	0.000771681	0.000932816	0.000578813	-0.0012188	-0.000520462	0.000345527	0.00170731	-0.000806851	-0.000522054
Ferrovibrio	0.00530265	-1.11083e-05	-0.0066649	0.000978955	0.00607141	0.0014786	0.00617594	-0.00259285	0.0049318	-0.000111363
Ferruginibacter	-0.145845	0.0341947	0.124734	0.0423477	-0.184728	-0.0225019	-0.169945	0.0141917	-0.146576	-0.00852024
Fervidobacterium	-0.00125348	0.000326688	0.000983882	0.00207295	-0.000254914	-0.000973301	-0.00132779	-0.000847728	-0.00181463	0.000684248
FFCH5858	0.00137151	-9.41234e-05	-0.00144698	0.000227113	0.00208498	0.00113923	0.000790752	-0.000307765	0.00137408	0.000355029
Fibrisoma	0.00450984	-0.000663112	-0.00774674	0.00245941	0.00224328	-0.00340912	-0.00210238	-0.000261487	-0.0011236	-0.000663735
Fibrobacter	-0.000250833	0.000713586	0.00514258	-0.00131314	-0.00308444	-0.00163446	-0.00362012	0.00152153	-0.00270604	-0.00157674
Filomicrobium	0.00344682	-0.000499119	-0.00598394	0.00183271	0.00464084	0.00447983	0.00325979	-0.000918321	0.00464233	0.0028816
Fimbriiglobus	-0.0115478	0.00292533	0.00392064	-0.000858437	0.00209911	-0.0257985	0.00937942	0.0258386	-0.00185704	0.000433753
Flavicella	-2.56629e-05	0.000197808	-1.25456e-06	-8.97606e-05	-7.71857e-05	4.34918e-05	-6.55617e-05	-8.15434e-06	-0.000112582	0.000190681
Flaviflexus	-0.00180764	0.000633322	0.00287427	0.000169231	-0.00380809	0.000844934	-0.00435049	-0.000240183	-0.00216813	-0.00228091
Flavihumibacter	-0.00572621	0.011538	0.00519358	-0.00336928	-0.00984024	-0.00151598	-0.00426117	-0.00172103	-0.00326597	0.000667983
Flavitalea	-0.00496114	0.00212889	0.00143772	0.002385	-0.00739511	0.000531202	-0.00507218	-0.00308983	-0.00438551	-0.0013346
Flavobacterium	-0.102631	0.0318452	0.246466	0.0983299	-0.406021	0.0869392	-0.39996	-0.0281535	-0.30898	0.0421695
Flectobacillus	0.00475421	-0.000460808	-0.00282747	0.00275345	-0.00189485	-0.000119439	-0.00362826	-0.000928228	-0.00387671	0.00490179
Flexilinea	0.00156674	-0.00390569	0.00488076	-0.00576734	0.00327163	0.0034024	0.00230128	0.00103076	0.00324326	1.16331e-05
Flexivirga	-0.00151113	0.000951724	-0.00703046	0.00197754	0.00344646	-0.00307099	-0.00220009	-0.000216342	-0.00123206	-0.000912166
Floricoccus	0.000451426	-0.000152251	-0.00124652	0.00046621	-4.91658e-05	-0.000104602	0.000560053	-0.000574342	-3.4824e-05	-0.000395865
Fluviicoccus	-0.0178846	-0.0137577	0.0354904	-0.0237054	0.0115717	-0.0309323	0.0178228	0.0323765	0.0198113	-0.0225375
Fluviicola	0.0129711	0.00400327	0.022436	0.00369053	-0.0184287	-0.000734285	-0.0192681	0.00608829	-0.0201741	0.00463434
Fluviimonas	0.000123126	-1.81041e-05	-1.09835e-06	-7.85845e-05	-1.64296e-05	-5.03881e-05	7.77633e-05	-0.000114134	-3.06762e-05	-1.81211e-05
Fonticella	0.00102131	-0.000972629	0.00133696	0.000614686	-0.00231871	0.000929297	-0.00205724	-0.000675403	-0.00138237	-0.000388796
Formivibrio	0.0048568	-0.00117309	0.004806	-0.00540321	0.00475924	-0.00262278	0.00418527	0.00237682	0.00391182	-0.00191626
Formosa	-6.64532e-05	2.38693e-05	4.64574e-05	2.79289e-05	2.90048e-05	-0.000109039	0.000113574	0.000124734	-4.77744e-05	-2.82214e-05
Francisella	0.00255031	2.86234e-05	-0.00523987	0.00146271	0.00431136	-0.00375195	0.00286182	-0.00371554	-0.00139015	-0.00120335
Fretibacterium	0.000123466	-0.000945235	0.00155786	-0.00127304	-0.00122687	5.43134e-05	-0.000592053	0.000782165	-0.000453468	-0.00183548
Frisingicoccus	-0.000387595	0.000154078	0.000715599	0.00113738	-0.00165324	0.000824779	-0.00163933	-0.000106926	-0.00113455	0.000131251
Fuerstia	-0.00032426	0.000116471	-8.34666e-06	-0.000597184	0.000457412	-0.000708916	0.000861236	-0.000212674	-0.000233116	-0.000137707
FukuN57	0.000554684	-0.00080372	2.02602e-05	-0.000499573	0.000187557	-0.00103192	0.000313686	1.48946e-05	0.000606433	-0.000332734
Fulvivirga	6.65949e-05	8.90126e-06	0.000185711	0.000329907	-0.000118834	-5.62066e-05	0.000129046	0.000568745	-0.000101889	-6.01883e-05
Fusibacter	-0.00278044	0.00751812	0.00801371	-0.00089581	-0.010128	-0.000619261	-0.00907808	-0.000922489	-0.00941107	0.00045918
Fusicatenibacter	-0.0130669	0.00301305	0.0335416	0.00618986	-0.0348526	0.00555064	-0.0285494	0.0045589	-0.0244642	0.000925299
Fusobacterium	0.000666207	-0.00034948	0.000532242	-0.00236306	-0.000488243	-0.000828039	-0.000122702	-5.91982e-05	-0.000924324	-0.000895077
Gaiella	0.00732347	0.00721701	-0.0136367	-0.0103972	0.0293908	0.014954	0.0354829	-0.00591152	0.0260031	-0.00324168
Gaiella_sp._EBR4-RS1	-0.000141662	-7.78256e-05	-3.11892e-06	-0.000223152	0.00010174	3.26146e-05	0.000158327	-5.9507e-05	3.80976e-05	-0.000134299
Gallionella	-0.00159163	-0.000936165	0.00133871	-0.000521212	-0.00232598	-0.000230757	-0.00286699	-0.000613551	-0.00203413	0.00181054
gamma_proteobacterium_OR-113	-0.00285004	0.00115258	-0.0139961	0.0045348	0.00701976	-0.00554159	-0.00385503	-0.000479475	-0.00206028	-0.00121706
Geitlerinema_PCC-7105	-0.000139684	-5.17657e-05	9.95094e-05	4.48608e-05	-3.7291e-05	-3.82346e-05	2.39065e-05	0.000389081	-8.87518e-05	-5.24277e-05
Gelidibacter	-0.00036129	0.000179336	0.000343803	-0.000194367	-0.000796848	0.000519716	-0.000529902	-0.000141853	-0.000175801	-0.00044458
Geminicoccus	0.00184114	0.000992574	0.000464959	-0.0012838	-0.000806757	-0.00124938	-0.00175232	0.000131296	-0.0010173	6.10713e-05
Geminocystis_PCC-6308	-2.24057e-05	0.000172701	-1.09532e-06	-7.83677e-05	-1.63843e-05	-5.02491e-05	-5.72403e-05	-7.11935e-06	-3.05915e-05	-1.80711e-05
Gemmata	0.0188498	0.0071936	-0.0506562	0.0043905	0.0521715	-0.0197056	0.0591798	0.0172999	0.032382	0.0101523
Gemmatimonas	-0.0195361	0.011667	0.0208253	0.00307369	-0.037853	-0.00216552	-0.0410788	0.00017312	-0.0326542	-0.00625369
Gemmobacter	-0.00148843	-0.0018093	0.000541099	-0.000999615	0.000375947	7.96361e-05	0.00158147	0.00207507	0.0015821	-0.000174521
Geobacter	0.0041387	0.00573572	-0.000558986	-0.00545318	-0.00725395	0.0057749	-0.00684473	-0.00201893	-0.000855716	0.00188588
Georgenia	0.0028736	-0.00385332	-0.00828502	0.00537789	0.00388916	0.00395183	0.00674429	0.000991182	0.00500206	0.00241766
Georgfuchsia	-0.00942596	0.00376009	0.00634861	-0.0197116	0.0210581	-0.00956136	0.0182967	0.00583921	0.0180396	-0.0115791
Geothrix	-0.0368083	-0.0175297	0.0501552	0.00350342	-0.0314946	-0.023453	-0.0391911	0.0290233	-0.0202554	-0.00399946
Giesbergeria	-0.000173654	-0.000819843	0.00376763	8.15165e-05	-0.00590913	0.00209492	-0.00684093	-0.00131298	-0.00481417	0.000534442
Gimesia	-0.000619732	0.000466887	0.000365422	-0.000662917	0.000850855	-0.00154097	0.000841869	-0.000222029	-0.000577053	-0.000340878
GKS98_freshwater_group	0.0157966	0.00429439	0.0105866	0.00356302	-0.0132071	0.00147374	-0.0161125	-0.00369164	-0.0126976	0.0119878
Gloeocapsa_PCC-7428	0.000160736	-1.64253e-05	-0.000209704	-4.34148e-05	0.000136801	8.84151e-05	3.15665e-05	-3.74942e-05	0.000128175	8.07753e-05
Glutamicibacter	-0.0123729	-0.01574	-0.00454751	-0.0022985	-0.0166241	0.0115103	0.0100785	-0.00654595	-0.00261387	-0.00664347
Gordonia	-0.033601	0.00464138	0.0240596	-0.00585034	-0.00882532	-0.0457423	-0.00617246	0.020899	-0.0228028	-0.0183292
Gordonibacter	-0.00184155	-0.00169932	0.00413456	0.00146037	-0.00597287	0.00269201	-0.0038007	0.000618566	-0.00191385	-0.00163218
GOUTA6	-0.0011697	0.00347142	0.000703918	-0.00103075	0.00143472	0.0026076	0.00154305	-3.8009e-05	0.001827	-0.00191942
GWE2-42-42	0.00209098	-0.000470544	-0.000250667	-0.00158322	0.00212878	0.00076125	0.00190131	-0.000685894	0.00217543	0.000268798
Hahella	0.0149907	0.00638896	-0.0116079	-0.014491	0.0299028	0.00518525	0.0224737	-0.00903279	0.0173911	-0.0251337
Haliangium	-0.116524	0.0407255	0.115455	-0.000723085	-0.0774347	-0.0442874	-0.0667101	0.0480152	-0.0756732	-0.0229725
Halioglobus	-0.0153281	0.0128168	0.0125792	-0.00253511	-0.0123173	-0.00671947	-0.0111877	0.00278229	-0.0111507	-0.00854258
Haliscomenobacter	-0.0346815	0.00591967	0.0527934	-0.0182766	-0.0397787	-0.00830685	-0.0542657	-0.00948264	-0.0160245	-0.0189625
Halobacteriovorax	-0.000409114	0.000146949	0.00020235	-8.91331e-05	0.000291003	-0.000734241	0.0008085	0.000475568	-0.000294119	-0.000173743
Halomonas	-0.00298265	-0.00719432	0.0471991	-0.0257515	0.00361237	-0.0177191	0.00303225	0.0171878	-0.001153	-0.0142727
Hansschlegelia	-4.09474e-05	1.47079e-05	5.36555e-05	9.53166e-05	-6.48475e-05	3.65396e-05	-5.50815e-05	-6.85085e-06	-2.94378e-05	-1.73896e-05
Haoranjiania	0.000658039	9.81872e-05	0.00021391	0.000163879	0.000153457	0.000428683	9.68437e-05	-0.000106635	0.000139319	0.000546599
Hathewaya	-2.56731e-05	-6.91631e-05	-0.000208956	-0.000138361	-7.07547e-06	-5.35731e-05	0.000161753	-0.000208734	-1.90458e-05	0.000186114
HdN1	0.00971632	-0.000571144	-0.00374846	-0.0163128	0.0294726	-0.00341272	0.0254211	0.00212659	0.0195217	-0.015372
Helicobacter	-3.49063e-05	1.2538e-05	-8.9851e-07	-6.42864e-05	-1.34403e-05	-4.12202e-05	-4.69552e-05	-5.84012e-06	-2.50947e-05	-1.4824e-05
Herbinix	-0.000177195	0.000792536	0.000901477	-0.00102652	-0.00178641	0.000980994	-0.00155792	-0.000559921	-0.000751046	-0.000151946
Herminiimonas	0.000258801	-3.80533e-05	-2.30864e-06	-0.000165178	-3.45338e-05	-0.000105912	-0.000120647	-1.50057e-05	-6.44787e-05	-3.8089e-05
Herpetosiphon	-0.000573095	-0.00033114	0.000283823	0.000326623	-0.000148227	-0.00139264	0.000436462	0.000927554	-0.00100456	-0.00128895
Hespellia	-0.00310666	-9.99447e-05	0.00236659	0.000180578	-0.00456391	0.00270238	-0.000273281	0.00158565	-0.00104483	-0.00221571
Hirschia	-0.0285476	0.0212074	0.012925	0.0310168	-0.0657047	-0.0125411	-0.0566745	-0.00833512	-0.0648334	-0.00589437
Hoeflea	-0.000897977	0.00117344	0.000740225	-6.20941e-05	0.000705648	-0.00179447	0.000161024	0.000424912	-0.000720421	-0.000425569
Holdemanella	-0.00352313	0.00115128	0.0252657	-0.00245677	-0.0193941	-0.00117635	-0.0178855	0.00553266	-0.0127895	-0.00143299
Holophaga	0.00271338	-0.00232104	-0.00127697	-0.00686094	0.0153645	0.00112348	0.0114751	0.00223333	0.0127796	-0.00207098
Holospora	-0.0017214	-0.00244294	0.000354865	0.00190934	-0.00211592	0.000381047	-0.0014609	-0.0002547	-0.00043013	-0.00151331
Howardella	0.0011767	-0.000110182	0.000806703	1.8903e-05	-0.000524456	-6.81979e-05	-0.000511188	0.000203615	-0.000511454	-0.000666162
Hydrogenophaga	0.0671066	0.0118383	0.0214085	0.0316136	-0.075097	0.0195072	-0.0772268	-0.0405287	-0.0632696	0.018516
Hydromonas_sp._F02	0.000440517	0.000597922	0.00264215	0.00148682	-0.00504446	0.0034119	-0.00560925	-0.00159489	-0.0060637	0.00815039
Hymenobacter	-0.000698627	-0.000150451	0.00184172	0.000115864	-0.00205696	0.000393075	-0.00192174	-0.000411088	-0.00180299	-0.000894641
Hyphomicrobium	0.0221677	5.90244e-05	-0.0530734	0.00578518	0.0223269	0.0147689	0.0433446	-0.0421597	0.00824009	-0.00635212
Hyphomonas	0.00368683	0.00636081	-0.0229594	0.00526387	0.00183913	-0.00546626	0.00737712	-0.010406	-0.00733782	-0.00481767
Hypnocyclicus	0.0113386	-0.0102221	0.0252661	-0.0149697	-0.0225793	-0.0046352	-0.0218594	0.000922132	-0.0131294	-0.00847749
I-8	0.000710168	-0.00068435	-0.00259254	-0.00270837	0.00671645	0.00312906	0.00750431	-0.00174825	0.00554702	-0.00428214
Iamia	-0.0501439	0.00499828	0.0653097	-0.0205432	-0.0346858	-0.027277	-0.0252846	0.0222835	-0.0232596	-0.0252838
Ideonella	0.00105581	0.00135023	-0.000917428	-0.00207722	0.001649	-0.000969233	0.00273777	-0.000784195	0.00144979	-0.00158904
Idiomarina_sp.	0.00653718	0.00102205	-0.00639792	-0.00160987	0.00573114	-0.00220495	0.0068215	-0.00285826	0.0027629	-0.00221627
Ignatzschineria	8.00259e-05	-9.08175e-05	0.00013384	-1.42658e-05	-9.15212e-05	1.07849e-05	-0.000100679	-4.61707e-05	-5.4889e-05	-2.19767e-05
Ignavibacterium	0.0293915	-0.00100728	-0.026642	-0.00963512	0.0418228	0.012206	0.0318091	-0.020755	0.0450561	-0.00140151
Ignavigranum	-0.000667204	0.00022754	0.000413834	-0.0007987	0.000140911	-0.000297875	0.000592104	0.000968071	0.000626315	-0.000400016
IheB3-7	-0.00823689	-0.00186181	0.00523924	-0.0040333	0.00285611	-0.00650819	0.0023857	0.00750528	-0.000721688	-0.00682797
Ilumatobacter	0.000960538	0.00381965	-0.00587442	0.00140829	-0.00175168	-0.00340583	0.002686	-0.0063675	-0.00448162	-0.00365011
IMCC26134	0.00411734	-0.000659538	-0.00404028	0.00215305	0.00197307	0.00161778	0.0025681	-0.00192426	0.00179518	0.000890777
IMCC26207	-0.0274192	0.00362746	0.0413957	-0.0303022	0.0213931	-0.0454646	0.0365441	0.0188618	0.0257481	-0.0347626
Immundisolibacter	0.00947404	0.000855253	-0.0180342	-0.0028307	0.0325884	0.0174181	0.0258322	0.00156429	0.0267745	-0.0030554
Inhella	0.000762483	0.000287884	-0.00747825	-0.00498764	0.010976	-0.00907235	0.0162276	0.00117019	0.00884885	-0.00136319
Inquilinus	0.00162577	-0.000245634	0.00038977	0.00076604	-0.00326225	-0.00275224	-0.000665817	0.000997748	-0.00244694	-0.00216018
Intestinibacter	-0.0105898	0.010024	0.0214441	-0.00217899	-0.0148741	0.00156464	-0.013435	0.00487223	-0.00870702	-0.00847623
Iodobacter	-0.000329914	-0.00012471	0.000277284	8.15333e-05	-0.000385329	0.000269795	-0.000168752	-0.00010887	-0.00039668	0.000400516
Janibacter	-0.000262262	-0.000940929	0.000763363	6.84162e-05	-0.00112509	0.000657339	-0.000934291	0.000472173	-0.000654039	-0.000386356
Janthinobacterium	0.000625838	-0.000944486	0.00477255	0.00402417	-0.00864406	0.00480909	-0.00924793	-0.00150777	-0.00785904	0.00608776
Jatrophihabitans	-0.00721546	0.00824005	0.00956469	-0.00250373	-0.0184092	0.005437	-0.023201	-0.00346383	-0.0140677	-0.000640925
JCM_18997	-0.00012581	0.000397888	-7.51019e-05	-0.000768742	0.000640742	0.000522877	0.000441653	-0.000286981	0.000355938	7.98475e-05
JdFR-76	0.0200999	0.0124818	-0.0447042	-0.00297395	0.072488	0.0289021	0.0621461	-0.0192073	0.0568557	-0.00356056
Jeotgalibaca	0.000416424	-0.000489489	0.00132785	-0.000368698	-0.00266734	0.00123294	-0.00167552	-0.000611022	-0.0011286	-0.00108775
JGI-0000079-D21	0.0121406	-0.00381694	-0.00169166	-0.0158	0.0211431	0.00134902	0.0259614	0.000231299	0.0230618	-0.000589016
JGI_0001001-H03	-0.0636955	-0.0163646	0.0330622	-0.0240699	-0.00469096	-0.0258074	0.0175892	0.0728523	0.010618	-0.00728587
Kaistia	0.00280902	0.00509602	0.00883817	0.00513978	-0.0137022	-9.49847e-05	-0.0145373	-0.00444727	-0.0121563	0.00126183
KCM-B-112	0.00353392	0.00104767	-0.00788927	0.000123277	0.0123267	0.00269202	0.0122618	-0.000974956	0.00709382	-0.000386175
KD3-10	-0.0236408	0.00486189	0.0170439	0.00141955	-0.0194337	-0.00848038	-0.0142258	0.013426	-0.0192621	-0.00402222
Ketobacter	0.00423221	0.0121081	-0.011663	-0.0072728	0.0282912	0.0147003	0.0197717	-0.00782046	0.0158183	-0.0128698
Kineosphaera	-0.00285282	-0.000896907	0.00263458	0.000654738	8.51663e-06	-0.00263797	0.000462033	0.00367776	-0.000246766	-7.88739e-05
Kineosporia	-0.00328679	-0.000874444	-0.000761469	0.00321791	0.00165818	-0.00539527	0.00236186	0.00701339	0.000750595	-0.00113324
Klugiella	0.000791546	-0.000300794	-2.09482e-05	-0.0014988	0.00177773	-0.0013835	0.00216151	-0.000533763	0.00162937	1.32801e-05
Kocuria	0.000474846	0.00364044	0.00638682	-0.00687991	-0.000224449	0.00137555	0.00227241	-0.00173235	0.00365311	-0.00630648
Koukoulia	-5.48377e-05	-8.82877e-05	-9.68956e-07	-6.93266e-05	9.3991e-05	-7.40407e-05	9.99801e-05	-2.46891e-05	0.000153194	9.50297e-05
Kouleothrix	-0.036864	0.00091484	0.0178105	-0.0134122	0.00772565	-0.0673371	0.0123696	0.0340311	-0.0127046	-0.0126906
Kribbella	-3.80837e-05	1.36793e-05	4.99031e-05	8.86506e-05	-5.49541e-05	6.09793e-05	-5.12294e-05	-6.37174e-06	-2.73791e-05	-1.61734e-05
Labilithrix	-0.0132215	-0.000902223	0.0106161	0.00201163	-0.0157645	0.00358988	-0.017237	-0.00276354	-0.0103446	-0.00506408
Labrys	-0.00753591	0.00591487	0.000378642	-8.69571e-08	-0.00197111	-0.00385312	-0.00569199	0.0042118	-0.00524987	0.00065772
Lachnoclostridium	0.000491286	-0.00169283	0.00398922	0.00111666	-0.0048381	0.00303846	-0.0037115	-0.000495645	-0.0024749	-0.000635997
Lachnospira	-0.000896814	-0.00149817	0.0109477	-0.000924946	-0.00915122	0.00275524	-0.00613893	0.00170258	-0.00477218	0.00132032
Lachnospiraceae_AC2044_group	0.00022216	-0.00068959	0.00015686	-0.000661682	-0.000516044	-0.000114878	-0.000422808	0.000173722	-0.000253865	-0.000355104
Lachnospiraceae_FCS020_group	-0.00144088	-0.000684428	0.00719402	0.000697798	-0.00853544	0.00282249	-0.0075737	0.00116874	-0.00546534	0.00164275
Lachnospiraceae_ND3007_group	-0.00360973	-0.00122167	0.0153502	-0.00031448	-0.0160631	0.00353639	-0.01237	0.00251806	-0.0107831	0.000714341
Lachnospiraceae_NK3A20_group	8.06394e-05	-0.00216378	0.00216553	-0.00118423	-0.00165712	-0.00183387	-0.00257925	0.00177612	-0.00260359	-0.000920526
Lachnospiraceae_NK4A136_group	0.000770449	0.000982055	0.0135194	0.00274528	-0.0150972	0.0025639	-0.0137973	0.00337257	-0.0111841	4.28619e-05
Lachnospiraceae_UCG-001	0.000212173	-8.73958e-05	0.000838086	8.17532e-05	-0.00197631	0.00103421	-0.00106373	-0.000606384	-0.00138513	0.00072195
Lachnospiraceae_UCG-003	0.000231554	0.000188627	0.00119462	0.00110636	-0.00113477	0.000425747	-0.0012239	-0.000136301	-0.000946595	0.000219487
Lachnospiraceae_UCG-004	0.00388129	-0.000960008	0.00268218	-0.000758851	-0.00102378	0.00103504	-0.000170052	0.00103605	8.16097e-05	-2.7166e-05
Lachnospiraceae_UCG-008	0.0001559	-0.000347462	0.000808704	0.000108063	-0.00125744	0.000511245	-0.00114745	-6.14958e-05	-0.000336443	-0.000537834
Lacibacter	-0.0396565	0.00102595	0.0349576	0.0161126	-0.0527131	0.0248107	-0.0565154	-0.0115104	-0.036804	0.0134868
Lacihabitans	-0.026352	-0.0127478	0.0421414	0.000735742	-0.057649	-0.0113223	-0.056736	0.0367069	-0.0490138	-0.0123514
Lacticigenium	0.000196163	0.000160343	0.000330593	-8.44317e-05	-0.000714288	0.000124191	-4.72206e-05	-0.000263612	-0.000138372	-0.000408977
Lactivibrio	0.00345068	-0.00141958	0.00371418	-0.00966835	0.00590462	0.0018264	0.0103702	-0.000496098	0.00956333	-0.00266991
Lactobacillus	0.0142041	-0.00655866	0.0106639	-0.00325747	-0.00189106	-0.00431017	0.00953017	-0.00599013	0.0104893	-0.00963951
Lactococcus	-0.000848505	-0.0117934	0.0184594	0.0164921	-0.0336563	0.00224079	-0.0272806	0.00777739	-0.027689	0.00140394
Lacunisphaera	-0.0306606	0.0129555	0.0272519	0.00802563	-0.0306214	-0.0178199	-0.0387847	0.0363255	-0.0378671	-0.0133898
Laribacter	0.00407574	-0.000223236	0.00430174	-0.00896976	0.00839036	-0.00290968	0.00457139	0.00578014	0.00611111	-0.00546749
Larkinella	5.51467e-05	0.000143973	-0.000182305	-6.65933e-05	0.000168339	2.79082e-05	0.000245107	-0.000141577	5.46164e-05	-0.000129517
Lautropia	-0.0634399	-0.00953599	0.0601303	-0.0168762	-0.0421143	-0.0038059	-0.0462251	0.0185394	-0.0307058	-0.0230454
LD29	0.014944	-0.0033424	-0.000724677	-0.00899115	0.0143683	0.00925171	0.0111577	-0.00303546	0.0138307	0.00520466
Leadbetterella	-0.00316004	0.00496982	0.00109262	-0.00173706	-0.00581299	0.00315629	-0.00614947	-0.00250681	-0.00742806	0.00412574
Leeia	0.00304181	-0.000885029	-0.00257564	-4.7872e-05	0.00344429	-0.00339192	0.0055111	0.000244633	0.000613924	-0.00127067
Legionella	0.0051608	0.00784064	-0.0153089	0.00165732	0.00248861	0.00303297	0.010631	-0.013695	0.00366651	0.00309471
Leifsonia	-1.16393e-07	-0.000743994	-0.00308648	0.00123158	0.000879702	-0.00171237	0.000432135	-5.36526e-05	-0.000972349	-2.89083e-05
Lentimicrobium	0.0540194	-0.00430833	0.00555895	-0.030387	0.0195896	0.0130684	0.00216248	-0.00413602	0.0355018	-0.00618655
Leptolinea	0.0225367	-0.00464886	-0.0171657	-0.0302413	0.0455361	0.00188784	0.0476404	0.00628702	0.0544094	0.000681328
Leptolyngbya_ANT.L52.2	-4.33837e-05	1.5583e-05	5.6848e-05	0.000100988	-6.87059e-05	3.87137e-05	3.95022e-05	0.000174099	-3.11894e-05	-1.84243e-05
Leptolyngbya_PCC-6306	1.22391e-05	-0.000169631	-1.28304e-05	7.62836e-05	0.000136774	-0.000313514	0.000223246	4.15027e-05	0.000145137	-8.45209e-05
Leptonema	0.000928201	0.0019137	-0.00249212	-0.00185935	0.00685296	-0.00156718	0.00779974	-0.0013135	0.00500098	-0.000502954
Leptospira	-0.0122257	-0.000618749	0.00935202	-0.00439861	-0.00864523	-0.00538146	-0.00725569	0.00566072	-0.00183644	-0.00368398
Leptothrix	-0.0805814	0.023738	0.0789141	0.0252572	-0.126309	0.026041	-0.140178	-0.0247885	-0.0998706	0.0106156
Leptotrichia	-0.00718333	-0.0225674	0.0551758	0.00473491	-0.0579215	0.0150228	-0.0643345	0.021047	-0.041159	-0.0118885
Leucobacter	0.00569903	-0.00480573	0.0243144	-0.00386673	-0.0306128	0.00561782	-0.0129231	-0.00141029	-0.0167729	-0.00737865
Leuconostoc	0.00332462	-0.00442841	-0.00295028	0.000524838	-0.00176361	-0.00335069	0.000498774	-0.00197625	-0.00250829	-0.00339863
Leucothrix	-0.000224529	0.000330942	0.000685677	0.000951237	-0.000459214	-0.0002732	-3.87754e-06	0.00125856	-0.00059441	9.61032e-05
Levilinea	0.0010085	0.000776021	-0.00143142	-0.00206136	0.00702768	0.00431381	0.00404351	-0.000753846	0.00513326	-0.00142425
Lewinella	0.0213591	-0.00163433	-0.0122546	-0.0104626	0.038224	0.0143037	0.013935	-0.0081849	0.0203952	-0.0135592
Limnobacter	-0.0072045	0.00909776	-0.00466562	-0.0220127	0.044854	0.031687	0.0355373	-0.00465689	0.0322605	-0.0281996
Limnohabitans	-0.000571558	-0.000621407	0.00050027	0.000517899	-0.000835798	0.000444617	-0.000756907	-0.000283302	-0.000324746	-0.000195694
Limnothrix	9.37104e-05	-0.000102851	4.78173e-05	-0.000275766	0.000426539	-0.000425206	0.000549596	-0.000135717	0.000392465	5.73856e-05
Litorilinea	0.000419617	0.00108334	-0.00173571	0.000498497	0.00117132	0.000905236	0.000767828	-0.000435592	0.00102821	0.000642036
LNR_A2-18	0.000878551	-6.18506e-05	-1.93143e-05	-5.96634e-05	0.000342554	0.00150026	0.000342078	-0.000394526	0.000593397	0.00101681
Longilinea	0.0160362	0.00170533	-0.017832	-0.0255995	0.0447392	0.00668714	0.047766	0.0012039	0.0511004	0.000148728
Longivirga	-0.0321214	0.00645451	0.0175227	0.0101396	-0.0295089	-0.00136186	-0.0202503	-0.00236949	-0.016036	-0.00608966
Luethyella	7.43205e-05	-4.42472e-06	-1.72545e-06	-0.000123452	-9.25396e-06	-8.76579e-06	3.24784e-05	-2.61911e-05	-4.81906e-05	-2.84672e-05
Luteibacter	0.00271988	-0.000391729	-0.0046345	0.00143526	0.00242385	-0.00170443	0.0018448	-0.00258238	-0.000578567	-0.00051268
Luteimonas	-0.00608418	0.0088319	0.00735793	-0.00183483	-0.00304606	-0.00572298	-0.000373236	0.00775839	-0.00416053	-0.000277457
Luteitalea	-0.0311135	-0.0193475	0.0339954	-0.00764838	-0.0221552	-0.023226	-0.0247309	0.0217073	-0.0151521	-0.0178926
Luteococcus	-0.000264934	-0.000385321	0.000366858	0.000425073	-0.000757724	9.88945e-05	-0.00110928	-0.000332403	-0.000905044	0.000791946
Luteolibacter	-0.00838809	-0.00769013	0.0166653	0.00480934	-0.024969	-0.00552064	-0.0300726	-0.00748932	-0.0245278	-0.00556388
Lutibacter	-0.00581612	-0.00339504	0.00581432	0.00114137	-0.0115981	0.00674567	-0.00975008	0.000653308	-0.00659233	-0.00293645
Lysinibacillus	-0.0031899	-0.00545321	-0.00264093	-0.000353861	-0.00328769	0.00262798	0.00630901	-0.00157214	0.00657214	-0.00652557
Lysinimicrobium	0.000769085	-0.000141986	-0.00129697	0.00142798	0.00104395	0.000519655	0.00161546	0.00207739	-0.000945879	-0.000767219
Lysobacter	-0.010077	-0.000147375	0.00877945	0.000348317	-0.0122985	-0.00327229	-0.00541946	-0.00159024	-0.00912595	0.00104767
Macellibacteroides	0.00796948	-0.0106785	0.0320432	-0.0269934	-0.00655785	0.010018	-0.00213574	0.00914292	0.00680195	-0.022104
Macromonas	0.0031168	-0.000552649	0.000954778	-0.00286203	0.000819737	-0.00146947	0.00205162	-0.00160989	0.00210007	-0.000406177
Magnetospirillum	0.000346295	8.7862e-05	-0.00110934	-0.00177004	0.000497389	-0.000390839	-0.000413693	-0.000527659	0.000397221	0.00940076
Mangroviflexus	0.000143704	0.000944294	-0.000864629	0.000966304	6.51033e-05	-0.000765039	0.000278356	0.000554269	-0.00117058	-0.000481339
Maribacter	-0.000488224	0.00192102	0.000791954	0.000665605	-0.00111981	5.72206e-05	-0.0014888	-0.000202706	-0.0006501	-0.000554802
Marinagarivorans	-0.000344107	0.00111234	0.000406478	0.000196408	-0.00111822	7.33629e-05	-0.000592416	-0.00059732	-0.0012887	-0.000284909
Marinicella	-0.000955824	0.000365075	-0.000203372	-0.00189325	0.00158168	-0.00238374	0.00276321	-0.000700097	-0.00078642	-0.000464556
Marinifilum	-0.000784138	0.000204291	0.0011387	0.00134585	-0.000599255	-0.000572921	-6.40295e-05	0.00181363	-0.000715509	-0.000422667
Mariniflexile	-0.00127146	-0.000907108	0.00144387	-0.000221798	-0.0027527	0.000960563	-0.00252784	0.000140798	-0.00177104	-0.000780356
Mariniphaga	-4.93906e-05	4.7047e-05	0.00019998	0.00020944	-0.000275481	4.17334e-05	-0.000165015	-0.000159425	-0.000217901	3.26931e-05
Marinoscillum	-0.00584531	0.000215802	0.00204805	-0.000517578	-0.0114425	8.39389e-06	-0.0109971	-0.00113235	-0.00743532	-0.0044714
Marmoricola	-0.010007	-0.0101222	0.011279	-0.00979419	0.00197149	-0.012733	0.00749699	0.00903943	0.00751373	3.76583e-07
Marvinbryantia	-0.00207711	0.0024306	0.00849484	0.00249988	-0.0101201	0.00322704	-0.00909083	0.00163142	-0.00742991	0.000488317
Massilia	-0.000262119	0.00292035	0.00223975	-0.00198254	-0.00616987	0.00332997	-0.00319768	-0.00164869	-0.00281688	-0.000684789
Megamonas	0.0111179	0.000607589	0.00929249	-0.0163504	0.0107777	-0.00215841	0.0154886	-0.00199444	0.0161105	-0.00372451
Megasphaera	0.0232052	-0.00128563	0.00112295	-0.0121933	0.0196704	-0.00455104	0.0238563	-0.00359599	0.0218596	-0.00471074
Meiothermus	0.00788883	-0.00144264	-0.0113397	0.00265317	0.0110197	0.00199948	0.0102518	-0.00329405	0.0129589	0.00799404
Membranicola	-0.000196701	0.00104721	0.000576475	-4.61661e-05	0.000445714	-0.00111986	-0.0010342	-8.36305e-05	-0.000742053	-0.00043253
Merdibacter	0.000157721	-6.97318e-06	0.000498727	0.000711892	-0.000789996	0.0003639	-0.000862078	0.00018741	-0.000646386	-1.75986e-05
Mesorhizobium	0.0120499	0.00915469	-0.031107	0.0192911	0.00866197	-0.00735586	0.015144	-0.0146275	0.00489465	-0.00695984
Mesotoga	0.00870404	0.000748805	-0.00615593	-0.00312082	0.0109197	0.0102816	0.00565931	-0.00348696	0.00884489	0.00517408
Methanobacterium	0.018732	-0.00452571	-0.0187682	-0.00570991	0.0311132	0.0117667	0.0354845	-0.00165699	0.0372716	0.00794084
Methanobrevibacter	-0.00866794	-0.00165289	0.0362	-0.0146567	-0.0126383	-0.0115715	-0.00490279	0.0158631	-0.00294136	-0.0121828
Methanocella	0.000861848	-0.000240664	-0.00121423	0.00061526	0.000784743	-0.000684244	0.000793098	-0.000218083	0.00127497	0.000791839
Methanocorpusculum	-2.30713e-05	0.00260415	0.00183967	0.000807081	-0.000913083	0.00182052	-0.00200833	-0.00142127	-0.000245043	0.000872696
Methanoculleus	0.000984348	0.000696731	4.25454e-06	-0.000300561	-0.00175122	0.000891395	0.00110607	-0.0013336	0.00107454	-0.00182118
Methanofollis	0.00055172	0.000291187	-0.000716593	9.40739e-05	0.000415448	5.83002e-05	0.000526028	-0.000488345	0.000343066	8.05977e-05
Methanolinea	0.0121247	-0.00128572	-0.00570925	-0.00930757	0.0194123	0.0063673	0.0186919	-0.00696872	0.021895	0.00361909
Methanolobus	0.00192798	-0.000265474	-0.0032412	0.00121845	0.00275421	0.00262194	0.0019554	-0.0004982	0.00303735	0.00188479
Methanomassiliicoccus	0.00885445	0.000540929	-0.00877892	-0.00224415	0.0104188	0.00329661	0.0103153	-0.00339408	0.0124574	0.00312209
Methanomethylovorans	0.00175038	-0.00255649	-0.00811115	0.00271522	0.0152189	0.013907	0.0115854	-0.000799352	0.0145321	0.00346934
Methanoregula	0.014768	0.00201534	-0.0052582	-0.0108975	0.00231423	0.00573594	0.00625051	-0.00284648	0.00926725	0.00032731
Methanosarcina	-0.00365279	0.00124101	0.00138859	-0.0088005	0.00302812	-0.0097285	0.00647708	0.00314629	0.00659417	-0.00140261
Methanosphaera	-1.69353e-05	-0.000262672	0.0102025	-0.00645579	0.00375637	-0.00229325	0.00741393	0.00977108	0.00685343	-0.00638066
Methanosphaerula	-0.00134663	-0.00141149	0.00344286	0.000816132	-0.00541296	0.00225861	-0.00520671	-0.000918064	-0.00298964	-0.000364376
Methanospirillum	0.00733007	-0.00308709	0.00412004	-0.012724	0.00652702	0.00289664	0.0110456	-0.00699961	0.0152452	-0.00215347
Methanothermobacter	-0.00354603	-0.000975608	-0.000571572	0.00454747	-0.00264237	0.0003646	-0.00480155	-0.000962933	-0.00608506	0.00888517
Methanothrix	0.00783313	-0.00156573	-0.00700725	-0.011313	0.0140561	0.0186464	0.0251939	-0.0105558	0.0282831	0.00359679
Methylobacillus	-0.000508067	-0.000585157	-0.000466391	0.00107723	0.0023969	0.000818329	0.000111698	0.00217015	0.000102012	8.17055e-05
Methylobacter	0.0115357	-0.000442912	0.000891824	-0.00979875	-0.0079867	0.00347588	-0.00591378	-0.00175101	-0.00240388	-0.0042534
Methylobacterium-Methylorubrum	-0.000428437	0.000164394	0.000220438	-8.95958e-05	-0.00052633	-0.000328218	-0.000688077	-0.000424304	-0.000535177	0.00031155
Methylocaldum	0.0160421	0.00240823	-0.0187227	-0.00727527	0.0356692	0.0163761	0.0343938	-0.00873353	0.0264964	0.00271074
Methyloceanibacter	-0.00113168	0.000406489	0.000301977	-0.00116345	0.00128419	-0.00229935	0.00245829	9.92986e-05	-0.000813588	-0.000480604
Methylocella	-0.000268653	-0.000430271	0.000347857	0.000797197	-0.00054339	4.51045e-05	-0.000348121	-0.000553912	-0.000475828	-0.000437696
Methylocystis	0.00856088	-0.00076326	-0.00402111	-0.0141873	0.0206197	0.0017627	0.0245554	-0.00283999	0.0220994	0.00353804
Methyloferula	-0.000310068	-0.000291103	0.000174566	-0.000115706	-0.000266071	0.000156839	-0.000430546	-0.000154902	-0.000319534	0.000559469
Methylomicrobium	0.00931297	-0.00124598	-0.000103233	-0.0073861	0.0122083	0.0019839	0.0106519	-0.00263039	0.013062	-0.00360044
Methylomonas	0.0053299	0.000722537	-0.00145868	-0.00507423	0.00601327	-0.00123084	0.00993105	-0.00220158	0.0106248	0.00496729
Methyloparacoccus	0.00660815	-0.00136387	0.00199218	-0.0155349	0.0203878	-0.0132922	0.0256366	0.00388132	0.0232213	-0.000696502
Methylophilus	-3.7381e-05	-0.000191542	0.000106988	-0.000297169	0.000122298	-8.6739e-05	0.000616236	-0.000169532	1.06828e-05	-0.000145538
Methylorosula	-0.00669308	0.0265567	0.0120234	0.00415018	-0.0245087	0.00186833	-0.0300667	-0.00845787	-0.0219895	0.000401762
Methylosarcina	0.00149296	-0.000513022	-0.00203874	-0.0133031	0.0212668	-0.0020008	0.0281732	0.00290798	0.0223737	-0.000401831
Methylotenera	-0.0422577	-0.0251772	0.0356891	-0.0256898	-0.0970904	0.034153	-0.0604981	-0.027833	-0.084661	0.0587243
Methyloterricola	0.00029095	-0.000106644	-1.12045e-05	-0.000801659	0.000758234	-0.000693224	0.00111232	-0.000391586	0.00140101	0.000443574
Methyloversatilis	0.0140068	-0.0182678	-0.008378	0.0201238	0.00196871	0.011458	-0.0133396	-0.0177527	-0.00885927	0.00102635
Microbacter	0.000124847	-1.83571e-05	5.66939e-05	0.000100714	-6.24322e-05	6.92773e-05	-5.82007e-05	-7.2388e-06	-9.9942e-05	0.000169272
Microbacterium	0.000856628	0.00517258	0.00104252	0.00443384	-0.00756892	0.00176563	-0.00748293	-0.00364413	-0.00768257	0.00331063
Micrococcus	0.000340708	0.00122133	0.00170187	-0.00189308	0.000808107	0.0019294	0.000457082	-0.000253724	0.000184895	-0.0015869
Microlunatus	-0.000374429	5.83842e-05	-0.000393617	0.000340052	-0.000123133	0.000106928	-0.000232839	0.000179185	0.000119173	-0.000291063
Micropruina	-0.00486118	0.00159267	0.00294026	0.0024059	-0.00544137	0.000959632	-0.00618522	-0.000306299	-0.00468093	0.00230709
Microvirga	0.00140072	0.000159393	0.000110053	-0.0002888	0.000106748	0.000473796	0.00074078	-0.00122656	0.00155977	-0.000680079
midas_g_100	-0.0420405	-0.0181015	0.0307459	-0.00734856	-0.0220829	0.00765586	-0.0240633	0.0139395	-0.00706256	-0.0197158
midas_g_10001	0.00248195	-0.000538714	-0.00317308	0.000195743	0.00278429	0.0011624	0.00258901	-0.000953665	0.00298802	0.000406924
midas_g_10025	-0.0049208	-0.00626487	0.0150134	-0.0194327	0.0184558	-0.0328289	0.0141205	0.00838759	0.0179314	0.0049281
midas_g_1003	-0.010525	0.029045	0.0128951	0.00357879	-0.0346856	-0.00936447	-0.0350041	-0.0159963	-0.0342781	0.0236065
midas_g_10033	-0.00183247	-0.00185225	0.00204121	0.00206117	0.000222467	-0.00183939	-0.000408719	0.00310259	-0.00133051	-0.000474159
midas_g_1005	-0.00471658	0.0012452	0.00849387	0.00169582	-0.0099499	0.000984356	-0.00921896	0.00341503	-0.00719118	-0.00325423
midas_g_10069	0.00502547	-0.0010058	-0.00551856	-0.00145747	0.00757636	0.00200449	0.00754691	-0.0024727	0.0101611	0.0052478
midas_g_10077	0.015343	-0.00488593	0.0147417	-0.000650248	-0.00693007	-0.00614952	-0.019192	-0.00624584	-0.0133532	-0.0042918
midas_g_10090	0.026139	-0.00422659	-0.0323209	0.0147285	0.025436	-0.00957924	0.0246757	-0.00650089	0.0376147	0.0229922
midas_g_10122	-0.00519255	0.00190883	0.0026204	-0.0266564	0.0394086	-0.0074524	0.0395764	0.00862443	0.0368711	-0.00942881
midas_g_10132	-0.00368397	0.00132324	-0.0182601	0.00579715	0.00919853	-0.00724607	-0.0049556	-0.00061636	-0.00264847	-0.00156451
midas_g_10148	-0.000937237	0.00186043	0.00164669	0.00106417	-0.00258268	0.00114907	-0.00212612	-0.000502707	-0.00166565	0.000719801
midas_g_10162	-0.0106457	0.00430337	0.00663123	-0.0069384	-0.0088871	-0.00275121	-0.0108267	-0.00096097	-0.00327182	-0.00390444
midas_g_1022	-9.33028e-05	0.000206554	0.000135406	4.37343e-05	-0.000134478	2.11792e-05	-0.00015399	-1.91528e-05	-8.22986e-05	-4.86156e-05
midas_g_1023	-0.00717531	-0.00637507	0.00550304	-0.0166866	0.021671	-0.0125483	0.0243289	0.0127223	0.0169842	-0.0137916
midas_g_1029	0.000182379	2.2242e-05	-0.000419808	0.000784841	0.000881879	0.000959036	0.000165133	-0.000276651	0.000509181	0.00032298
midas_g_10297	-0.000318675	0.000114465	0.000417577	0.000741807	0.00038037	-0.000657983	0.000290163	0.00127884	-0.000229101	-0.000135335
midas_g_10303	-0.00341641	0.00102834	-0.015029	0.00472435	0.00746032	-0.00581025	-0.0038675	-0.000289985	-0.00206739	-0.00142927
midas_g_10304	-0.00312841	-0.000949296	0.00344147	0.00224517	-0.00350511	0.000467241	-0.00466223	-0.000750764	-0.00271007	-0.00104513
midas_g_10323	0.00799602	-0.00531105	-0.00644808	0.00316291	0.00731593	0.00105306	0.0132968	-0.0136649	0.00681444	0.00303352
midas_g_10327	-0.00148768	0.000672978	-0.000215372	-0.00264874	0.00497096	0.00238203	0.00399635	-0.00098686	0.00612339	0.00379847
midas_g_1040	-0.000634108	-0.00806984	0.000192735	0.00362498	0.012061	-0.016609	0.0128763	0.0037775	0.00532217	-0.0145816
midas_g_10426	0.00657457	0.00988267	-0.0166739	-0.000905723	0.0303574	0.0244503	0.0220424	-0.00745434	0.0198782	-0.00847302
midas_g_10471	0.00905373	-0.0153207	0.0140979	-0.0154135	0.00906002	-0.00113466	-0.000767351	-0.00432667	0.011547	-0.00249043
midas_g_10496	0.0170556	-0.000986435	-0.0324277	0.00697626	0.0279618	0.0160834	0.0209913	-0.0153837	0.00652696	-0.00337604
midas_g_105	-0.00905395	-0.00830865	-0.0046302	0.00136068	0.00222291	-0.00546456	-0.00883912	0.00429237	0.000241634	-0.00505149
midas_g_10530	0.00715951	-0.00184364	-0.000261005	0.00553564	0.00484733	-0.0128347	0.00291199	-0.00103315	0.00212147	0.00806382
midas_g_10554	-0.0305306	0.0137684	0.0256252	0.00752436	-0.0187745	0.00134053	-0.0265369	-0.00218072	-0.00967935	-0.00895353
midas_g_1057	-0.00584549	0.00650382	0.00275453	0.00347893	-0.00241195	-0.000828595	-0.000336608	0.00370363	8.36772e-05	-0.00105582
midas_g_10587	-0.00163774	-0.0077447	0.0102256	-0.00257838	0.00636426	-0.0350321	0.0138141	0.0328639	-0.00597041	-0.013879
midas_g_10603	-4.79802e-05	1.7234e-05	7.65093e-05	6.57185e-05	-7.59852e-05	4.28154e-05	-6.4542e-05	-8.02751e-06	-3.44939e-05	-2.03763e-05
midas_g_1061	-0.0182089	-0.0276776	0.0457947	-0.0144752	-0.0579877	-0.00569317	-0.0633097	0.00953034	-0.0321588	0.00973166
midas_g_1063	-0.0291019	0.00454846	0.0371618	-0.00465813	-0.0501988	-0.00207782	-0.0524611	-0.00889003	-0.0302154	-0.00110599
midas_g_10639	0.00026068	0.00348578	-0.00585911	0.0050273	-0.00172511	-0.00301309	-0.00419739	-0.00331586	-0.00746973	0.000488112
midas_g_1065	0.00085261	0.003258	-0.00317655	-0.00503789	0.0133408	-0.00524214	0.0186198	0.0164212	0.00452572	-0.0116031
midas_g_10664	-0.0159822	-0.00409461	0.0199388	-0.0053819	-0.0079111	-0.00750148	-0.00978881	0.00764869	0.00286277	-0.00791328
midas_g_10673	0.0204015	-0.00424227	-0.0350816	0.01049	0.0221196	0.0123087	0.00792598	-0.012669	-0.00115196	-0.000561017
midas_g_10676	-0.00120724	0.000332013	-0.00219727	0.00164346	-0.00151626	0.000365324	-0.00169177	-0.000310195	-0.00125533	0.000327015
midas_g_10678	0.00034112	-3.99295e-05	-8.17468e-05	0.000265522	-0.000174316	-3.6715e-05	0.000102069	0.000210204	-0.000131657	-7.77729e-05
midas_g_10736	-0.000153688	0.00223511	-0.00239557	0.000904111	0.00261336	0.00201757	0.00260255	-0.000283685	0.00248201	0.00137628
midas_g_1076	0.000237694	-0.0001451	-5.40595e-05	-0.000488238	-0.000591611	-0.000401655	-0.000532255	-0.000404433	-0.000414324	-0.000508831
midas_g_10760	0.000250237	-3.67941e-05	-0.000429843	0.000136465	0.000329743	0.000327542	0.000230331	-5.6878e-05	0.000352923	0.000218926
midas_g_10763	0.02159	0.013117	-0.0488893	0.0189446	0.0333672	0.00823756	0.0196276	-0.0117274	0.0261028	0.0161512
midas_g_10787	-0.0021775	0.00116385	0.00431693	-0.00257269	-0.00597563	-0.00172388	-0.00723477	-0.000782948	-0.00389152	-0.00070649
midas_g_10795	-0.00742256	-0.00363535	0.00067206	-0.0210401	0.0355838	-0.000508991	0.033218	0.00954082	0.0337205	-0.00705754
midas_g_108	-0.0578384	0.00123427	0.0517432	0.00221682	-0.0687575	5.03903e-05	-0.072872	0.0170147	-0.055915	-0.0105827
midas_g_10808	-0.00220056	0.00784463	0.000692742	-0.00352003	0.00724843	0.00761987	0.00577794	-0.000105675	0.0059382	-0.00603236
midas_g_10823	-0.00309778	0.000307026	0.00325816	0.00038411	-0.00531247	0.000140023	-0.00487862	0.00054852	-0.00212952	-0.0027221
midas_g_1083	-0.00708834	-0.00301414	-0.00192355	-0.00619891	0.0026462	-0.00594334	0.0104786	0.00961665	0.00347316	-0.0118905
midas_g_10832	-0.0104035	0.0211535	0.0073387	0.00201737	-0.0112981	-0.000803923	-0.0177978	-0.00303583	-0.0119165	0.00354783
midas_g_10858	-0.000954161	0.000229883	0.00122306	0.00203832	-0.00143548	0.000753864	-0.00127753	-0.000177383	-0.00073563	-0.000226982
midas_g_10902	-0.00806349	0.000261667	0.005555	-0.00213573	-0.0095638	0.00107224	-0.0122215	-0.00117592	-0.005996	-0.00400749
midas_g_10906	0.00286428	0.000131546	-0.00579858	0.00132154	0.00463229	0.0026847	0.00440482	-0.001327	0.00461292	0.00215549
midas_g_10909	-0.00881819	-0.00566872	0.0193335	4.96541e-05	-0.0279101	0.00211066	-0.0361658	-0.00495146	-0.0212319	0.000948636
midas_g_1092	2.5997e-05	1.64334e-05	-7.11345e-05	0.00024664	0.000216304	-5.81449e-06	0.000198747	0.000355541	0.000102682	6.57277e-05
midas_g_10944	-0.00731627	0.0003617	0.00771664	0.0013108	-0.0089638	0.00134378	-0.0121057	-0.00178165	-0.00667245	0.000880925
midas_g_10951	-0.0251906	-0.00765934	0.0284586	0.00902893	-0.0426222	0.00672258	-0.0489567	-0.000643652	-0.0294587	-0.00530598
midas_g_1096	-0.0584197	-0.00713819	0.036458	-0.00251199	-0.0331283	-0.0135119	-0.0184215	0.0373955	-0.0248051	-0.0168787
midas_g_1097	-0.0100532	0.0153863	-0.00714723	-0.00716784	0.0155847	-0.000715522	0.0259437	0.00823343	0.0120355	-0.017964
midas_g_10988	0.000196468	-2.8888e-05	8.92177e-05	0.000158491	-9.82479e-05	0.00010902	-9.15889e-05	-1.13915e-05	-4.89488e-05	-2.89152e-05
midas_g_1099	-0.000542428	0.000320652	-0.000223155	-0.000861308	0.00211628	0.00243257	0.00155688	-0.000272297	0.00128775	-0.00159621
midas_g_11003	-0.022944	-0.00113076	0.0144067	0.0028502	-0.0135375	-0.0138546	-0.00879658	0.0162501	-0.0143073	-0.0092614
midas_g_1103	0.00164991	-0.000236079	-1.5783e-05	-0.00112924	0.0015534	-0.000967321	0.00162854	-0.000402153	0.00161697	-0.00162189
midas_g_11063	-0.00166088	-0.000525883	0.00330317	0.00291841	-0.00549889	0.0038536	-0.00567137	-0.00128743	-0.00316788	0.000199714
midas_g_11088	-0.00853927	-0.00266684	0.00601138	-0.0122265	8.65421e-05	-0.0111545	0.0101479	0.0077004	0.00453806	-0.0125169
midas_g_111	-0.0400044	0.0278196	0.0373735	0.0295312	-0.0507019	0.00343895	-0.0580265	0.0393994	-0.0543097	-0.0110698
midas_g_11104	-0.00537921	-0.0093581	0.000193525	-0.0218632	0.0378824	-0.0264628	0.0434864	0.0127775	0.0485005	0.0218129
midas_g_11115	0.0204031	-0.00419018	-0.0350408	0.0176024	0.0150904	0.000942825	0.0162814	-0.0215309	0.00132731	0.000198187
midas_g_11139	-0.00020645	-2.77841e-05	8.25877e-05	-0.000125544	-2.46391e-06	-0.000143304	-4.2118e-06	0.000151955	5.17883e-05	3.53355e-05
midas_g_11143	-0.00453975	-0.00243189	0.00275133	-0.000116116	0.000876516	-0.00288441	-0.00100693	0.00573516	-0.00177141	-0.000502469
midas_g_11150	0.00210133	0.000109057	-0.00392515	0.000981944	0.00338304	0.00311075	0.00169334	-0.00112875	0.00181874	0.000797164
midas_g_11164	0.00294282	-0.00036798	-0.00540133	0.00108083	0.0036936	-0.00123144	0.00270067	-0.00319114	0.000191295	-3.06523e-05
midas_g_11165	-0.000120286	-0.000927862	-0.000613374	-2.32963e-05	0.00134358	-0.000913887	0.00169894	0.001519	0.00109555	-0.000521584
midas_g_11167	0.00275338	0.00891082	-0.005224	-0.0138285	0.0394032	-0.00737256	0.0353066	-0.00848442	0.027339	-0.0149826
midas_g_11187	-0.00521898	-0.00591152	-0.000502189	-0.0082472	0.0175322	-0.0130046	0.0201227	0.00853545	0.0179335	0.00816165
midas_g_112	0.000234278	0.000531512	0.00090437	0.000781666	-0.00187248	0.000989693	-0.00169436	-8.15856e-05	-0.00179382	0.00176545
midas_g_11201	-0.0286082	-0.0070036	0.0417711	-0.00121672	-0.0437047	-0.00689075	-0.0466493	0.0010137	-0.0337869	-0.00580796
midas_g_11235	0.00161139	-0.000328548	-1.71815e-05	-0.0012293	0.00200114	0.000682732	0.00170494	-0.000256161	0.00178806	-0.00155455
midas_g_11250	0.00815588	-0.000222937	-0.00629309	-0.00530486	0.0144516	0.00691907	0.0160179	-0.00312944	0.0170006	0.000924183
midas_g_11260	0.00300505	-0.0081099	-0.0146989	-0.00694276	0.0234965	-0.00047327	0.0180923	0.00158574	0.0183532	0.00316798
midas_g_11271	0.000436183	-5.62859e-05	-0.000813753	0.000189908	0.000283509	-0.000439394	-0.000122321	-5.17012e-05	3.26754e-05	2.37589e-05
midas_g_11287	-0.000559095	-0.000723706	0.000442548	8.65803e-05	-0.000763892	-0.000303948	-0.000798232	0.000693481	-0.000234386	-0.000654098
midas_g_11290	0.0266296	-0.00295086	-0.0352897	0.0119697	0.0292055	-0.00241971	0.0281804	-0.00163352	0.037857	0.0198878
midas_g_11302	0.00183891	-0.000198258	-0.00375155	0.000562096	0.00202482	-0.00119731	0.00227916	-0.00224277	-7.81751e-05	-0.000934242
midas_g_11331	-0.0114057	0.00215493	0.0165898	0.0114453	-0.0241181	0.00367459	-0.020077	0.00880263	-0.0200913	0.00101954
midas_g_11333	0.000427821	0.0010842	-1.63963e-05	-0.00117312	0.00159366	0.00196221	0.00107644	-0.000342639	0.001357	-0.000945972
midas_g_11340	-0.00687843	-0.00153844	0.00375318	-0.00132322	0.00161516	-0.000639316	0.00017476	0.00548353	-0.000338751	-0.0046079
midas_g_11351	-0.000301741	-0.000485797	0.000190322	-5.20179e-05	0.000217457	-0.000410998	-0.000168396	0.000203089	-0.000148908	-8.79634e-05
midas_g_11366	0.00321586	-0.000250943	-0.00591152	0.00128781	0.00285329	-0.00144964	0.00319621	-0.00370138	7.04691e-05	-0.00165144
midas_g_11367	-0.00211345	0.00234529	-0.000732728	0.00304842	-0.00489336	0.000395797	-0.00591391	-0.00071157	-0.00348047	-0.00126871
midas_g_11371	0.016349	0.00957321	-0.037098	0.0134478	0.0378146	0.0207947	0.032828	-0.0162414	0.0208372	0.000907917
midas_g_11376	0.00826602	-0.00211921	-0.000673225	-0.0107782	0.0162724	-0.00279485	0.0164943	-0.000137168	0.0200953	-0.00271766
midas_g_11378	-0.000620038	0.000114726	-1.55176e-05	-0.00111025	0.00224308	0.00206071	0.00160116	-0.00039539	0.00174376	-0.00146622
midas_g_11379	-5.25062e-05	1.88597e-05	6.88016e-05	0.000122223	-2.0217e-05	-6.20036e-05	4.78085e-05	0.000210707	-3.77477e-05	-2.22984e-05
midas_g_1138	-0.000371582	1.68545e-06	0.000937343	0.00122135	-0.00112936	0.000591676	-0.00103955	-0.000177831	-0.000600521	-0.000121092
midas_g_11387	-0.00182265	0.0108252	0.000457564	-0.00407854	-0.00408029	0.00394953	0.00756483	-0.000456549	0.0069916	-0.00720187
midas_g_11400	-0.00248632	0.00940296	-0.00779992	-0.0118655	0.0194319	0.00833899	0.0177172	-0.00737267	0.00509642	-0.0137972
midas_g_11410	0.00146277	-0.000150371	-0.00253045	0.000985193	0.0019527	0.00200029	0.0013114	-0.000362896	0.00211434	0.00131324
midas_g_11414	-0.000476767	-2.75023e-05	-0.00184156	0.00099807	-0.00109204	0.000332147	-0.000647704	-0.000351442	-0.000685775	-0.000184328
midas_g_11415	-2.9675e-06	-8.93742e-05	0.000133667	9.50437e-05	1.52397e-05	-7.09445e-05	9.23887e-05	0.000178053	3.80995e-05	-0.000140761
midas_g_11417	0.000746215	-0.000499868	-0.00172702	0.00020492	0.00169445	0.000690169	0.00124057	-0.000420668	0.00164763	0.00102438
midas_g_11423	-0.00305247	-0.00323063	0.0043161	-0.00063544	-0.00677064	0.000842771	-0.00688115	-0.00175671	-0.00282381	-0.00314324
midas_g_11429	0.000345914	-0.000841997	-0.000975522	-0.000346296	0.00114217	3.4253e-05	0.000941416	-0.000599727	0.000982628	0.000619818
midas_g_11441	-0.000847661	0.000520623	0.00100813	0.000112691	-0.000954438	-0.000393125	-0.000795309	0.00011368	-0.000512198	-0.000200031
midas_g_11493	-0.00205105	0.000736717	-0.000143129	-0.00347727	0.00284318	-0.00443047	0.00524237	-0.00111242	-0.00147454	-0.000871043
midas_g_11499	-0.00396785	0.00462104	0.000190051	-0.00674765	0.00769001	-0.00416016	0.0109972	-0.00143877	-0.00017473	-0.0039177
midas_g_11538	0.012018	-0.00889915	0.00586992	-0.039592	0.0610175	-0.0303239	0.0543391	0.0196826	0.0511544	-0.017127
midas_g_11550	0.00459064	-0.00233706	0.00168431	-0.00630359	0.00630332	-0.00345214	0.00926829	0.00271954	0.0057358	-0.000827825
midas_g_11567	-0.00578793	0.000155954	4.14138e-05	0.00264077	-0.00681008	-0.00163381	-0.00561092	-0.00205164	-0.00243657	-0.00529217
midas_g_11580	0.0124342	-0.000847538	-0.0158724	-0.000412183	0.0176519	0.00178439	0.0155656	-0.00557959	0.0200155	0.00380998
midas_g_1159	-0.0261869	-0.00189378	0.0503736	0.0149103	-0.0660322	0.000439538	-0.0678933	0.00914157	-0.0471677	-0.00577621
midas_g_11604	0.00172687	0.000764147	-0.00137587	0.000242034	0.00212656	0.00162298	0.00197002	5.4911e-05	0.0022685	-0.000353514
midas_g_1161	-0.00981314	0.00198314	0.00919233	-0.00536638	-0.000430291	-0.00912558	-0.000862357	0.0137198	-0.0031429	-0.00868604
midas_g_11627	-0.00200842	0.000892335	-5.22364e-05	-0.00373739	0.00273037	-0.00430065	0.00521317	-0.00130941	-0.00152921	-0.000670231
midas_g_1166	-0.0285951	-0.0023858	0.0482893	-0.00422493	-0.0585297	-0.00858438	-0.0556933	-0.00761762	-0.0454677	-0.0140544
midas_g_11668	0.00432291	-0.000635627	-0.00720788	0.00236175	-4.27079e-06	-0.00161449	0.0023354	-0.00369464	-0.00107703	-0.000636224
midas_g_1168	0.000365684	-9.53195e-05	0.000481988	0.000801748	-0.000482245	0.000384695	-0.000506424	-6.29872e-05	-0.000270653	-0.000159881
midas_g_11689	0.00861933	0.000984909	-0.0104454	0.00146768	0.0144982	-0.007681	0.0117324	-0.00365117	0.0168189	0.00556198
midas_g_11696	-0.00300909	-0.000760815	-0.000809903	-0.0096137	0.0191261	-0.00769679	0.0214776	0.00882265	0.0166708	0.0016923
midas_g_11705	-0.00230073	-0.00294165	0.00408057	-0.00286795	0.00714704	-0.0114476	0.0122857	0.0118316	0.0118718	0.00120744
midas_g_11736	0.00467648	-0.00155093	7.81929e-05	-0.00634832	0.00771174	-0.0047898	0.00826501	0.00162364	0.00939835	0.000428254
midas_g_11756	-0.00411684	-0.0018581	0.000460362	-0.00109491	-0.00440956	0.00190469	-0.00142985	-0.00126677	0.000419966	-0.00322205
midas_g_11760	-0.00293846	0.0012264	-0.000197269	-0.00528678	0.00397022	-0.00621794	0.00741608	-0.00188676	-0.00219783	-0.0010652
midas_g_11767	0.000341516	-0.000164946	0.000235966	0.000304291	-0.000540359	0.000333821	-0.000580356	-7.21827e-05	-0.000310166	-0.000183222
midas_g_11775	-0.000906196	-0.00222903	0.00637872	0.00671953	-0.00883863	0.00969969	-0.0104514	-0.0034582	-0.0117573	0.0172857
midas_g_1178	-0.0193144	0.00251576	0.0164732	0.00465617	-0.0263408	0.0068118	-0.0235763	-0.00260924	-0.0136622	0.000660359
midas_g_11780	0.00131584	-0.000676676	0.00100983	-3.1202e-05	-0.00136216	-0.000471782	-0.00174536	-0.000546163	-0.000627917	-0.000630667
midas_g_11781	-0.00446196	-0.00130477	0.00165703	-0.00194098	0.00470708	0.00219508	0.007539	0.00770642	0.00530698	0.00132127
midas_g_11801	-0.00266639	-0.00312239	0.00188763	-1.73466e-05	0.00252876	-0.00537418	0.00341598	0.00717399	-0.000380772	-0.00126354
midas_g_11813	-0.000228908	-1.49399e-05	-4.85082e-05	0.000115221	-1.50573e-05	0.000177175	0.000276754	0.000331038	0.00021253	-8.24703e-05
midas_g_11815	0.00227796	-0.00222435	-0.000936812	-0.0048023	0.00938465	-0.00471661	0.00982477	7.2171e-05	0.00958625	-4.71528e-05
midas_g_11827	0.00340274	-0.00114056	-0.000222964	0.000285524	0.000203105	-0.00117879	0.000990853	0.000617568	0.000510165	-0.000781691
midas_g_1183	-0.00029435	-0.000256165	0.000230028	0.000300877	-1.85863e-05	0.000402073	-7.83671e-05	-6.892e-05	4.17982e-05	-0.000240789
midas_g_1184	-0.00412689	-0.0032352	0.00205553	-0.000366508	-0.00163627	-0.00198445	-0.000684753	0.00389911	-0.00195188	0.000109682
midas_g_1185	-0.00285265	-0.00330534	0.000846028	-0.00790406	0.0103771	-0.00357043	0.00893414	0.00749795	0.00838356	-0.00141643
midas_g_1186	0.000359961	-0.000294929	0.000537534	0.00105946	-0.000632929	0.000311447	-0.000634895	-0.000268449	-0.000506504	0.000509187
midas_g_11862	-0.00117578	0.000425132	0.00371563	-0.00532166	0.00214876	-0.00677223	0.00189495	0.0041273	0.00271592	-0.00507552
midas_g_1187	-9.06449e-05	-0.00124219	0.0024283	-0.00128602	0.000676213	-0.00208006	0.0011409	0.00236191	0.00114998	-0.00140327
midas_g_11874	-0.00100081	0.000628417	0.0011355	0.0010615	-0.000227983	-0.00121572	-0.000267926	0.00193642	-0.000740201	-0.000437253
midas_g_11887	-0.00663776	-0.00143346	0.00211328	-0.00955001	-0.00283855	-0.00218175	-0.000745388	0.00627178	0.00114444	-0.000847849
midas_g_11895	-5.03281e-05	-0.000271729	0.000172927	8.00953e-05	-0.000187187	5.28955e-05	-0.000247692	-8.20637e-05	-0.000278945	0.000410676
midas_g_119	-0.0200289	-0.00435903	0.0109232	-0.0282268	0.0195627	-0.0159024	0.0214137	0.042789	0.0118383	-0.0197415
midas_g_11912	-0.00135412	0.00104024	0.000467759	-0.00297413	0.00315794	0.000456187	0.0036104	0.00376078	0.00166709	-0.00273498
midas_g_11938	0.00394508	0.000914585	-0.00605837	4.2686e-05	0.00771718	0.00544779	0.0057159	-0.00362558	0.00464169	-0.000913353
midas_g_1194	-0.0269188	0.00977651	0.0240763	0.0141326	-0.0311087	0.000695351	-0.0365868	0.00442965	-0.025057	-0.00102969
midas_g_1195	-0.0179245	-0.011389	0.0149243	-0.00529635	-0.00500203	-0.01208	-6.34138e-05	0.0419015	-0.0128332	-0.0147134
midas_g_11967	0.013097	-0.00422007	-0.0280974	0.00268972	0.0346253	0.000498505	0.0307363	0.0112504	0.0263525	0.00374536
midas_g_11971	0.00155776	0.000124599	-0.00167372	0.000565756	0.00104302	0.000618511	0.00145497	-0.00104753	0.000971915	-5.28154e-06
midas_g_11983	0.0117659	-0.00147135	-0.00626169	-0.00565497	0.0118715	-0.00340798	0.0150727	-0.00403681	0.0177041	-0.00185817
midas_g_12	0.0104121	-0.00296818	0.000532074	-0.00174241	0.0062383	0.00792132	0.00599112	-0.00646064	0.0067656	0.00158682
midas_g_120	-0.0246104	0.00834392	0.0279238	-0.00473421	-0.0275165	-0.0217774	-0.0310939	0.0121641	-0.0262831	-0.0200237
midas_g_12025	0.000316978	-4.66074e-05	-0.000544486	0.000172862	0.000417688	0.000414901	5.55299e-06	-3.71002e-05	0.000104519	6.63579e-05
midas_g_12043	0.00300229	0.0071343	-0.00468389	-0.010487	0.0232671	0.0122441	0.0187283	-0.00496758	0.0237885	-0.00481068
midas_g_12057	-0.0348116	0.0104339	0.0433069	0.0214695	-0.0569987	-6.24744e-05	-0.0608017	-0.000416688	-0.0512013	0.00944099
midas_g_12061	0.0261936	-0.00599894	-0.00968339	-0.0141233	0.025577	0.0105485	0.0276137	-0.008641	0.0323288	0.011036
midas_g_12063	0.00133757	-0.000934505	-0.0066022	3.31171e-05	0.00747721	-0.0120738	0.00604356	0.00227999	-0.00271602	-0.00550945
midas_g_12070	-0.000443979	0.00030662	0.000314581	-0.00217155	-0.000582966	-0.000435741	0.00205363	0.000899268	0.00138275	-0.00201033
midas_g_12075	0.000596788	-0.000137029	0.000176399	-0.000792549	0.00130313	7.45964e-05	0.00110223	-0.000390565	0.00163903	0.000447476
midas_g_12092	0.000190632	0.000140468	0.000228132	-0.00196129	0.00206272	-0.000865827	0.00422492	-0.001561	0.00249902	-0.00298131
midas_g_12111	0.000120523	-1.77213e-05	-1.07513e-06	-7.69231e-05	0.00010429	-8.21537e-05	0.000110935	-2.73944e-05	0.00016998	0.000105443
midas_g_1212	0.000454858	-6.68808e-05	-0.000666929	0.000250301	6.00013e-05	-0.000219065	0.000287277	-0.000421639	-0.000113325	-6.69437e-05
midas_g_12128	-0.000171444	-0.000355473	0.000367127	0.000222619	-0.000325169	4.48603e-06	0.000364334	0.000383489	0.000161969	-0.000257426
midas_g_1215	-4.55322e-05	-0.000207227	0.000641991	0.000591612	-0.00115403	0.000770002	-0.000975869	1.23647e-05	-0.000618537	-0.00016821
midas_g_12177	0.0001791	-7.35942e-06	-8.82787e-05	0.000359666	-7.02712e-05	-0.000215515	0.00025104	0.000109993	-0.000131205	-7.75056e-05
midas_g_12186	0.0104082	-0.00224875	-0.0101317	-0.00102077	0.0141656	0.0016142	0.0117783	-0.00445599	0.0141368	0.00349389
midas_g_12192	-0.0150252	0.000310084	0.0155994	-0.000669821	-0.0171487	-0.0106522	-0.00957507	0.0208268	-0.0174445	-0.00991635
midas_g_1221	-0.0420875	0.0128317	0.0354797	-0.00267884	-0.0581295	-0.0132519	-0.0375776	0.00527863	-0.0437894	-0.0244563
midas_g_1223	-0.00486277	-0.0130964	0.00689769	-0.0194593	0.0150664	-0.0249571	0.0212216	0.0228789	0.0116543	-0.00632359
midas_g_12243	-0.00699024	0.00706306	0.00189158	-0.0109446	-0.00243217	-0.00307433	-0.0130204	0.00449211	0.00210489	-0.012802
midas_g_12249	0.00860293	-0.00125564	-0.0104815	0.00472054	0.00759178	-0.00598037	0.00807553	-0.00199417	0.0123737	0.00767567
midas_g_12254	0.000348013	0.00197785	0.000998226	-0.00257914	-0.00299588	-0.000734004	-0.00126932	-0.00133266	-0.000168238	-0.00283488
midas_g_1226	-0.0256403	0.00701723	0.030623	-0.00641892	-0.0300436	-6.73288e-05	-0.0358419	-0.0015637	-0.0180309	-0.0123947
midas_g_12261	-0.00245472	-0.00123299	0.000575596	-0.00333554	0.00237798	-0.00285451	0.0040426	0.0051865	0.000913556	-0.00145295
midas_g_1227	-0.00107927	0.000130246	0.00122829	0.00129346	-0.00170878	0.000749429	-0.000927148	-0.000553172	-0.000594869	-0.000454996
midas_g_12278	-0.000761582	0.00029208	0.000344735	9.63243e-05	0.000618289	-0.0013529	0.00166022	0.00122859	-0.00048713	-0.000284112
midas_g_12295	-0.00553055	-0.00159859	0.00352051	-0.00741464	0.0124066	-0.0141754	0.0140353	0.0267337	0.00612901	0.00341921
midas_g_12316	0.00240702	0.00867002	-0.0144112	0.00542572	0.0140509	0.0114286	0.0113494	-0.000424485	0.0155424	0.0100585
midas_g_12323	-0.00247493	-0.000393111	0.00154811	-0.000892731	0.00326969	-0.0047908	0.00531774	0.00455163	0.00360321	0.0022718
midas_g_12328	-0.000649395	0.000233256	0.000850936	0.00151165	-0.000250044	-0.000766859	0.000591294	0.00260602	-0.000466862	-0.000275786
midas_g_12337	-0.000951234	0.000333108	0.000475109	-0.00226126	-0.00171741	0.000342724	-0.00240606	-0.000299257	-0.0012859	-0.000759607
midas_g_12346	-0.00414865	-0.0103494	0.00623714	-0.0122634	0.0164913	-0.0236692	0.0158888	0.00815081	0.0166559	-0.00443286
midas_g_12349	-0.00109123	-0.00104107	0.00862769	0.00314202	-0.00946993	0.00145244	-0.00699921	-0.00317272	-0.00812406	0.00189268
midas_g_12351	0.00224322	-0.000747623	-2.42771e-05	-0.00355873	0.00518749	-0.00178808	0.00511411	-0.00122087	0.00651029	0.000616415
midas_g_12356	-0.00872543	-0.00196444	0.00744651	0.00172036	-0.00967059	0.00149916	-0.0112133	-0.000744456	-0.00780517	0.000835866
midas_g_1237	-0.000133333	4.78917e-05	0.000174713	0.000310369	-0.000211156	0.00011898	-0.000179356	-2.23077e-05	-0.00030799	0.000521643
midas_g_12373	-0.00160875	-0.00170128	0.00187258	-0.00370177	-0.000553877	-0.00343369	-0.000285043	0.0017421	0.00252882	-0.0017596
midas_g_12378	0.0285236	0.00663864	-0.0407654	0.010788	0.0367529	0.00921131	0.0300477	-0.0179545	0.0192065	-0.00647142
midas_g_12432	0.0014426	-8.10947e-05	0.00125941	0.001038	-0.00116385	0.000779957	-0.00112521	-4.17403e-05	-0.00122645	0.000846096
midas_g_12435	0.00241419	-0.00028395	-0.000631712	-0.00163876	0.00248874	-0.0018816	0.00341949	-0.000844411	0.004181	-0.00120713
midas_g_12442	0.002467	-4.79275e-05	0.000188642	-0.00181239	-0.000115498	0.00058749	0.00162387	-0.00235371	0.00039632	0.000130595
midas_g_12444	-0.00792151	0.00373186	0.00503761	3.07634e-05	-0.0196563	-0.00392186	-0.0160835	-0.00473246	-0.0120732	-0.00595105
midas_g_12454	0.00197855	-0.00250184	0.000828007	-0.0020059	0.000759791	-0.00260181	-0.000825486	0.00157393	0.000412708	-0.000669224
midas_g_1246	0.0020084	-0.000626813	0.00106255	-0.00203769	0.00275928	0.00243742	0.00149943	-0.00121029	0.00327758	0.000733619
midas_g_12468	0.00125321	-0.000841921	-0.00217145	-0.00215392	0.00564917	0.00358984	0.00441211	-0.00010896	0.00557118	-0.000451589
midas_g_1247	-0.0509628	0.00386339	0.0396299	0.00617471	-0.0624276	0.0109616	-0.0478013	0.0184965	-0.0370155	0.0116004
midas_g_12471	0.00368512	-0.00522465	-0.00130417	0.00694241	-0.0103326	0.00170223	-0.0126863	-0.00554608	-0.00788636	-0.00717844
midas_g_12486	0.00657132	-0.00126767	0.000344265	-0.00442928	0.0092316	0.00292637	0.00770295	0.000155769	0.00899141	-0.00367299
midas_g_12494	0.000894565	-0.00083942	0.00199875	-0.00222407	0.00269769	-0.00523988	0.00367018	0.00460606	0.000702821	-0.00173414
midas_g_12503	-9.54585e-05	0.000120065	0.000664483	0.000171106	0.00073744	-0.00124067	0.00113893	-0.000351236	-7.92226e-05	-3.72188e-05
midas_g_1251	-0.000266462	9.57105e-05	0.000349159	0.000620266	-0.00042199	0.000237779	-0.000358439	-4.45815e-05	-0.000191565	-0.000113161
midas_g_12515	0.0032784	0.00127705	0.00420713	-0.015821	0.0252675	-0.00781109	0.0257989	0.00802378	0.0194773	-0.00914702
midas_g_12577	-0.00110949	-9.75986e-05	-3.48649e-05	-0.00536306	0.00845414	0.00849887	0.00752941	-0.000914527	0.00910367	0.00529217
midas_g_1258	-0.0162171	0.00121768	0.0345808	-0.00441044	-0.0430021	0.00606359	-0.0547336	0.0032675	-0.0342476	-0.00511427
midas_g_12597	-0.00436696	0.0115683	0.00791023	0.00281717	-0.0106387	0.00263363	-0.0125857	-0.00176726	-0.00787013	0.000739531
midas_g_12600	-0.000605574	-0.000206542	0.000242863	-0.00263431	0.00392429	-0.00342103	0.00473316	-0.000241255	0.00573252	0.00356536
midas_g_12610	0.000468646	0.000699594	-0.00605592	-0.00441939	0.0157621	0.0107033	0.0127333	-0.00331081	0.0178746	0.0110997
midas_g_12624	0.00823373	0.0105208	-0.0179997	-0.00385624	0.0261965	0.0180677	0.0234479	-0.00617637	0.0284979	0.000330882
midas_g_12636	-0.0348691	-0.00269895	0.033225	0.0195355	-0.054113	0.0230087	-0.0514178	0.00613164	-0.0368219	-0.00646916
midas_g_12653	0.00145727	0.00463117	-0.00880057	0.00180381	0.0110491	0.00621677	0.00909444	0.00110028	0.0109509	0.00595044
midas_g_12676	-0.00570314	-0.00240389	-6.75294e-05	-0.0155908	0.0162726	0.00575196	0.0127921	0.0118392	0.0122475	-0.00794191
midas_g_1268	-0.00624611	0.0014538	0.00175026	0.00112193	-0.00496445	-0.00260501	-0.00475396	0.00319453	-0.00578262	7.28172e-05
midas_g_12688	-0.00206847	0.000742973	-0.0102526	0.00325498	0.00516477	-0.00406851	-0.00278246	-0.000346073	-0.00148706	-0.000878439
midas_g_1270	0.00125243	-0.000390032	-0.00202003	0.000672161	0.000531502	4.06575e-05	0.000868737	-0.0011656	-0.000269541	-0.000152811
midas_g_12754	0.00136078	0.000128569	0.000889924	-0.000757805	0.00322602	-0.00449162	0.00418402	0.0024665	0.00245802	-0.00113462
midas_g_1277	-0.00486966	0.0046091	0.00384256	-0.000433859	-0.00675781	-1.33333e-05	-0.00873093	-0.000222258	-0.00515783	-0.00264113
midas_g_12777	0.00639297	-0.00242542	-0.0121899	0.000857239	0.0162182	0.00302482	0.0102573	0.00461777	0.0113518	0.00214581
midas_g_12817	-0.00544821	-0.00173798	0.0050033	-0.00150298	-0.00250934	-0.00338968	-0.0024231	0.00863178	-0.00275531	-0.00292676
midas_g_12826	0.0144887	-0.0012635	0.00248211	0.00249734	-0.0112248	0.00223616	-0.0099993	-0.00550951	-0.00530811	-0.000771703
midas_g_12845	0.00474026	-0.000793322	-0.00198011	-0.00120806	0.00441881	0.00229424	0.00238779	-0.000984009	0.00409565	-0.00143098
midas_g_12864	0.0149769	-0.0014461	-0.0233051	0.0116408	0.00700709	-0.00405204	0.0127887	-0.0131664	0.00500436	0.00320938
midas_g_12872	-0.00148465	0.000510924	0.00285734	-0.000629792	-0.00396761	4.44636e-05	-0.00436901	-0.00151542	-0.00276372	-0.00124256
midas_g_12887	0.0119402	-0.0017734	-0.0204547	0.0104742	0.0178433	0.00970249	0.00854029	-0.0065862	0.00950894	0.00597017
midas_g_1291	-0.0356845	-0.00379752	0.0206354	-0.0183304	0.0113842	-0.0155052	0.00645589	0.0281137	0.0049575	-0.0149522
midas_g_12918	-0.00408992	0.00272395	0.00311664	-0.00456243	-0.00540377	-0.00201098	-0.00882517	-0.000793827	-0.00518521	0.0032838
midas_g_12948	0.0118129	0.000318124	-0.0123501	-0.00310383	0.0228789	0.015582	0.017755	-0.0047845	0.022966	0.00351552
midas_g_12953	-0.0052746	-0.00517083	0.00277901	-0.00748293	0.00891267	-0.0145332	0.0131422	0.0105725	0.00929148	-0.000416945
midas_g_12955	0.00604343	0.000483883	-0.00771791	0.00408969	0.00751087	0.00388412	0.00436461	-0.00417407	0.00384726	0.000962249
midas_g_12984	0.000541134	0.00030157	-0.000642348	0.000297564	0.000949405	0.000498881	0.000901997	4.07204e-05	0.00112352	0.000547924
midas_g_13	-0.000748693	-0.00217567	0.000501158	7.2243e-05	-0.000124072	0.00118007	0.000385802	-0.000972478	0.00162361	-0.00066341
midas_g_13003	0.00626094	-0.0014375	-0.00845707	-0.000703745	0.00315922	-0.00484858	0.00357001	-0.00683474	-0.000714731	-0.00343525
midas_g_13009	-0.00227301	-0.00213896	0.00197217	-0.000116106	-0.000706513	-0.00162706	-0.000621705	0.00118025	-9.39874e-05	-0.00243159
midas_g_13029	0.00698013	-0.00312433	-0.00659763	-0.00225453	0.00980806	0.0010208	0.00711221	-0.00132652	0.0125567	0.00502011
midas_g_13035	0.00779132	-0.00586451	0.00580039	-0.0047357	-0.00558	-0.00326398	-0.00874736	0.00118995	-0.0026227	-0.003694
midas_g_13065	-0.00550332	0.0131224	6.85533e-06	-0.0127711	0.0267621	0.0268043	0.01857	-0.00474009	0.0197711	-0.0194437
midas_g_13066	-0.000152628	5.48223e-05	0.000108241	6.89492e-05	6.45486e-05	-0.000249279	0.000258841	0.000291863	-0.000109727	-6.48181e-05
midas_g_13074	-0.000628741	-0.00104684	0.00191024	0.00064952	-0.0039516	0.00171654	-0.00235228	-0.00160525	-0.00173469	0.000567743
midas_g_131	0.00722753	-0.00659538	0.0060097	-0.0155231	0.0123207	0.00490405	0.0103773	0.00252669	0.013824	-0.00278232
midas_g_13101	-0.000423449	-0.000117268	0.000181959	-0.000933797	0.0010496	-0.000803252	0.00100295	0.000278376	0.000681008	0.000432602
midas_g_13131	-0.0151952	0.00351636	0.0128899	0.00320513	-0.0187293	-0.00280036	-0.0208005	0.00356335	-0.0175706	0.000158441
midas_g_13148	-0.00593972	-0.00230506	0.00495316	0.00400884	-0.00728274	0.00360259	-0.00834915	-0.000834579	-0.00730296	0.00628483
midas_g_13152	-0.000204528	7.34642e-05	0.000187933	-5.13648e-05	-0.000323906	0.000182511	-0.000275126	-3.42193e-05	-0.000147039	-8.6859e-05
midas_g_13158	0.00413564	-0.00282136	-0.01134	-0.00396152	0.0210139	-0.00204541	0.0162806	0.00128845	0.0123555	-0.0111457
midas_g_13168	0.00142607	0.000685046	7.50325e-05	-0.00419457	0.00822667	0.00515859	0.00625968	-0.00159801	0.00734827	-0.00399766
midas_g_13179	0.00154256	0.000563815	-0.0019922	-0.000641812	0.00298051	0.00228244	0.00241623	-0.00142568	0.000357256	-0.00131341
midas_g_13185	-0.00102383	-0.00436305	0.000449918	-0.00399953	0.0055996	-0.0032448	0.00628974	0.00112929	0.00757683	0.00164917
midas_g_13186	0.00194897	0.00267028	-0.00583863	0.00501575	0.00894873	0.00515758	0.00954464	-0.00242671	0.00676749	0.00171161
midas_g_1319	0.00253463	0.00259519	-0.0110113	-0.00193586	0.0123106	-0.00890228	0.0146788	0.00196589	0.00663981	-0.00583219
midas_g_13193	0.00192623	-0.000812347	-0.00336854	0.00133841	0.00148247	-0.00222731	-0.000554278	0.000991452	-0.000415502	-0.000237407
midas_g_132	0.00822742	0.00735091	-0.0190061	-0.00204475	0.0212178	0.00506786	0.0150744	-0.00725927	0.00950069	-0.0131449
midas_g_13206	-0.00328926	0.00260149	0.00442711	0.000257366	-0.00488999	-0.000824177	-0.00660407	-0.00171667	-0.00492726	-0.00208914
midas_g_13219	-0.00106207	-0.00174087	-0.000788247	-0.00303236	0.00194303	-0.00110834	0.00171127	0.000549216	0.00241339	-0.00116358
midas_g_13220	-0.00354517	0.00168314	-9.25456e-05	-0.00662143	0.0136706	0.0135794	0.00954916	-0.00235807	0.0101178	-0.00993131
midas_g_1324	-0.00591825	-0.00544435	0.0055046	-0.00131619	-0.00430293	-0.00240628	-0.00427314	0.00389766	-0.00167408	-0.00335989
midas_g_13270	-0.00162048	0.0142414	-0.00394642	-0.00900285	0.0206518	0.0196687	0.0220204	-0.0044298	0.018087	-0.0163052
midas_g_13272	-0.00296858	-0.00332908	0.000367006	-0.00415334	0.000513945	-0.00315267	-0.000271884	0.000813086	0.000272139	-0.000421349
midas_g_1328	-0.024985	0.0243198	0.00902111	-0.0147758	0.00770424	0.0226071	0.0110495	-0.0010368	0.00866276	-0.0312283
midas_g_13287	9.29304e-05	0.00224538	-0.0011594	-0.000923414	0.000151375	-0.00128707	0.000965873	-0.00137667	-0.0014915	0.000313215
midas_g_13309	-0.00112163	0.000402878	-2.88715e-05	-0.00206569	0.00158221	-0.00245217	0.00297906	-0.000735649	-0.00080636	-0.000476335
midas_g_13313	-0.0104369	-0.0043215	0.00889442	0.00146692	-0.0131939	0.00276067	-0.0117923	0.00408374	-0.00806552	-0.00374054
midas_g_13324	0.00958302	0.00420725	-0.00939358	-0.0128897	0.0330624	0.0119971	0.0278356	-0.0065493	0.0276762	-0.00959761
midas_g_13327	0.00340287	0.000131917	-0.00455652	0.00328312	0.00708153	0.00381926	0.00671469	-0.00304558	0.00735987	0.0038725
midas_g_1334	-0.0293631	0.00275175	0.0231512	-0.00793884	-0.0164931	-0.00285164	-0.0187224	0.0141505	-0.0127554	-0.00894115
midas_g_1336	-0.0100943	0.0187759	0.0134508	-0.0187782	0.00615218	0.00796565	0.0077405	-0.00758016	0.00552482	-0.014467
midas_g_134	0.00652668	-0.00140713	-0.0046297	0.00112207	0.0105404	0.00758643	0.0117344	-0.00334025	0.0138775	0.00330997
midas_g_13403	0.0068824	-0.00101197	-0.0115118	0.00362386	0.00230899	-0.0036968	0.00434675	-0.00637977	-0.00171471	-0.00101292
midas_g_13404	-0.00859381	-0.00813608	0.000128714	-0.00583979	0.0273524	-0.0215192	0.0277749	0.0369039	0.0124348	-0.00726258
midas_g_1341	-0.0395886	-0.0119372	0.0293948	-0.0230778	-0.00362442	-0.0380047	0.0123884	0.0639057	-0.00516345	-0.0188638
midas_g_13423	-0.0011167	-0.000225996	0.000808415	-0.00105304	-0.00165213	-0.000489666	-0.00125137	-0.00128451	-0.00075311	-0.000885747
midas_g_1343	0.00490575	0.00122947	-0.0103062	-0.0128935	0.0358893	0.0149484	0.0311446	-0.00564775	0.0276699	-0.0180118
midas_g_13454	-0.000611593	0.000294626	0.00199829	0.00101565	-0.00103994	-0.00183086	0.000729446	0.00234237	-0.000818754	-0.00107273
midas_g_13466	0.00638131	0.0152316	-0.0211375	0.00500308	0.0156273	0.00792822	0.0243356	-0.0111054	0.0169623	0.00698708
midas_g_13474	0.00130099	-0.00015022	-0.000824817	-0.00031563	0.00148166	0.000756977	0.00154795	-8.55613e-05	0.0015247	0.000323592
midas_g_1348	0.00068556	0.00470444	-0.00529767	0.00246881	-0.00801519	-0.00623691	-0.00609603	-0.00795484	-0.00661335	-0.0131181
midas_g_13499	0.00211666	-0.00868543	-0.00655425	-0.00869166	0.02606	-0.0335979	0.0325807	0.020887	0.0190194	0.00316517
midas_g_13518	0.00265152	-0.0016503	0.00350762	0.00370273	-0.00568509	-0.000307343	-0.00686221	-0.000450131	-0.00502093	-0.00105146
midas_g_13528	-0.00209414	0.000530493	0.00021475	-0.00147686	-0.00167059	-0.000660006	-0.00210775	-0.000485339	-0.000523201	0.00725332
midas_g_13543	-0.000736003	-0.000617777	0.000858599	-0.00280561	0.0027564	-0.00441682	0.00491346	0.00304908	0.00234383	0.00112244
midas_g_13544	0.0013887	0.000239353	-0.000772441	-0.00121174	0.00341483	0.00285732	0.00188778	-0.000541966	0.00241616	-0.000939829
midas_g_13562	0.00616902	-0.00104466	-0.00473082	0.00351033	0.00303338	-0.00479681	0.0039946	-0.00557537	-0.00159513	-0.000942278
midas_g_13592	-0.00099789	0.00097661	0.000326096	-0.000568865	-0.000765774	-0.0007853	-0.00166315	-0.000487685	-0.001107	-0.00065393
midas_g_13598	-0.00681899	0.00257381	0.00547496	0.00399423	-0.00900387	0.00327221	-0.0100512	-0.00130027	-0.00533853	-0.00252208
midas_g_1360	-0.00257543	0.00372875	0.001639	0.00126746	-0.00249939	-0.0011309	-0.00276658	0.00087113	-0.00256415	-0.0015147
midas_g_1361	-0.000216745	-0.000252343	0.000141281	0.00040747	-9.49765e-05	-0.000123764	-0.000290413	-0.00014083	-0.000492281	0.00062453
midas_g_13628	-0.000865414	-0.000128866	0.000395153	-0.000687354	0.00047729	-0.00116305	0.000684804	-0.000347342	-0.000668403	-7.45255e-05
midas_g_1363	-0.0292705	-0.00302339	0.0338763	-0.00718608	-0.0294878	-0.0057381	-0.0306162	0.00350206	-0.00911194	-0.0164994
midas_g_13631	-0.000415888	0.000149383	-1.07052e-05	-0.000765934	0.00158135	0.0015708	0.0011046	-0.00027277	0.00117038	-0.00114881
midas_g_13662	0.00399283	-0.000478007	-0.00508085	0.0021928	0.00169506	-0.00320082	0.000269629	0.000959287	-0.000346094	-0.000175605
midas_g_13674	-0.00151476	0.00112536	0.00180577	0.0020754	0.000390186	-0.00243309	0.000415915	0.00333694	-0.00114012	-0.000673496
midas_g_13681	0.000128052	0.000216232	5.77944e-05	-0.000626896	0.000488665	-0.000672987	-0.000435546	0.000345462	6.36296e-06	0.00155673
midas_g_13682	0.00459156	-0.00159816	-0.00960202	-0.00167996	0.0096186	-0.0112781	0.00843294	0.00447724	0.000984458	-0.00069975
midas_g_13683	-0.000989319	0.000355353	-2.54657e-05	-0.00182202	0.00139557	-0.00216291	0.00262764	-0.00064887	-0.000711239	-0.000420145
midas_g_13692	-0.00133789	0.000480556	-0.00246342	0.00197559	-0.00189691	0.00146917	-0.00188671	-0.000557639	-0.00190027	0.00198995
midas_g_13699	-0.00343106	0.00103637	0.00159025	-0.00111849	0.00262782	-0.00621903	0.00664908	0.00344075	-0.00244421	-0.00144385
midas_g_13734	-0.00281845	0.00298332	0.0133638	-0.00169754	-0.0213586	-0.000218317	-0.0271184	-0.00596863	-0.0176709	-0.0019076
midas_g_13743	-0.000344146	0.000446289	-0.00105382	0.00031938	0.000397821	0.000472908	0.00102966	-0.000341372	0.000521138	1.29696e-05
midas_g_13750	-0.00156872	-0.00319595	0.00250446	-0.00872625	0.00920793	0.00416504	0.00825601	0.00209642	0.00666178	-0.00682526
midas_g_13751	-0.00320621	-0.0112986	-0.00720784	-0.0130669	0.0321329	-0.00150765	0.0271053	0.00702132	0.0320263	0.00028145
midas_g_13758	-0.001244	-0.000459622	0.00268389	0.000115786	-0.00222637	-0.000885552	-0.00284852	0.000348702	-0.00196612	0.00200352
midas_g_1376	0.00190065	0.000181367	-0.00411823	0.000419798	0.00347169	1.28581e-05	0.00308082	-0.00105847	0.000594782	-0.000199633
midas_g_13765	-0.00567322	0.00257692	0.0135137	0.00232453	-0.0177947	0.0031961	-0.0147885	-0.00103598	-0.010927	-0.00182541
midas_g_13776	0.00167093	0.00911966	-0.00556653	-0.0101305	0.0289409	0.0194975	0.0234481	-0.00916948	0.0220979	-0.0154344
midas_g_13777	5.09515e-05	-0.000248725	0.000207573	-0.00338596	0.00187352	-0.00316688	9.1748e-05	-0.00034759	0.0028272	-0.000957417
midas_g_13793	0.00403864	0.00016949	-0.00770638	0.00262564	0.00498783	0.00295514	0.00463207	-0.00381152	-0.0014198	-0.00149012
midas_g_13797	0.000652857	-0.000206832	0.000708836	-0.0009479	-0.000238602	7.57317e-05	0.00206165	1.42881e-05	-0.00025786	-0.000134021
midas_g_13809	-0.000515892	0.000185303	5.47724e-05	-0.000737745	0.000575224	-0.000971069	0.00116642	-0.000313476	-0.00045192	1.81028e-06
midas_g_13884	-0.00222135	-0.00186678	-0.000531522	0.00185207	0.00212476	-0.00453682	0.00306356	0.00436799	-0.001383	-0.00195711
midas_g_1389	-0.00442965	-0.00326073	-0.00330877	-0.00709258	0.0152637	-0.00920377	0.0247233	0.0160189	0.0126358	-0.00911299
midas_g_13912	-0.000291193	0.000665582	0.000326601	7.19388e-05	-0.000518856	0.000232879	-0.000484041	-6.02033e-05	-0.000258691	-0.000152815
midas_g_13930	-0.00870461	0.000124471	0.0062483	0.00294908	-0.0102891	0.00114488	-0.0106431	0.00215993	-0.00862138	-0.0015162
midas_g_13963	0.00221243	0.00286823	-0.00524262	-0.000361795	0.00357374	-0.00245308	0.00650466	-0.00296956	0.00025924	-0.00314343
midas_g_13975	0.000416829	-5.23633e-05	-0.000789358	0.000172774	0.000764681	0.000759577	0.000534142	-0.000131901	0.000818437	0.000507695
midas_g_13982	-0.00250585	-0.000800236	0.00160387	-0.000482107	0.00143022	-0.00280564	0.0040159	0.00520156	0.00162355	0.000607785
midas_g_1400	-0.0494129	-0.00249395	0.0430382	0.0198167	-0.0593568	0.00467134	-0.0643685	0.00802427	-0.0438029	-0.0145432
midas_g_14005	-0.000712197	0.000281738	0.000723028	-0.000534625	-0.000545393	-0.00113589	-0.00144083	-3.16196e-05	-0.000590029	0.0028082
midas_g_14007	-0.000640414	0.000503942	0.000448127	0.000122714	-0.000745147	0.000332482	-0.000884438	-0.000110003	-0.000472679	-0.000279222
midas_g_14041	0.00378469	-0.000747924	-0.00147617	-0.00198388	0.00195451	0.00170598	0.00092627	-0.000992341	0.00209004	0.0017123
midas_g_14067	-0.00148979	-6.88823e-05	0.000719386	0.000277465	-0.000260508	-0.00100745	-0.000611652	0.000714134	-0.00127223	-0.000645159
midas_g_1408	0.00360914	-0.00174542	0.00622022	0.00600631	-0.00426804	0.00297031	-0.00614228	-0.00139925	-0.00313039	-0.000267176
midas_g_14087	-0.000240457	9.33252e-06	-1.63744e-06	-0.000885359	-0.000138317	-0.000932345	-0.000501403	0.000833183	-0.000434353	8.41898e-05
midas_g_1409	-0.0140331	0.00335461	0.00991563	-0.0174672	0.0295008	-0.0124851	0.0174521	0.0183162	0.0206027	-0.0321703
midas_g_14097	0.000840123	-0.000106955	-0.000924471	9.26424e-05	0.00106662	0.000147481	0.000939466	-0.000145523	0.00114062	0.00052711
midas_g_141	-0.00213141	-0.000688652	0.00258131	0.00279034	-0.00296739	0.00186157	-0.0025779	7.03259e-05	-0.00140979	-5.38328e-05
midas_g_14104	-0.000549307	-0.00320266	-0.000927107	-0.000924458	0.00633926	-0.00560365	0.00895466	0.00545137	0.00385233	-0.00141227
midas_g_1412	-0.0285181	-0.0104968	0.0223736	-0.032726	0.0406829	-0.0348562	0.0504212	0.0590486	0.0310765	-0.0347768
midas_g_14137	-0.00114499	-0.000250649	0.000305348	-0.00228722	0.00394001	-0.00490978	0.00392887	0.00767049	0.00114176	-0.000134802
midas_g_14138	5.32442e-05	-0.000130405	-1.77572e-05	0.000134977	3.05998e-05	-4.11137e-05	2.66712e-05	-6.1233e-05	6.28647e-05	0.000294975
midas_g_1416	-0.00835775	0.00976688	0.00741305	-0.000283933	-0.0118068	0.00271455	-0.0144162	-0.00140781	-0.00714028	-0.00452723
midas_g_14166	-2.1102e-05	0.000162652	-0.000198643	6.30646e-05	0.000152384	0.000151367	0.000106443	-2.6285e-05	0.000163096	0.000101172
midas_g_14187	-0.00110836	0.000420531	0.000118939	-0.00175665	0.00143216	-0.00255415	0.00138646	-0.00151006	0.00138873	-0.00123109
midas_g_142	-0.0458549	-0.0175348	0.0393206	-0.0155524	-0.0203222	-0.0367963	-0.0155805	0.0112798	-0.0107711	-0.0237923
midas_g_1421	0.000437086	0.0025001	-0.00141475	-0.0132136	0.0108198	0.00617979	0.004982	-0.00801222	0.0080587	-0.0126722
midas_g_14218	0.000111014	-1.63231e-05	-9.90304e-07	-7.0854e-05	5.42704e-05	-8.41105e-05	0.000102183	-2.52331e-05	0.000108267	-0.000106272
midas_g_1422	-0.00608242	-0.00526292	-0.00236227	-0.0277499	0.02046	-0.000972326	0.0207808	0.0112982	0.0252981	-0.00742674
midas_g_14234	0.00328691	-0.000757756	-0.00791496	-0.000188831	0.00721634	0.00359577	0.00829579	-0.00335547	0.00276074	-0.0018654
midas_g_1424	0.018149	0.00706715	-0.05129	-0.00435756	0.0600615	0.0121566	0.0504727	-0.0216091	0.0449437	-0.00396384
midas_g_14266	0.000768526	-0.000113002	-0.000585519	-8.97054e-05	0.000656382	0.000117534	0.00070739	-0.000174683	0.000896851	-0.000115269
midas_g_14268	0.0118703	-0.000970986	-0.0144941	-0.00109787	0.0198695	0.00144385	0.0154864	-0.00320988	0.0214073	0.00378969
midas_g_1427	-0.0099461	0.00413055	0.00599653	-0.00312455	-0.00928511	-0.000202706	-0.0119476	-0.0010019	-0.00743077	-0.00307666
midas_g_14280	-0.0118695	0.00926201	0.0163801	0.0024542	-0.0203502	-0.00435687	-0.025661	-0.000821503	-0.0134945	-0.00726734
midas_g_14286	-0.00245532	-0.000732467	0.00292103	8.03238e-05	-0.00405279	0.000360586	-0.00369645	-0.00117682	-0.00299672	-0.000730717
midas_g_14294	0.0024321	-0.00187903	0.0013629	-0.000562653	-0.00165825	-0.000176131	-0.00243966	3.02185e-05	-0.00117914	-0.00056195
midas_g_14310	0.0003694	-0.000274852	0.000972634	-0.00232419	-0.000923042	-0.00217928	0.000375101	0.0019365	-1.60735e-05	-0.00247616
midas_g_14316	-0.000507018	0.000546151	0.00131404	0.000433576	-0.000887318	-0.000418111	-0.000370423	-0.000951426	-0.00130077	0.000409817
midas_g_1432	-0.0202068	-0.00613929	0.0148671	0.0088415	-0.0213763	0.00450719	-0.0242968	-0.00353405	-0.014836	-0.00160905
midas_g_14328	0.00473967	-0.00015356	-0.00676648	0.00168836	0.0135728	0.00778686	0.0113621	-0.00595168	0.0106046	-0.00017497
midas_g_14347	0.013211	-0.000238384	-0.0229308	0.00889153	0.0159531	-0.00110626	0.00205619	-0.00279277	0.00626974	0.00396533
midas_g_14365	-0.000141907	-0.00132107	0.0016551	0.000702165	-0.00168357	-0.000453726	-0.00167279	0.000193112	-0.00134553	0.00147963
midas_g_14393	0.000708415	-0.000167552	-0.000691385	0.000306346	0.000763237	0.00122	0.000451427	-0.000221036	0.000998799	0.000932967
midas_g_144	0.00583635	0.000408293	-0.00990209	0.00160459	0.00798652	0.0060195	0.00656853	0.0013995	0.00713158	0.00445218
midas_g_14409	-0.0010614	0.00682729	0.00492614	0.00165039	-0.00617866	-0.00105837	-0.00735597	-0.00252541	-0.00452179	-0.00285455
midas_g_1441	-0.00314273	-0.000760191	0.00187558	-0.000448889	-0.00186353	-0.00100123	-0.00126569	0.00229768	-0.00223268	-0.00131889
midas_g_14417	-0.00206399	0.000741365	0.00127167	0.000332992	0.00113105	-0.00351555	0.00375126	0.00327567	-0.00148384	-0.000876539
midas_g_14424	-0.0104691	-0.0227909	0.0178137	-0.0180077	0.0294696	-0.0341606	0.0321162	0.02912	0.0271559	-0.0179296
midas_g_14432	-0.00201085	0.00764334	0.00320456	0.00258392	-0.00557955	0.00110177	-0.00593118	-0.00167283	-0.00368427	0.00204808
midas_g_14443	0.00429858	-0.00387814	-0.00456995	-0.00373432	0.0112338	-0.00608801	0.0126578	0.00192281	0.00901081	0.00152294
midas_g_14452	-0.0031994	-0.00315301	-0.000817148	-0.00363867	-0.00208115	-0.00159094	-0.00410624	-0.00051072	-0.00219454	-0.00129636
midas_g_14465	0.00275128	-0.000277029	-0.00796157	0.00254054	0.00273582	0.00327274	0.00150405	-0.00315571	-0.000994362	-0.000929207
midas_g_1448	-0.0148422	-0.00807392	0.0127625	-0.00754155	0.00110253	-0.0154083	0.00652418	0.018836	0.00250137	-0.00435148
midas_g_14484	-0.00165139	0.000593163	0.000510858	-0.00131449	0.000107857	-0.00236649	-0.00128718	0.00145505	-0.00118722	-0.000701315
midas_g_14495	0.0110288	-0.00118398	-0.0189852	0.00592234	0.0150446	0.0144737	0.0106931	-0.00266154	0.016362	0.00986759
midas_g_14498	-0.0020932	0.00235976	0.00929218	0.00672376	-0.0118504	0.0026035	-0.0110902	0.00152391	-0.00959941	0.00148129
midas_g_14535	0.00165064	-0.000181697	-0.000601364	-0.00074617	0.00046696	5.90345e-05	0.000672687	-0.000638812	0.00132738	0.000834855
midas_g_14536	-0.00224656	0.00531839	0.00138098	-0.00409831	0.00677014	0.004399	0.00472473	-0.000901448	0.00532973	-0.00666153
midas_g_14590	-0.0077088	0.0113394	0.00995153	-0.000770464	-0.0147439	-0.00182974	-0.0199507	-0.00368868	-0.0138652	0.000682345
midas_g_14615	-0.000953366	0.00214489	0.00815628	0.0010911	-0.0109652	0.00453976	-0.00875473	-0.000102312	-0.00655051	-0.00198945
midas_g_14621	-0.00192393	0.00211522	0.00175658	0.00123074	-0.00241913	0.000381031	-0.00286792	-0.000492275	-0.00139001	-0.00118196
midas_g_1465	0.000701835	-0.00546919	0.01287	-0.00540877	0.000690926	-0.00333543	0.00403892	0.0136626	0.000521099	0.00267053
midas_g_14684	0.00135158	0.00104001	-0.00303318	0.00082204	0.00241601	0.00107394	0.00206283	-0.00144912	0.00151081	0.000109865
midas_g_1469	0.00776042	3.87487e-05	-0.0118994	0.00425709	0.01087	0.00946623	0.00797019	-0.00254623	0.01246	0.00575581
midas_g_14690	0.00319629	0.0025157	-0.00554895	-8.1299e-05	0.00765566	0.00678141	0.0054683	-0.00125563	0.0070606	0.000248012
midas_g_1475	-0.000398657	0.000666919	-5.34682e-05	-0.000125795	-0.000677875	-0.000112694	-0.000654079	-0.000222299	-9.51453e-05	-0.000489098
midas_g_14760	0.0247158	-0.00687538	-0.00529094	-0.018044	0.0290963	0.0115831	0.0288403	-0.00536769	0.032982	0.0132593
midas_g_14765	-0.00377855	0.00459023	0.00344592	0.000739063	-0.00604987	0.00195181	-0.00718423	-0.0011359	-0.0047999	0.000957358
midas_g_1477	-0.00861687	-0.00452285	0.00197318	-0.00915824	0.00998633	-0.00154439	0.0095952	0.0116091	0.00769585	-0.0112357
midas_g_14796	0.000654807	2.99966e-05	-0.000437225	-0.00018888	0.000242008	0.000315066	0.000143203	-0.000105162	0.000406987	0.000255437
midas_g_148	-0.000152861	7.88969e-05	0.000347471	0.000546884	-0.000483232	0.000272287	-0.000410458	-5.10514e-05	-0.000528621	0.00071343
midas_g_14800	0.0011162	-0.000262989	-0.0011573	3.56109e-05	0.00130184	0.000810112	0.000991196	-0.000379416	0.00132143	0.000325733
midas_g_14835	0.000427761	-0.00184638	0.000943226	0.000446554	0.00502468	0.00281611	0.00110955	-0.000870419	0.00232085	-0.000529482
midas_g_14843	-0.00222052	-0.000195129	0.00143201	-0.00357961	0.00493751	-0.00453763	0.00381753	0.00891773	0.00106826	-0.00178107
midas_g_14845	-0.000516469	0.000302359	1.57755e-05	-0.0021943	0.00389885	0.00264896	0.00314184	-0.00069671	0.00349359	-0.00142877
midas_g_14854	-8.40008e-05	0.000501337	0.000262199	0.000233364	-0.000392648	-6.73786e-05	-0.000413588	-0.000158434	-0.000186699	-0.000104789
midas_g_1486	-0.00039265	-0.000702226	0.000328384	-0.0015679	-0.000392508	-0.000652387	-0.000247707	0.00104545	-0.000150273	-0.000238038
midas_g_14860	-0.00071527	0.000865312	9.89687e-05	-0.00108212	0.00196239	0.00218309	0.00144651	-4.06234e-05	0.00146972	-0.00168343
midas_g_14871	0.00192772	-0.000893613	-0.00242131	-0.00902957	0.0150761	-0.0155771	0.0154909	0.00872733	0.0103294	-0.00270393
midas_g_14872	-0.00513388	-0.00142203	0.0031878	-0.0105965	0.00959074	-0.00551146	0.00890341	0.0144614	0.00491071	-0.00667989
midas_g_14873	0.00462192	0.00742854	-0.0109553	-0.000217364	0.0115953	0.0041213	0.0115108	-0.00719987	0.00438796	-0.00644917
midas_g_14902	3.08238e-05	-7.97327e-05	0.000172889	6.60719e-05	-0.000172606	-6.43982e-05	-0.000282035	8.73955e-05	-0.000236605	8.66725e-05
midas_g_14919	-0.00910507	0.000217571	0.00442118	-0.00416641	-0.00694267	-0.00337064	-0.0111601	0.000412271	-0.00524888	-0.00510907
midas_g_14922	0.00171889	-0.000287494	-0.00282569	0.00111068	0.0019909	0.00190512	0.00163768	-0.000643878	0.00202487	0.00112015
midas_g_14941	0.00259901	-0.000343643	-0.00480551	0.000660021	0.00189023	-0.00339073	0.000635231	-0.00107889	-0.00124917	-0.000737913
midas_g_14943	-0.00175693	0.00257662	0.00225298	0.000750697	-0.00265588	-0.00031868	-0.00379076	-0.000575871	-0.00184527	0.00348408
midas_g_14966	-0.000173846	-0.000279889	-3.07178e-06	-0.000219779	0.00029797	-0.000234723	0.000316956	-7.82693e-05	0.000485655	0.000301263
midas_g_1497	-0.000623682	-0.000622421	0.00718479	-0.00489484	0.000433225	0.00240068	0.0016266	0.000988109	0.00290194	-0.00380403
midas_g_14975	0.00239616	-2.88627e-05	0.000609727	-0.00380581	0.00450856	0.00102542	0.00420714	-0.00123268	0.00543179	-0.00365195
midas_g_1498	-0.0379829	0.0440389	0.0406008	0.0299294	-0.0642997	0.0220206	-0.0660961	-0.00094537	-0.0497072	0.00657936
midas_g_15004	-0.00744491	0.00378731	0.0022169	-0.00932255	0.0119234	0.00350551	0.0133403	-9.74845e-05	0.00568313	-0.0130135
midas_g_15015	-0.00041794	0.00017568	-0.000154507	-0.000718986	0.00183246	0.00121594	0.00145432	-0.000148827	0.0016692	-0.000594586
midas_g_15029	-0.00191385	0.000687437	0.00165654	0.00179849	0.000407191	-0.00290061	0.00285474	0.00470554	-0.0013759	-0.000812778
midas_g_15039	-0.00113224	0.000406689	0.00064924	3.17635e-05	0.000685447	-0.00196491	0.002121	0.00162795	-0.000813989	-0.000480841
midas_g_1504	-0.00493304	0.0057954	0.00314485	0.00194993	-0.00400986	-0.00286553	-0.00561305	0.00209309	-0.00395249	-0.0021386
midas_g_15043	-0.00123833	0.00475726	-1.26941e-05	-0.00562919	0.0107594	0.00807167	0.0084269	-0.00164878	0.00946084	-0.00334402
midas_g_15057	-0.00290468	-0.00221852	0.00159019	-0.00182417	-0.00133792	-0.0010126	-0.000373788	0.00349309	-0.000106605	-0.00232699
midas_g_15063	0.00137748	-0.000202541	-0.00192972	0.000759773	0.00119195	-0.000938953	0.0012679	-0.000313097	0.00194274	0.00120513
midas_g_15066	-0.00453132	-0.00176168	0.00375678	-0.00366748	-0.00121685	-0.0043039	-0.00145395	0.000226632	0.00446583	-0.00190846
midas_g_15070	0.00779146	0.000709166	-0.0148092	0.00272557	0.00556371	-0.00468236	0.00822789	-0.0087541	-0.00126641	-0.00286002
midas_g_15089	-0.00457119	-0.00241849	0.00307055	0.00156446	-0.00396927	-0.000430991	-0.00398435	0.00281907	-0.00430143	0.00233315
midas_g_15132	-0.00139144	0.000523532	-3.96954e-05	-0.00284011	0.00586371	0.00582457	0.0040959	-0.00101144	0.00627592	0.00389309
midas_g_15142	0.000221144	-0.000468394	-0.000236454	-0.000102983	-0.000221438	-0.000314795	0.00172796	0.000228286	0.000474807	-0.000759949
midas_g_15175	-0.00471314	-0.00592829	0.00263837	-0.00240804	-0.0048929	-0.00530805	-0.00645944	-0.00452519	0.00145544	-0.00723938
midas_g_15187	-0.00145356	0.00277369	0.00110546	0.000341698	-0.0014673	-0.000542376	-0.00238218	-0.000395115	-0.0012212	-0.00072139
midas_g_15196	0.00228269	0.000373422	0.00235885	-0.0013444	0.00129543	-0.00362329	0.00140025	0.0030773	-0.000350861	-0.00439517
midas_g_15207	-0.00141119	0.000627033	0.00168675	0.00276237	-0.000776545	-0.00118684	0.000600016	0.00441464	-0.00102097	-0.000603111
midas_g_15216	-0.000203674	-0.000122189	7.65998e-05	-0.000385707	0.000348307	-0.00047617	0.000571649	6.2558e-05	0.000309599	0.000196104
midas_g_1522	-0.000260225	9.34702e-05	0.000358295	0.000547409	-0.000229786	4.47528e-05	-0.00035005	-4.3538e-05	-0.000187081	-0.000110513
midas_g_15229	-2.89517e-05	0.000182292	0.000364249	0.000436068	-2.84561e-05	-0.000462784	3.95517e-05	0.000970816	-0.000268808	-0.000158791
midas_g_15232	0.00358743	-0.00023245	7.80733e-05	-0.00249903	0.000220376	-0.00185933	-2.24023e-05	-0.0011317	0.000416321	-0.00205984
midas_g_15250	-0.000711196	0.000255454	0.000931917	0.00165551	-0.000273839	-0.000839838	0.000647565	0.00285402	-0.000511291	-0.000302031
midas_g_15257	-0.000401562	0.000298015	0.00055893	-0.00130517	0.00334813	0.00191082	0.00224625	-0.000573129	0.00255881	-0.00293332
midas_g_15268	0.0023241	-1.18192e-05	-0.00430311	-4.48968e-05	0.00445124	0.000906972	0.00319345	-0.00288163	0.00112729	-0.00232933
midas_g_15272	0.0112449	-0.000670645	-0.0190321	0.00724874	0.021397	-0.00277907	0.0209131	-0.00671068	0.0107559	0.00208755
midas_g_15294	0.000129655	-0.000102183	0.00014629	6.90528e-05	-0.000106028	-9.45046e-05	-2.10521e-05	0.0003396	-0.000108175	-6.39016e-05
midas_g_15295	-0.00461995	-0.00144673	0.00448951	-0.00212377	-0.00351468	-0.00270025	0.0027626	0.00704025	-0.000625175	-0.00401849
midas_g_15299	0.00825858	-0.0021262	0.000302606	-0.00634684	0.00608575	-0.00179972	0.00454276	0.000753118	0.00605182	-9.19594e-05
midas_g_153	-0.0106352	0.0217186	0.0147852	0.00874564	-0.0299901	0.00910649	-0.0273915	-0.00344219	-0.0181969	-0.0049244
midas_g_15300	0.00373743	0.000743902	-0.00563599	0.000375086	0.005953	0.00489526	0.00498794	-0.00168748	0.00618262	0.00117961
midas_g_15323	0.00212659	-0.000280558	-0.00278641	0.00118939	0.00222408	0.000939274	0.00249905	-0.000617115	0.00281471	0.00238209
midas_g_15328	-0.00223224	-0.00149502	0.00277667	0.00124981	-0.00369794	0.00198363	-0.00392888	-0.00056586	-0.00225916	0.00250312
midas_g_1533	-0.0164256	0.00270293	0.0132887	0.00180637	-0.0223	0.00630871	-0.0261275	-0.000776216	-0.0152632	0.00292816
[truncated: 4,838 more rows]
