# Supplementary material for: MiDAS 4: A global catalogue of full-length 16S rRNA gene sequences and taxonomy for studies of bacterial communities in wastewater treatment plants
Source: Nat Commun. 2022 Apr 7;13:1908. doi: 10.1038/s41467-022-29438-7 (PMC8989995; doi:10.1038/s41467-022-29438-7)
Supplement: Supplementary file 8 — Supplementary Data 4 [file 41467_2022_29438_MOESM8_ESM.xlsx]

## Sheet: Genus_core
Genus	V1-V3 core	V4 core	Best	HQ-MAG
Acidovorax	Strict core	CRAT	Strict core	Yes
Bdellovibrio	General core	Strict core	Strict core	Yes
Dechloromonas	Strict core	Strict core	Strict core	Yes
Ferruginibacter	Strict core	Strict core	Strict core	Yes
Flavobacterium	Strict core	Strict core	Strict core	Yes
Haliangium	Strict core	Strict core	Strict core	Yes
Hyphomicrobium	Strict core	General core	Strict core	No
Lautropia	Strict core	Strict core	Strict core	Yes
midas_g_81	Strict core	General core	Strict core	Yes
Novosphingobium	Strict core	Strict core	Strict core	Yes
Pirellula	General core	Strict core	Strict core	No
Rhodobacter	Strict core	General core	Strict core	Yes
Sulfuritalea	Strict core	General core	Strict core	Yes
Terrimonas	Strict core	Strict core	Strict core	Yes
Zoogloea	Strict core	General core	Strict core	Yes
Acinetobacter	CRAT	General core	General core	No
Aeromonas	CRAT	General core	General core	Yes
Agitococcus_lubricus_group	Loose core	General core	General core	Yes
Ahniella	General core	General core	General core	Yes
Aquabacterium	General core	General core	General core	No
Arcobacter	General core	General core	General core	Yes
Bacteroides	Loose core	General core	General core	No
BD1-7_clade	Loose core	General core	General core	Yes
Ca_Accumulibacter	General core	General core	General core	Yes
Ca_Competibacter	General core	Loose core	General core	Yes
Ca_Epiflobacter	General core	General core	General core	Yes
Ca_Villigracilis	General core	CRAT	General core	Yes
CL500-29_marine_group	General core	Loose core	General core	Yes
Clostridium_sensu_stricto_1	General core	General core	General core	No
Comamonas	General core	Loose core	General core	Yes
Defluviimonas	General core	CRAT	General core	No
Devosia	General core	General core	General core	Yes
Dokdonella	General core	Loose core	General core	Yes
Ellin6067	General core	General core	General core	Yes
Haliscomenobacter	General core	General core	General core	Yes
Iamia	General core	General core	General core	Yes
IMCC26207	General core	General core	General core	No
JGI_0001001-H03	General core	General core	General core	Yes
Lacunisphaera	General core	General core	General core	Yes
Leptothrix	General core	Loose core	General core	Yes
midas_g_120	General core	Loose core	General core	Yes
midas_g_1221	Loose core	General core	General core	No
midas_g_1291	Loose core	General core	General core	No
midas_g_17	Loose core	General core	General core	Yes
midas_g_225	General core	Loose core	General core	Yes
midas_g_300	Loose core	General core	General core	Yes
midas_g_33	General core	CRAT	General core	Yes
midas_g_3838	General core	General core	General core	Yes
midas_g_4089	Loose core	General core	General core	No
midas_g_433	General core	General core	General core	No
midas_g_5504	Loose core	General core	General core	No
midas_g_558	General core	General core	General core	Yes
midas_g_59	General core	General core	General core	Yes
midas_g_679	General core	General core	General core	Yes
midas_g_729	General core	Loose core	General core	Yes
midas_g_731	General core	General core	General core	Yes
midas_g_990	Loose core	General core	General core	Yes
Mycobacterium	General core	General core	General core	No
Nannocystis	General core	General core	General core	Yes
Nitrosomonas	General core	General core	General core	Yes
Nitrospira	General core	General core	General core	Yes
Oikopleura	Loose core	General core	General core	No
OLB12	General core	General core	General core	Yes
OLB8	General core	General core	General core	Yes
OM27_clade	Loose core	General core	General core	Yes
Ottowia	General core	CRAT	General core	Yes
P3OB-42	General core	General core	General core	Yes
Pajaroellobacter	General core	General core	General core	Yes
Paracoccus	General core	CRAT	General core	No
Phaselicystis	General core	General core	General core	Yes
Prosthecobacter	CRAT	General core	General core	Yes
Rhodoferax	General core	Loose core	General core	Yes
Romboutsia	General core	Loose core	General core	No
SH-PL14	Loose core	General core	General core	No
Sphingobium	General core	Loose core	General core	No
Tetrasphaera	General core	General core	General core	Yes
Thauera	General core	General core	General core	Yes
Thermomonas	General core	General core	General core	Yes
Trichococcus	General core	General core	General core	No
AAP99	General core	General core	General core	No
Acidibacter	Loose core	Loose core	Loose core	Yes
Arenimonas	Loose core	Loose core	Loose core	No
Azospira	Loose core	CRAT	Loose core	No
Blastocatella	CRAT	Loose core	Loose core	Yes
Blautia	Loose core	Loose core	Loose core	No
Bryobacter	Loose core	Loose core	Loose core	Yes
Ca_Microthrix	Loose core	Loose core	Loose core	Yes
Ca_Obscuribacter	Loose core	Loose core	Loose core	Yes
Ca_Omnitrophus	Loose core	CRAT	Loose core	No
Ca_Promineofilum	Loose core	Loose core	Loose core	Yes
Ca_Sarcinithrix	Loose core	Loose core	Loose core	No
Cellvibrio	CRAT	Loose core	Loose core	Yes
Chitinivorax	Loose core	Loose core	Loose core	No
Christensenellaceae_R-7_group	Loose core	Loose core	Loose core	No
Chryseobacterium	Loose core	Loose core	Loose core	No
Cloacibacterium	Loose core	Loose core	Loose core	No
Conexibacter	Loose core	Loose core	Loose core	No
Crocinitomix	Loose core	Loose core	Loose core	Yes
Defluviicoccus	Loose core	Loose core	Loose core	Yes
Denitratisoma	Loose core	Loose core	Loose core	Yes
DEV114	CRAT	Loose core	Loose core	No
Fimbriiglobus	CRAT	Loose core	Loose core	No
Fluviicoccus	CRAT	Loose core	Loose core	No
Gemmata	CRAT	Loose core	Loose core	No
Geothrix	Loose core	Loose core	Loose core	Yes
Gordonia	Loose core	Loose core	Loose core	No
Halomonas	CRAT	Loose core	Loose core	Yes
Hirschia	Loose core	Loose core	Loose core	Yes
Hydrogenophaga	Loose core	Loose core	Loose core	No
Inhella	Loose core	CRAT	Loose core	No
Kouleothrix	CRAT	Loose core	Loose core	Yes
Lacihabitans	Loose core	Loose core	Loose core	Yes
Lentimicrobium	CRAT	Loose core	Loose core	Yes
Leptospira	Loose core	CRAT	Loose core	Yes
Leptotrichia	Loose core	Loose core	Loose core	No
Limnohabitans	Loose core	CRAT	Loose core	Yes
Luteitalea	CRAT	Loose core	Loose core	No
Mesorhizobium	Loose core	Loose core	Loose core	No
Methyloversatilis	Loose core	CRAT	Loose core	No
Microbacterium	Loose core	CRAT	Loose core	No
Micropruina	Loose core	CRAT	Loose core	Yes
midas_g_100	Loose core	Loose core	Loose core	No
midas_g_1061	Loose core	Loose core	Loose core	Yes
midas_g_1063	Loose core	Loose core	Loose core	Yes
midas_g_108	Loose core	Loose core	Loose core	Yes
midas_g_1096	Loose core	Loose core	Loose core	No
midas_g_111	Loose core	Loose core	Loose core	Yes
midas_g_11201	CRAT	Loose core	Loose core	No
midas_g_1159	Loose core	Loose core	Loose core	No
midas_g_1166	Loose core	Loose core	Loose core	No
midas_g_12057	Loose core	Loose core	Loose core	No
midas_g_1226	Loose core	Loose core	Loose core	Yes
midas_g_1247	Loose core	Loose core	Loose core	Yes
midas_g_1334	Loose core	Loose core	Loose core	No
midas_g_1341	Loose core	Loose core	Loose core	Yes
midas_g_1400	CRAT	Loose core	Loose core	No
midas_g_1409	Loose core	CRAT	Loose core	Yes
midas_g_1412	Loose core	Loose core	Loose core	Yes
midas_g_142	Loose core	Loose core	Loose core	Yes
midas_g_1498	CRAT	Loose core	Loose core	No
midas_g_153	Loose core	CRAT	Loose core	Yes
midas_g_1586	Loose core	CRAT	Loose core	No
midas_g_1668	Loose core	Loose core	Loose core	No
midas_g_171	Loose core	CRAT	Loose core	No
midas_g_179	Loose core	Loose core	Loose core	Yes
midas_g_1851	Loose core	Loose core	Loose core	Yes
midas_g_1853	Loose core	Loose core	Loose core	Yes
midas_g_190	Loose core	Loose core	Loose core	Yes
midas_g_20	Loose core	Loose core	Loose core	Yes
midas_g_2126	Loose core	Loose core	Loose core	Yes
midas_g_2143	Loose core	Loose core	Loose core	Yes
midas_g_2243	CRAT	Loose core	Loose core	No
midas_g_2505	Loose core	Loose core	Loose core	Yes
midas_g_2555	Loose core	Loose core	Loose core	Yes
midas_g_2686	CRAT	Loose core	Loose core	Yes
midas_g_273	Loose core	Loose core	Loose core	Yes
midas_g_283	Loose core	Loose core	Loose core	Yes
midas_g_2835	Loose core	Loose core	Loose core	Yes
midas_g_2842	CRAT	Loose core	Loose core	No
midas_g_31	Loose core	Loose core	Loose core	Yes
midas_g_3108	CRAT	Loose core	Loose core	No
midas_g_3186	Loose core	CRAT	Loose core	Yes
midas_g_343	CRAT	Loose core	Loose core	Yes
midas_g_3432	CRAT	Loose core	Loose core	No
midas_g_3487	Loose core	Loose core	Loose core	Yes
midas_g_3704	CRAT	Loose core	Loose core	Yes
midas_g_380	CRAT	Loose core	Loose core	Yes
midas_g_3846	CRAT	Loose core	Loose core	Yes
midas_g_385	Loose core	Loose core	Loose core	Yes
midas_g_399	Loose core	Loose core	Loose core	Yes
midas_g_41102	Loose core	Loose core	Loose core	Yes
midas_g_422	CRAT	Loose core	Loose core	Yes
midas_g_424	Loose core	Loose core	Loose core	No
midas_g_4375	Loose core	CRAT	Loose core	No
midas_g_4851	Loose core	Loose core	Loose core	Yes
midas_g_4871	Loose core	Loose core	Loose core	Yes
midas_g_4975	CRAT	Loose core	Loose core	No
midas_g_502	CRAT	Loose core	Loose core	Yes
midas_g_52	Loose core	Loose core	Loose core	Yes
midas_g_523	Loose core	Loose core	Loose core	No
midas_g_534	Loose core	CRAT	Loose core	Yes
midas_g_536	CRAT	Loose core	Loose core	Yes
midas_g_543	Loose core	CRAT	Loose core	Yes
midas_g_5463	Loose core	Loose core	Loose core	No
midas_g_547	Loose core	Loose core	Loose core	No
midas_g_550	Loose core	Loose core	Loose core	No
midas_g_5535	Loose core	Loose core	Loose core	Yes
midas_g_56	Loose core	Loose core	Loose core	Yes
midas_g_57	Loose core	Loose core	Loose core	No
midas_g_595	CRAT	Loose core	Loose core	Yes
midas_g_6	Loose core	Loose core	Loose core	Yes
midas_g_65	Loose core	Loose core	Loose core	Yes
midas_g_6692	CRAT	Loose core	Loose core	No
midas_g_67	Loose core	CRAT	Loose core	Yes
midas_g_694	Loose core	CRAT	Loose core	No
midas_g_70	Loose core	Loose core	Loose core	Yes
midas_g_72	Loose core	Loose core	Loose core	Yes
midas_g_75	Loose core	Loose core	Loose core	Yes
midas_g_764	Loose core	Loose core	Loose core	Yes
midas_g_843	Loose core	Loose core	Loose core	Yes
midas_g_913	Loose core	CRAT	Loose core	Yes
midas_g_94	Loose core	Loose core	Loose core	Yes
midas_g_940	CRAT	Loose core	Loose core	No
midas_g_945	CRAT	Loose core	Loose core	Yes
midas_g_957	Loose core	CRAT	Loose core	Yes
midas_g_98	Loose core	Loose core	Loose core	Yes
midas_g_9818	Loose core	CRAT	Loose core	Yes
midas_g_99	Loose core	CRAT	Loose core	No
midas_g_9954	CRAT	Loose core	Loose core	No
Nitrotoga	Loose core	Loose core	Loose core	Yes
Nocardioides	Loose core	Loose core	Loose core	No
oc32	Loose core	Loose core	Loose core	Yes
OM60NOR5_clade	CRAT	Loose core	Loose core	Yes
Paludibacter	Loose core	Loose core	Loose core	No
Pedobacter	Loose core	Loose core	Loose core	No
Pedomicrobium	Loose core	CRAT	Loose core	No
Phaeodactylibacter	Loose core	Loose core	Loose core	Yes
Phenylobacterium	Loose core	Loose core	Loose core	No
Pir4_lineage	CRAT	Loose core	Loose core	No
Piscinibacter	Loose core	CRAT	Loose core	Yes
Prevotella	Loose core	Loose core	Loose core	No
Propioniciclava	Loose core	CRAT	Loose core	Yes
Propionivibrio	Loose core	Loose core	Loose core	Yes
Pseudarcobacter	Loose core	Loose core	Loose core	No
Pseudomonas	CRAT	Loose core	Loose core	Yes
Pseudorhodobacter	Loose core	CRAT	Loose core	No
Ramlibacter	Loose core	CRAT	Loose core	No
Reyranella	Loose core	Loose core	Loose core	No
Rhizobacter	Loose core	Loose core	Loose core	Yes
Rhodoplanes	Loose core	Loose core	Loose core	No
Rubrivivax	Loose core	CRAT	Loose core	No
Ruminococcus	Loose core	Loose core	Loose core	No
Runella	Loose core	Loose core	Loose core	No
Sandaracinus	Loose core	Loose core	Loose core	No
Sediminibacterium	Loose core	Loose core	Loose core	No
SH3-11	CRAT	Loose core	Loose core	No
Simplicispira	Loose core	CRAT	Loose core	No
SM1A02	Loose core	Loose core	Loose core	Yes
Sphaerotilus	Loose core	CRAT	Loose core	Yes
Sphingopyxis	Loose core	CRAT	Loose core	Yes
Stella	Loose core	Loose core	Loose core	Yes
Stenotrophobacter	Loose core	Loose core	Loose core	Yes
Streptococcus	Loose core	Loose core	Loose core	Yes
Subdoligranulum	Loose core	Loose core	Loose core	No
Subgroup_10	Loose core	Loose core	Loose core	Yes
SWB02	Loose core	Loose core	Loose core	Yes
Tabrizicola	Loose core	CRAT	Loose core	No
Thiothrix	Loose core	Loose core	Loose core	Yes
Turneriella	Loose core	Loose core	Loose core	No
Uliginosibacterium	Loose core	Loose core	Loose core	Yes
966-1	CRAT	CRAT	CRAT	No
Acanthopleuribacter	CRAT	CRAT	CRAT	No
Acetobacter	CRAT	CRAT	CRAT	No
Acholeplasma	CRAT	CRAT	CRAT	No
Actibacter	CRAT	CRAT	CRAT	No
Aequorivita	CRAT	CRAT	CRAT	No
Aestuariimicrobium	CRAT	CRAT	CRAT	No
Albirhodobacter	CRAT	CRAT	CRAT	No
Alcaligenes	CRAT	CRAT	CRAT	No
Algoriella	CRAT	CRAT	CRAT	No
Alkanindiges	CRAT	CRAT	CRAT	No
Allorhizobium-Neorhizobium-Pararhizobium-Rhizobium	CRAT	CRAT	CRAT	No
alphaI_cluster	CRAT	CRAT	CRAT	No
Altererythrobacter	CRAT	CRAT	CRAT	No
Alysiella	CRAT	CRAT	CRAT	No
Amaricoccus	CRAT	CRAT	CRAT	No
Aminobacter	CRAT	CRAT	CRAT	No
Amphiplicatus	CRAT	CRAT	CRAT	No
Anaerolinea	CRAT	CRAT	CRAT	No
Anaeromyxobacter	CRAT	CRAT	CRAT	Yes
Aquimonas	CRAT	CRAT	CRAT	Yes
Arcicella	CRAT	CRAT	CRAT	No
Arenibacter	CRAT	CRAT	CRAT	No
Aridibacter	CRAT	CRAT	CRAT	No
Aurantisolimonas	CRAT	CRAT	CRAT	No
Azoarcus	CRAT	CRAT	CRAT	No
Azospirillum	CRAT	CRAT	CRAT	No
Azovibrio	CRAT	CRAT	CRAT	No
Bact-08	CRAT	CRAT	CRAT	No
Bauldia	CRAT	CRAT	CRAT	No
Blastopirellula	CRAT	CRAT	CRAT	No
Bradyrhizobium	CRAT	CRAT	CRAT	No
Brevifollis	CRAT	CRAT	CRAT	No
Brevundimonas	CRAT	CRAT	CRAT	No
Brochothrix	CRAT	CRAT	CRAT	No
BSV13	CRAT	CRAT	CRAT	No
Byssovorax	CRAT	CRAT	CRAT	No
Bythopirellula	CRAT	CRAT	CRAT	No
C1-B045	CRAT	CRAT	CRAT	Yes
C39	CRAT	CRAT	CRAT	No
Ca_Alysiosphaera	CRAT	CRAT	CRAT	No
Ca_Amarolinea	CRAT	CRAT	CRAT	Yes
Ca_Berkiella	CRAT	CRAT	CRAT	No
Ca_Brevefilum	CRAT	CRAT	CRAT	No
Ca_Brocadia	CRAT	CRAT	CRAT	Yes
Ca_Cloacimonas	CRAT	CRAT	CRAT	No
Ca_Contendobacter	CRAT	CRAT	CRAT	Yes
Ca_Ovatusbacter	CRAT	CRAT	CRAT	No
Ca_Paracaedibacter	CRAT	CRAT	CRAT	No
Ca_Saccharimonas	CRAT	CRAT	CRAT	Yes
Ca_Thiobios	CRAT	CRAT	CRAT	No
Caproiciproducens	CRAT	CRAT	CRAT	No
Carnobacterium	CRAT	CRAT	CRAT	No
Castellaniella	CRAT	CRAT	CRAT	No
Caulobacter	CRAT	CRAT	CRAT	No
Cetobacterium	CRAT	CRAT	CRAT	No
Chondromyces	CRAT	CRAT	CRAT	No
Chryseolinea	CRAT	CRAT	CRAT	No
Chujaibacter	CRAT	CRAT	CRAT	No
CL500-3	CRAT	CRAT	CRAT	No
Clostridium_sensu_stricto_13	CRAT	CRAT	CRAT	No
Clostridium_sensu_stricto_5	CRAT	CRAT	CRAT	No
CM1G08	CRAT	CRAT	CRAT	No
Corynebacterium	CRAT	CRAT	CRAT	No
Crenothrix	CRAT	CRAT	CRAT	Yes
Cytophaga	CRAT	CRAT	CRAT	No
Denitromonas	CRAT	CRAT	CRAT	No
Desulfobulbus	CRAT	CRAT	CRAT	Yes
Desulfomicrobium	CRAT	CRAT	CRAT	No
Dietzia	CRAT	CRAT	CRAT	No
Dinghuibacter	CRAT	CRAT	CRAT	No
DMER64	CRAT	CRAT	CRAT	No
Dongia	CRAT	CRAT	CRAT	Yes
DSSF69	CRAT	CRAT	CRAT	No
Dyadobacter	CRAT	CRAT	CRAT	No
Edaphobaculum	CRAT	CRAT	CRAT	No
Enterococcus	CRAT	CRAT	CRAT	No
Erythrobacter	CRAT	CRAT	CRAT	No
Faecalibacterium	CRAT	CRAT	CRAT	No
Ferribacterium	CRAT	CRAT	CRAT	Yes
Fibrisoma	CRAT	CRAT	CRAT	No
Filomicrobium	CRAT	CRAT	CRAT	No
Flavihumibacter	CRAT	CRAT	CRAT	No
Flexivirga	CRAT	CRAT	CRAT	No
Fluviicola	CRAT	CRAT	CRAT	No
Francisella	CRAT	CRAT	CRAT	No
Fulvivirga	CRAT	CRAT	CRAT	No
Galbitalea	CRAT	CRAT	CRAT	No
gamma_proteobacterium_OR-113	CRAT	CRAT	CRAT	No
Gemmobacter	CRAT	CRAT	CRAT	No
Geobacter	CRAT	CRAT	CRAT	Yes
Georgenia	CRAT	CRAT	CRAT	No
GKS98_freshwater_group	CRAT	CRAT	CRAT	No
Glutamicibacter	CRAT	CRAT	CRAT	No
Hahella	CRAT	CRAT	CRAT	Yes
Halioglobus	CRAT	CRAT	CRAT	No
Hyphomonas	CRAT	CRAT	CRAT	Yes
Hypnocyclicus	CRAT	CRAT	CRAT	No
Ignavibacterium	CRAT	CRAT	CRAT	Yes
IheB3-7	CRAT	CRAT	CRAT	Yes
Immundisolibacter	CRAT	CRAT	CRAT	No
Janibacter	CRAT	CRAT	CRAT	No
JdFR-76	CRAT	CRAT	CRAT	No
JGI-0000079-D21	CRAT	CRAT	CRAT	No
KCM-B-112	CRAT	CRAT	CRAT	No
Lacibacter	CRAT	CRAT	CRAT	Yes
Lactobacillus	CRAT	CRAT	CRAT	No
Lactococcus	CRAT	CRAT	CRAT	No
Lapillicoccus	CRAT	CRAT	CRAT	No
LD29	CRAT	CRAT	CRAT	No
Legionella	CRAT	CRAT	CRAT	No
Leifsonia	CRAT	CRAT	CRAT	No
Lelliottia	CRAT	CRAT	CRAT	No
Leptolinea	CRAT	CRAT	CRAT	No
Leptothrix_sp._FC_170	CRAT	CRAT	CRAT	No
Leucobacter	CRAT	CRAT	CRAT	No
Lewinella	CRAT	CRAT	CRAT	Yes
Limnobacter	CRAT	CRAT	CRAT	No
Longilinea	CRAT	CRAT	CRAT	No
Luteibacter	CRAT	CRAT	CRAT	No
Luteolibacter	CRAT	CRAT	CRAT	No
Lysinibacillus	CRAT	CRAT	CRAT	No
Lysobacter	CRAT	CRAT	CRAT	Yes
Macellibacteroides	CRAT	CRAT	CRAT	No
Megasphaera	CRAT	CRAT	CRAT	No
Mesotoga	CRAT	CRAT	CRAT	No
Methanobacterium	CRAT	CRAT	CRAT	No
Methanomethylovorans	CRAT	CRAT	CRAT	No
Methanoregula	CRAT	CRAT	CRAT	No
Methanospirillum	CRAT	CRAT	CRAT	No
Methanothermobacter	CRAT	CRAT	CRAT	No
Methanothrix	CRAT	CRAT	CRAT	Yes
Methylobacillus	CRAT	CRAT	CRAT	No
Methylobacter	CRAT	CRAT	CRAT	No
Methylocaldum	CRAT	CRAT	CRAT	No
Methylocella	CRAT	CRAT	CRAT	No
Methylomicrobium	CRAT	CRAT	CRAT	No
Methylophilus	CRAT	CRAT	CRAT	No
Methylorosula	CRAT	CRAT	CRAT	No
Methylotenera	CRAT	CRAT	CRAT	No
Microlunatus	CRAT	CRAT	CRAT	No
midas_g_10025	CRAT	CRAT	CRAT	Yes
midas_g_1003	CRAT	CRAT	CRAT	No
midas_g_10033	CRAT	CRAT	CRAT	No
midas_g_10077	CRAT	CRAT	CRAT	No
midas_g_10090	CRAT	CRAT	CRAT	Yes
midas_g_10132	CRAT	CRAT	CRAT	No
midas_g_10273	CRAT	CRAT	CRAT	No
midas_g_10303	CRAT	CRAT	CRAT	No
midas_g_10323	CRAT	CRAT	CRAT	No
midas_g_1040	CRAT	CRAT	CRAT	Yes
midas_g_10471	CRAT	CRAT	CRAT	No
midas_g_10496	CRAT	CRAT	CRAT	No
midas_g_105	CRAT	CRAT	CRAT	Yes
midas_g_10530	CRAT	CRAT	CRAT	No
midas_g_10554	CRAT	CRAT	CRAT	No
midas_g_10587	CRAT	CRAT	CRAT	No
midas_g_10673	CRAT	CRAT	CRAT	No
midas_g_10736	CRAT	CRAT	CRAT	No
midas_g_10763	CRAT	CRAT	CRAT	No
midas_g_10795	CRAT	CRAT	CRAT	No
midas_g_10808	CRAT	CRAT	CRAT	No
midas_g_1083	CRAT	CRAT	CRAT	No
midas_g_10832	CRAT	CRAT	CRAT	No
midas_g_10858	CRAT	CRAT	CRAT	No
midas_g_10902	CRAT	CRAT	CRAT	No
midas_g_10951	CRAT	CRAT	CRAT	No
midas_g_10988	CRAT	CRAT	CRAT	No
midas_g_11003	CRAT	CRAT	CRAT	Yes
midas_g_11088	CRAT	CRAT	CRAT	No
midas_g_11104	CRAT	CRAT	CRAT	Yes
midas_g_11115	CRAT	CRAT	CRAT	Yes
midas_g_11164	CRAT	CRAT	CRAT	No
midas_g_11167	CRAT	CRAT	CRAT	No
midas_g_11260	CRAT	CRAT	CRAT	No
midas_g_11271	CRAT	CRAT	CRAT	No
midas_g_11290	CRAT	CRAT	CRAT	No
midas_g_11302	CRAT	CRAT	CRAT	No
midas_g_11331	CRAT	CRAT	CRAT	No
midas_g_11366	CRAT	CRAT	CRAT	No
midas_g_11367	CRAT	CRAT	CRAT	No
midas_g_11371	CRAT	CRAT	CRAT	Yes
midas_g_11376	CRAT	CRAT	CRAT	No
midas_g_11379	CRAT	CRAT	CRAT	No
midas_g_11387	CRAT	CRAT	CRAT	No
midas_g_11400	CRAT	CRAT	CRAT	No
midas_g_11441	CRAT	CRAT	CRAT	No
midas_g_11493	CRAT	CRAT	CRAT	No
midas_g_11499	CRAT	CRAT	CRAT	No
midas_g_11538	CRAT	CRAT	CRAT	No
midas_g_11550	CRAT	CRAT	CRAT	No
midas_g_11567	CRAT	CRAT	CRAT	No
midas_g_11599	CRAT	CRAT	CRAT	No
midas_g_1161	CRAT	CRAT	CRAT	No
midas_g_11627	CRAT	CRAT	CRAT	No
midas_g_11668	CRAT	CRAT	CRAT	No
midas_g_11705	CRAT	CRAT	CRAT	No
midas_g_11760	CRAT	CRAT	CRAT	No
midas_g_11775	CRAT	CRAT	CRAT	No
midas_g_1178	CRAT	CRAT	CRAT	Yes
midas_g_118	CRAT	CRAT	CRAT	Yes
midas_g_11801	CRAT	CRAT	CRAT	No
midas_g_11874	CRAT	CRAT	CRAT	No
midas_g_119	CRAT	CRAT	CRAT	Yes
midas_g_1195	CRAT	CRAT	CRAT	No
midas_g_11967	CRAT	CRAT	CRAT	No
midas_g_11983	CRAT	CRAT	CRAT	No
midas_g_12	CRAT	CRAT	CRAT	No
midas_g_12061	CRAT	CRAT	CRAT	No
midas_g_12063	CRAT	CRAT	CRAT	Yes
midas_g_12070	CRAT	CRAT	CRAT	Yes
midas_g_12186	CRAT	CRAT	CRAT	No
midas_g_12192	CRAT	CRAT	CRAT	No
midas_g_1223	CRAT	CRAT	CRAT	Yes
midas_g_12243	CRAT	CRAT	CRAT	No
midas_g_12249	CRAT	CRAT	CRAT	No
midas_g_12261	CRAT	CRAT	CRAT	No
midas_g_12278	CRAT	CRAT	CRAT	No
midas_g_12295	CRAT	CRAT	CRAT	No
midas_g_12316	CRAT	CRAT	CRAT	No
midas_g_12328	CRAT	CRAT	CRAT	No
midas_g_12346	CRAT	CRAT	CRAT	No
midas_g_12349	CRAT	CRAT	CRAT	No
midas_g_12378	CRAT	CRAT	CRAT	No
midas_g_12435	CRAT	CRAT	CRAT	No
midas_g_12444	CRAT	CRAT	CRAT	No
midas_g_12577	CRAT	CRAT	CRAT	No
midas_g_1258	CRAT	CRAT	CRAT	No
midas_g_12610	CRAT	CRAT	CRAT	No
midas_g_12636	CRAT	CRAT	CRAT	No
midas_g_12676	CRAT	CRAT	CRAT	No
midas_g_12688	CRAT	CRAT	CRAT	No
midas_g_12826	CRAT	CRAT	CRAT	No
midas_g_12864	CRAT	CRAT	CRAT	No
midas_g_12887	CRAT	CRAT	CRAT	No
midas_g_12948	CRAT	CRAT	CRAT	No
midas_g_12953	CRAT	CRAT	CRAT	No
midas_g_13003	CRAT	CRAT	CRAT	No
midas_g_13029	CRAT	CRAT	CRAT	No
midas_g_13035	CRAT	CRAT	CRAT	No
midas_g_13065	CRAT	CRAT	CRAT	No
midas_g_13074	CRAT	CRAT	CRAT	No
midas_g_13148	CRAT	CRAT	CRAT	No
midas_g_13158	CRAT	CRAT	CRAT	No
midas_g_13185	CRAT	CRAT	CRAT	No
midas_g_1319	CRAT	CRAT	CRAT	No
midas_g_132	CRAT	CRAT	CRAT	Yes
midas_g_1324	CRAT	CRAT	CRAT	No
midas_g_13270	CRAT	CRAT	CRAT	No
midas_g_13272	CRAT	CRAT	CRAT	No
midas_g_1328	CRAT	CRAT	CRAT	Yes
midas_g_1336	CRAT	CRAT	CRAT	No
midas_g_13403	CRAT	CRAT	CRAT	No
midas_g_13404	CRAT	CRAT	CRAT	No
midas_g_1343	CRAT	CRAT	CRAT	No
midas_g_13466	CRAT	CRAT	CRAT	No
midas_g_1348	CRAT	CRAT	CRAT	No
midas_g_13562	CRAT	CRAT	CRAT	No
midas_g_13592	CRAT	CRAT	CRAT	No
midas_g_1363	CRAT	CRAT	CRAT	Yes
midas_g_13662	CRAT	CRAT	CRAT	No
midas_g_13682	CRAT	CRAT	CRAT	No
midas_g_13751	CRAT	CRAT	CRAT	No
midas_g_1376	CRAT	CRAT	CRAT	No
midas_g_13912	CRAT	CRAT	CRAT	No
midas_g_13963	CRAT	CRAT	CRAT	No
midas_g_14005	CRAT	CRAT	CRAT	No
midas_g_141	CRAT	CRAT	CRAT	No
midas_g_14234	CRAT	CRAT	CRAT	No
midas_g_1424	CRAT	CRAT	CRAT	Yes
midas_g_14280	CRAT	CRAT	CRAT	No
midas_g_1430	CRAT	CRAT	CRAT	No
midas_g_14310	CRAT	CRAT	CRAT	No
midas_g_14328	CRAT	CRAT	CRAT	No
midas_g_14347	CRAT	CRAT	CRAT	No
midas_g_14365	CRAT	CRAT	CRAT	No
midas_g_144	CRAT	CRAT	CRAT	No
midas_g_14417	CRAT	CRAT	CRAT	No
midas_g_14424	CRAT	CRAT	CRAT	No
midas_g_14452	CRAT	CRAT	CRAT	No
midas_g_14484	CRAT	CRAT	CRAT	No
midas_g_14495	CRAT	CRAT	CRAT	No
midas_g_14536	CRAT	CRAT	CRAT	No
midas_g_1469	CRAT	CRAT	CRAT	No
midas_g_14760	CRAT	CRAT	CRAT	No
midas_g_14835	CRAT	CRAT	CRAT	No
midas_g_14941	CRAT	CRAT	CRAT	No
midas_g_15029	CRAT	CRAT	CRAT	No
midas_g_15066	CRAT	CRAT	CRAT	No
midas_g_15070	CRAT	CRAT	CRAT	No
midas_g_15175	CRAT	CRAT	CRAT	No
midas_g_15196	CRAT	CRAT	CRAT	No
midas_g_15207	CRAT	CRAT	CRAT	No
midas_g_15268	CRAT	CRAT	CRAT	No
midas_g_15272	CRAT	CRAT	CRAT	No
midas_g_15352	CRAT	CRAT	CRAT	No
midas_g_15395	CRAT	CRAT	CRAT	No
midas_g_15411	CRAT	CRAT	CRAT	No
midas_g_155	CRAT	CRAT	CRAT	Yes
midas_g_156	CRAT	CRAT	CRAT	No
midas_g_15604	CRAT	CRAT	CRAT	No
midas_g_15695	CRAT	CRAT	CRAT	No
midas_g_15697	CRAT	CRAT	CRAT	No
midas_g_15811	CRAT	CRAT	CRAT	No
midas_g_15856	CRAT	CRAT	CRAT	No
midas_g_15887	CRAT	CRAT	CRAT	No
midas_g_15995	CRAT	CRAT	CRAT	No
midas_g_1605	CRAT	CRAT	CRAT	No
midas_g_16067	CRAT	CRAT	CRAT	No
midas_g_16205	CRAT	CRAT	CRAT	No
midas_g_16461	CRAT	CRAT	CRAT	No
midas_g_16649	CRAT	CRAT	CRAT	No
midas_g_16711	CRAT	CRAT	CRAT	No
midas_g_16785	CRAT	CRAT	CRAT	No
midas_g_168	CRAT	CRAT	CRAT	No
midas_g_169	CRAT	CRAT	CRAT	No
midas_g_16990	CRAT	CRAT	CRAT	No
midas_g_17004	CRAT	CRAT	CRAT	No
midas_g_17034	CRAT	CRAT	CRAT	No
midas_g_1704	CRAT	CRAT	CRAT	No
midas_g_17066	CRAT	CRAT	CRAT	No
midas_g_17067	CRAT	CRAT	CRAT	No
midas_g_17387	CRAT	CRAT	CRAT	No
midas_g_17478	CRAT	CRAT	CRAT	No
midas_g_17510	CRAT	CRAT	CRAT	No
midas_g_17667	CRAT	CRAT	CRAT	No
midas_g_17704	CRAT	CRAT	CRAT	No
midas_g_17740	CRAT	CRAT	CRAT	No
midas_g_17816	CRAT	CRAT	CRAT	No
midas_g_17894	CRAT	CRAT	CRAT	No
midas_g_17912	CRAT	CRAT	CRAT	No
midas_g_18027	CRAT	CRAT	CRAT	No
midas_g_181	CRAT	CRAT	CRAT	Yes
midas_g_18172	CRAT	CRAT	CRAT	No
midas_g_18180	CRAT	CRAT	CRAT	No
midas_g_18272	CRAT	CRAT	CRAT	No
midas_g_1838	CRAT	CRAT	CRAT	Yes
midas_g_18382	CRAT	CRAT	CRAT	No
midas_g_18395	CRAT	CRAT	CRAT	No
midas_g_18511	CRAT	CRAT	CRAT	No
midas_g_18646	CRAT	CRAT	CRAT	No
midas_g_18698	CRAT	CRAT	CRAT	No
midas_g_18870	CRAT	CRAT	CRAT	No
midas_g_18881	CRAT	CRAT	CRAT	No
midas_g_18976	CRAT	CRAT	CRAT	No
midas_g_19	CRAT	CRAT	CRAT	Yes
midas_g_19006	CRAT	CRAT	CRAT	No
midas_g_19012	CRAT	CRAT	CRAT	No
midas_g_191	CRAT	CRAT	CRAT	No
midas_g_1914	CRAT	CRAT	CRAT	Yes
midas_g_19176	CRAT	CRAT	CRAT	No
midas_g_19286	CRAT	CRAT	CRAT	No
midas_g_1929	CRAT	CRAT	CRAT	No
midas_g_19306	CRAT	CRAT	CRAT	No
midas_g_1951	CRAT	CRAT	CRAT	Yes
midas_g_1955	CRAT	CRAT	CRAT	No
midas_g_19581	CRAT	CRAT	CRAT	No
midas_g_19593	CRAT	CRAT	CRAT	No
midas_g_19606	CRAT	CRAT	CRAT	No
midas_g_1965	CRAT	CRAT	CRAT	No
midas_g_19846	CRAT	CRAT	CRAT	No
midas_g_19973	CRAT	CRAT	CRAT	No
midas_g_19975	CRAT	CRAT	CRAT	No
midas_g_2003	CRAT	CRAT	CRAT	No
midas_g_20094	CRAT	CRAT	CRAT	No
midas_g_2019	CRAT	CRAT	CRAT	No
midas_g_2020	CRAT	CRAT	CRAT	No
midas_g_20241	CRAT	CRAT	CRAT	No
midas_g_20378	CRAT	CRAT	CRAT	No
midas_g_20390	CRAT	CRAT	CRAT	No
midas_g_20533	CRAT	CRAT	CRAT	No
midas_g_20574	CRAT	CRAT	CRAT	No
midas_g_206	CRAT	CRAT	CRAT	Yes
midas_g_20637	CRAT	CRAT	CRAT	No
midas_g_20641	CRAT	CRAT	CRAT	No
midas_g_20677	CRAT	CRAT	CRAT	No
midas_g_20684	CRAT	CRAT	CRAT	No
midas_g_207	CRAT	CRAT	CRAT	Yes
midas_g_2087	CRAT	CRAT	CRAT	No
midas_g_2092	CRAT	CRAT	CRAT	No
midas_g_20949	CRAT	CRAT	CRAT	No
midas_g_21049	CRAT	CRAT	CRAT	No
midas_g_21279	CRAT	CRAT	CRAT	No
midas_g_21427	CRAT	CRAT	CRAT	No
midas_g_2163	CRAT	CRAT	CRAT	No
midas_g_22	CRAT	CRAT	CRAT	No
midas_g_22009	CRAT	CRAT	CRAT	No
midas_g_22069	CRAT	CRAT	CRAT	No
midas_g_22103	CRAT	CRAT	CRAT	No
midas_g_22107	CRAT	CRAT	CRAT	No
midas_g_22178	CRAT	CRAT	CRAT	No
midas_g_22368	CRAT	CRAT	CRAT	No
midas_g_22658	CRAT	CRAT	CRAT	No
midas_g_230	CRAT	CRAT	CRAT	No
midas_g_23048	CRAT	CRAT	CRAT	No
midas_g_23116	CRAT	CRAT	CRAT	No
midas_g_23142	CRAT	CRAT	CRAT	No
midas_g_23329	CRAT	CRAT	CRAT	No
midas_g_23392	CRAT	CRAT	CRAT	No
midas_g_2366	CRAT	CRAT	CRAT	No
midas_g_23665	CRAT	CRAT	CRAT	No
midas_g_23911	CRAT	CRAT	CRAT	No
midas_g_2400	CRAT	CRAT	CRAT	No
midas_g_24016	CRAT	CRAT	CRAT	No
midas_g_24068	CRAT	CRAT	CRAT	No
midas_g_24220	CRAT	CRAT	CRAT	No
midas_g_24360	CRAT	CRAT	CRAT	No
midas_g_24437	CRAT	CRAT	CRAT	No
midas_g_24449	CRAT	CRAT	CRAT	No
midas_g_2460	CRAT	CRAT	CRAT	No
midas_g_2475	CRAT	CRAT	CRAT	No
midas_g_2477	CRAT	CRAT	CRAT	No
midas_g_25039	CRAT	CRAT	CRAT	No
midas_g_25047	CRAT	CRAT	CRAT	No
midas_g_25076	CRAT	CRAT	CRAT	No
midas_g_2527	CRAT	CRAT	CRAT	No
midas_g_25390	CRAT	CRAT	CRAT	No
midas_g_2563	CRAT	CRAT	CRAT	No
midas_g_25744	CRAT	CRAT	CRAT	No
midas_g_25810	CRAT	CRAT	CRAT	No
midas_g_25855	CRAT	CRAT	CRAT	No
midas_g_25924	CRAT	CRAT	CRAT	No
midas_g_2621	CRAT	CRAT	CRAT	No
midas_g_26213	CRAT	CRAT	CRAT	No
midas_g_26573	CRAT	CRAT	CRAT	No
midas_g_27001	CRAT	CRAT	CRAT	No
midas_g_27005	CRAT	CRAT	CRAT	No
midas_g_2711	CRAT	CRAT	CRAT	No
midas_g_27365	CRAT	CRAT	CRAT	No
midas_g_27567	CRAT	CRAT	CRAT	No
midas_g_27570	CRAT	CRAT	CRAT	No
midas_g_2759	CRAT	CRAT	CRAT	No
midas_g_27873	CRAT	CRAT	CRAT	No
midas_g_28058	CRAT	CRAT	CRAT	No
midas_g_28096	CRAT	CRAT	CRAT	No
midas_g_28115	CRAT	CRAT	CRAT	No
midas_g_28177	CRAT	CRAT	CRAT	No
midas_g_28198	CRAT	CRAT	CRAT	No
midas_g_28873	CRAT	CRAT	CRAT	No
midas_g_28984	CRAT	CRAT	CRAT	No
midas_g_290	CRAT	CRAT	CRAT	No
midas_g_29051	CRAT	CRAT	CRAT	No
midas_g_29169	CRAT	CRAT	CRAT	No
midas_g_29983	CRAT	CRAT	CRAT	No
midas_g_3003	CRAT	CRAT	CRAT	Yes
midas_g_3043	CRAT	CRAT	CRAT	No
midas_g_30526	CRAT	CRAT	CRAT	No
midas_g_3100	CRAT	CRAT	CRAT	No
midas_g_31264	CRAT	CRAT	CRAT	No
midas_g_3144	CRAT	CRAT	CRAT	No
midas_g_31678	CRAT	CRAT	CRAT	No
midas_g_31809	CRAT	CRAT	CRAT	No
midas_g_3181	CRAT	CRAT	CRAT	No
midas_g_31985	CRAT	CRAT	CRAT	No
midas_g_32	CRAT	CRAT	CRAT	Yes
midas_g_321	CRAT	CRAT	CRAT	Yes
midas_g_32170	CRAT	CRAT	CRAT	No
midas_g_32286	CRAT	CRAT	CRAT	No
midas_g_3240	CRAT	CRAT	CRAT	No
midas_g_32681	CRAT	CRAT	CRAT	No
midas_g_3277	CRAT	CRAT	CRAT	No
midas_g_32885	CRAT	CRAT	CRAT	No
midas_g_33106	CRAT	CRAT	CRAT	No
midas_g_33170	CRAT	CRAT	CRAT	No
midas_g_3337	CRAT	CRAT	CRAT	Yes
midas_g_3344	CRAT	CRAT	CRAT	No
midas_g_33547	CRAT	CRAT	CRAT	No
midas_g_33993	CRAT	CRAT	CRAT	No
midas_g_34794	CRAT	CRAT	CRAT	No
midas_g_3492	CRAT	CRAT	CRAT	Yes
midas_g_34977	CRAT	CRAT	CRAT	No
midas_g_35055	CRAT	CRAT	CRAT	No
midas_g_351	CRAT	CRAT	CRAT	Yes
midas_g_352	CRAT	CRAT	CRAT	Yes
midas_g_35295	CRAT	CRAT	CRAT	No
midas_g_3547	CRAT	CRAT	CRAT	No
midas_g_356	CRAT	CRAT	CRAT	No
midas_g_35608	CRAT	CRAT	CRAT	No
midas_g_363	CRAT	CRAT	CRAT	Yes
midas_g_37172	CRAT	CRAT	CRAT	No
midas_g_37560	CRAT	CRAT	CRAT	No
midas_g_3813	CRAT	CRAT	CRAT	No
midas_g_384	CRAT	CRAT	CRAT	Yes
midas_g_3867	CRAT	CRAT	CRAT	No
midas_g_38743	CRAT	CRAT	CRAT	No
midas_g_39022	CRAT	CRAT	CRAT	No
midas_g_3907	CRAT	CRAT	CRAT	No
midas_g_391	CRAT	CRAT	CRAT	No
midas_g_395	CRAT	CRAT	CRAT	Yes
midas_g_39574	CRAT	CRAT	CRAT	No
midas_g_39751	CRAT	CRAT	CRAT	No
midas_g_39843	CRAT	CRAT	CRAT	No
midas_g_40262	CRAT	CRAT	CRAT	No
midas_g_40724	CRAT	CRAT	CRAT	No
midas_g_410	CRAT	CRAT	CRAT	Yes
midas_g_41180	CRAT	CRAT	CRAT	No
midas_g_4133	CRAT	CRAT	CRAT	No
midas_g_41738	CRAT	CRAT	CRAT	No
midas_g_42352	CRAT	CRAT	CRAT	No
midas_g_43375	CRAT	CRAT	CRAT	No
midas_g_434	CRAT	CRAT	CRAT	Yes
midas_g_43480	CRAT	CRAT	CRAT	No
midas_g_4351	CRAT	CRAT	CRAT	No
midas_g_43984	CRAT	CRAT	CRAT	No
midas_g_44555	CRAT	CRAT	CRAT	No
midas_g_44619	CRAT	CRAT	CRAT	No
midas_g_44653	CRAT	CRAT	CRAT	No
midas_g_461	CRAT	CRAT	CRAT	Yes
midas_g_46575	CRAT	CRAT	CRAT	No
midas_g_467	CRAT	CRAT	CRAT	No
midas_g_4670	CRAT	CRAT	CRAT	No
midas_g_46973	CRAT	CRAT	CRAT	No
midas_g_4708	CRAT	CRAT	CRAT	No
midas_g_473	CRAT	CRAT	CRAT	No
midas_g_4774	CRAT	CRAT	CRAT	No
midas_g_47837	CRAT	CRAT	CRAT	No
midas_g_482	CRAT	CRAT	CRAT	No
midas_g_487	CRAT	CRAT	CRAT	Yes
midas_g_48908	CRAT	CRAT	CRAT	No
midas_g_49	CRAT	CRAT	CRAT	Yes
midas_g_497	CRAT	CRAT	CRAT	No
midas_g_501	CRAT	CRAT	CRAT	No
midas_g_50406	CRAT	CRAT	CRAT	No
midas_g_5053	CRAT	CRAT	CRAT	No
midas_g_51	CRAT	CRAT	CRAT	No
midas_g_5104	CRAT	CRAT	CRAT	No
midas_g_5116	CRAT	CRAT	CRAT	No
midas_g_515	CRAT	CRAT	CRAT	No
midas_g_5199	CRAT	CRAT	CRAT	No
midas_g_52225	CRAT	CRAT	CRAT	No
midas_g_52346	CRAT	CRAT	CRAT	Yes
midas_g_535	CRAT	CRAT	CRAT	Yes
midas_g_5351	CRAT	CRAT	CRAT	No
midas_g_53606	CRAT	CRAT	CRAT	No
midas_g_54254	CRAT	CRAT	CRAT	No
midas_g_5461	CRAT	CRAT	CRAT	No
midas_g_54775	CRAT	CRAT	CRAT	No
midas_g_55481	CRAT	CRAT	CRAT	No
midas_g_562	CRAT	CRAT	CRAT	No
midas_g_56586	CRAT	CRAT	CRAT	No
midas_g_5706	CRAT	CRAT	CRAT	No
midas_g_57119	CRAT	CRAT	CRAT	No
midas_g_5759	CRAT	CRAT	CRAT	No
midas_g_58132	CRAT	CRAT	CRAT	No
midas_g_5828	CRAT	CRAT	CRAT	No
midas_g_5839	CRAT	CRAT	CRAT	No
midas_g_5849	CRAT	CRAT	CRAT	Yes
midas_g_5853	CRAT	CRAT	CRAT	No
midas_g_5889	CRAT	CRAT	CRAT	No
midas_g_5907	CRAT	CRAT	CRAT	No
midas_g_5956	CRAT	CRAT	CRAT	No
midas_g_59761	CRAT	CRAT	CRAT	No
midas_g_5991	CRAT	CRAT	CRAT	No
midas_g_603	CRAT	CRAT	CRAT	No
midas_g_605	CRAT	CRAT	CRAT	No
midas_g_6116	CRAT	CRAT	CRAT	No
midas_g_6140	CRAT	CRAT	CRAT	No
midas_g_6162	CRAT	CRAT	CRAT	No
midas_g_61647	CRAT	CRAT	CRAT	No
midas_g_6210	CRAT	CRAT	CRAT	No
midas_g_62439	CRAT	CRAT	CRAT	No
midas_g_63198	CRAT	CRAT	CRAT	No
midas_g_6328	CRAT	CRAT	CRAT	Yes
midas_g_635	CRAT	CRAT	CRAT	No
midas_g_641	CRAT	CRAT	CRAT	No
midas_g_6425	CRAT	CRAT	CRAT	Yes
midas_g_65177	CRAT	CRAT	CRAT	No
midas_g_65270	CRAT	CRAT	CRAT	No
midas_g_6625	CRAT	CRAT	CRAT	No
midas_g_667	CRAT	CRAT	CRAT	No
midas_g_6697	CRAT	CRAT	CRAT	No
midas_g_67319	CRAT	CRAT	CRAT	No
midas_g_675	CRAT	CRAT	CRAT	Yes
midas_g_6877	CRAT	CRAT	CRAT	No
midas_g_690	CRAT	CRAT	CRAT	No
midas_g_6909	CRAT	CRAT	CRAT	No
midas_g_7101	CRAT	CRAT	CRAT	No
midas_g_7125	CRAT	CRAT	CRAT	No
midas_g_7210	CRAT	CRAT	CRAT	No
midas_g_724	CRAT	CRAT	CRAT	Yes
midas_g_739	CRAT	CRAT	CRAT	Yes
midas_g_7404	CRAT	CRAT	CRAT	No
midas_g_74245	CRAT	CRAT	CRAT	No
midas_g_75442	CRAT	CRAT	CRAT	No
midas_g_7606	CRAT	CRAT	CRAT	No
midas_g_76195	CRAT	CRAT	CRAT	No
midas_g_76554	CRAT	CRAT	CRAT	No
midas_g_7657	CRAT	CRAT	CRAT	No
midas_g_7692	CRAT	CRAT	CRAT	No
midas_g_77390	CRAT	CRAT	CRAT	No
midas_g_788	CRAT	CRAT	CRAT	Yes
midas_g_7927	CRAT	CRAT	CRAT	Yes
midas_g_79560	CRAT	CRAT	CRAT	No
midas_g_79565	CRAT	CRAT	CRAT	No
midas_g_79843	CRAT	CRAT	CRAT	No
midas_g_8083	CRAT	CRAT	CRAT	No
midas_g_80880	CRAT	CRAT	CRAT	No
midas_g_824	CRAT	CRAT	CRAT	No
midas_g_8382	CRAT	CRAT	CRAT	Yes
midas_g_84573	CRAT	CRAT	CRAT	No
midas_g_8524	CRAT	CRAT	CRAT	No
midas_g_855	CRAT	CRAT	CRAT	No
midas_g_85893	CRAT	CRAT	CRAT	No
midas_g_86059	CRAT	CRAT	CRAT	No
midas_g_8637	CRAT	CRAT	CRAT	No
midas_g_8640	CRAT	CRAT	CRAT	No
midas_g_8672	CRAT	CRAT	CRAT	No
midas_g_8702	CRAT	CRAT	CRAT	No
midas_g_87359	CRAT	CRAT	CRAT	No
midas_g_8757	CRAT	CRAT	CRAT	No
midas_g_8793	CRAT	CRAT	CRAT	No
midas_g_8808	CRAT	CRAT	CRAT	No
midas_g_8836	CRAT	CRAT	CRAT	Yes
midas_g_8867	CRAT	CRAT	CRAT	Yes
midas_g_887	CRAT	CRAT	CRAT	No
midas_g_8915	CRAT	CRAT	CRAT	No
midas_g_894	CRAT	CRAT	CRAT	No
midas_g_8983	CRAT	CRAT	CRAT	No
midas_g_9071	CRAT	CRAT	CRAT	No
midas_g_93	CRAT	CRAT	CRAT	Yes
midas_g_9516	CRAT	CRAT	CRAT	No
midas_g_9582	CRAT	CRAT	CRAT	No
midas_g_9613	CRAT	CRAT	CRAT	No
midas_g_962	CRAT	CRAT	CRAT	Yes
midas_g_9628	CRAT	CRAT	CRAT	No
midas_g_9646	CRAT	CRAT	CRAT	No
midas_g_9648	CRAT	CRAT	CRAT	No
midas_g_9677	CRAT	CRAT	CRAT	No
midas_g_9702	CRAT	CRAT	CRAT	No
midas_g_9708	CRAT	CRAT	CRAT	Yes
midas_g_9711	CRAT	CRAT	CRAT	Yes
midas_g_9719	CRAT	CRAT	CRAT	No
midas_g_9726	CRAT	CRAT	CRAT	No
midas_g_973	CRAT	CRAT	CRAT	Yes
midas_g_9742	CRAT	CRAT	CRAT	No
midas_g_9797	CRAT	CRAT	CRAT	No
midas_g_9811	CRAT	CRAT	CRAT	No
midas_g_9826	CRAT	CRAT	CRAT	No
midas_g_9880	CRAT	CRAT	CRAT	No
midas_g_991	CRAT	CRAT	CRAT	No
midas_g_9960	CRAT	CRAT	CRAT	No
Millisia	CRAT	CRAT	CRAT	No
Minicystis	CRAT	CRAT	CRAT	No
MM1	CRAT	CRAT	CRAT	No
MND1	CRAT	CRAT	CRAT	No
MSBL3	CRAT	CRAT	CRAT	No
Myroides	CRAT	CRAT	CRAT	No
Nakamurella	CRAT	CRAT	CRAT	No
Niabella	CRAT	CRAT	CRAT	Yes
Niveibacterium	CRAT	CRAT	CRAT	No
NK4A214_group	CRAT	CRAT	CRAT	No
OLB13	CRAT	CRAT	CRAT	Yes
OLB15	CRAT	CRAT	CRAT	No
OLB17	CRAT	CRAT	CRAT	No
Paludibacterium	CRAT	CRAT	CRAT	No
Parvibaculum	CRAT	CRAT	CRAT	No
Persicitalea	CRAT	CRAT	CRAT	No
Phreatobacter	CRAT	CRAT	CRAT	No
Planctomicrobium	CRAT	CRAT	CRAT	No
Plasticicumulans	CRAT	CRAT	CRAT	No
Polaromonas	CRAT	CRAT	CRAT	No
Polyangium	CRAT	CRAT	CRAT	Yes
Polymorphobacter	CRAT	CRAT	CRAT	No
Propionicicella	CRAT	CRAT	CRAT	Yes
Propionicimonas	CRAT	CRAT	CRAT	Yes
Prosthecomicrobium	CRAT	CRAT	CRAT	No
Proteiniclasticum	CRAT	CRAT	CRAT	No
Pseudarcicella	CRAT	CRAT	CRAT	No
Pseudochrobactrum	CRAT	CRAT	CRAT	No
Pseudoxanthomonas	CRAT	CRAT	CRAT	No
Psychrobacter	CRAT	CRAT	CRAT	No
RBG-16-49-21	CRAT	CRAT	CRAT	No
Rhodanobacter	CRAT	CRAT	CRAT	No
Rhodococcus	CRAT	CRAT	CRAT	No
Rikenellaceae_RC9_gut_group	CRAT	CRAT	CRAT	No
Rivibacter	CRAT	CRAT	CRAT	No
Roseimarinus	CRAT	CRAT	CRAT	No
Roseobacter_clade_CHAB-I-5_lineage	CRAT	CRAT	CRAT	No
Roseomonas	CRAT	CRAT	CRAT	No
Roseovarius	CRAT	CRAT	CRAT	No
Rubellimicrobium	CRAT	CRAT	CRAT	No
Rubribacterium	CRAT	CRAT	CRAT	No
Sandaracinobacter	CRAT	CRAT	CRAT	No
Sedimenticola	CRAT	CRAT	CRAT	No
Serratia	CRAT	CRAT	CRAT	No
Smaragdicoccus	CRAT	CRAT	CRAT	No
Smithella	CRAT	CRAT	CRAT	No
Sphingobacterium	CRAT	CRAT	CRAT	No
Sphingomonas	CRAT	CRAT	CRAT	No
Sphingosinicella	CRAT	CRAT	CRAT	No
Stenotrophomonas	CRAT	CRAT	CRAT	No
Steroidobacter	CRAT	CRAT	CRAT	No
Subsaxibacter	CRAT	CRAT	CRAT	No
Sulfuricurvum	CRAT	CRAT	CRAT	No
Sva0996_marine_group	CRAT	CRAT	CRAT	No
Tahibacter	CRAT	CRAT	CRAT	No
Taibaiella	CRAT	CRAT	CRAT	No
Telmatocola	CRAT	CRAT	CRAT	No
Tessaracoccus	CRAT	CRAT	CRAT	Yes
Thermovirga	CRAT	CRAT	CRAT	No
Thioalkalivibrio	CRAT	CRAT	CRAT	No
Thiobacillus	CRAT	CRAT	CRAT	No
TM7a	CRAT	CRAT	CRAT	No
Tolumonas	CRAT	CRAT	CRAT	No
Truepera	CRAT	CRAT	CRAT	No
UBA6140	CRAT	CRAT	CRAT	No
UKL13-1	CRAT	CRAT	CRAT	No
Ulvibacter	CRAT	CRAT	CRAT	No
Undibacterium	CRAT	CRAT	CRAT	No
UTBCD1	CRAT	CRAT	CRAT	No
UTCFX1	CRAT	CRAT	CRAT	Yes
W5	CRAT	CRAT	CRAT	No
WCHB1-32	CRAT	CRAT	CRAT	No
Xanthobacter	CRAT	CRAT	CRAT	No
XBB1006	CRAT	CRAT	CRAT	No

## Sheet: Species_core
Genus	Species	V1-V3 core	V4 core	Best	HQ-MAG
Arcobacter	midas_s_2255	General core	Loose core	General core	Yes
Ca_Epiflobacter	midas_s_89	General core	General core	General core	Yes
Lautropia	midas_s_135	General core	General core	General core	Yes
midas_g_33	midas_s_50	General core		General core	Yes
midas_g_81	midas_s_202	CRAT	General core	General core	Yes
midas_g_990	midas_s_990	Loose core	General core	General core	Yes
Nitrospira	Nitrospira_defluvii	General core	General core	General core	Yes
Tetrasphaera	midas_s_5	General core	General core	General core	Yes
Trichococcus	midas_s_4	General core	General core	General core	No
Acidovorax	midas_s_1484	Loose core		Loose core	Yes
Ahniella	midas_s_953	Loose core		Loose core	Yes
Aquabacterium	midas_s_248	Loose core		Loose core	No
Aquabacterium	midas_s_333	Loose core		Loose core	No
Azospira	midas_s_1294	Loose core	CRAT	Loose core	No
BD1-7_clade	midas_s_263		Loose core	Loose core	Yes
Ca_Accumulibacter	Ca_Accumulibacter_phosphatis	Loose core		Loose core	Yes
Ca_Competibacter	midas_s_198	Loose core	CRAT	Loose core	Yes
Ca_Epiflobacter	midas_s_40	Loose core		Loose core	Yes
Ca_Microthrix	Ca_Microthrix_parvicella	Loose core	Loose core	Loose core	Yes
Ca_Microthrix	midas_s_2	Loose core		Loose core	Yes
Ca_Obscuribacter	midas_s_1393	Loose core	Loose core	Loose core	No
Ca_Villigracilis	midas_s_471	Loose core		Loose core	Yes
Ca_Villigracilis	midas_s_9223	Loose core		Loose core	Yes
CL500-29_marine_group	midas_s_21	Loose core		Loose core	Yes
Dechloromonas	midas_s_173	Loose core		Loose core	Yes
Dokdonella	midas_s_1282	Loose core		Loose core	Yes
Ferruginibacter	midas_s_11	Loose core	Loose core	Loose core	Yes
Flavobacterium	midas_s_2160	Loose core		Loose core	Yes
Haliangium	midas_s_172	Loose core		Loose core	No
Haliangium	midas_s_2203	Loose core	Loose core	Loose core	No
Haliangium	midas_s_458		Loose core	Loose core	Yes
Haliscomenobacter	Haliscomenobacter_hydrossis	Loose core	Loose core	Loose core	Yes
Hirschia	midas_s_5283	Loose core	Loose core	Loose core	Yes
Iamia	midas_s_290	Loose core	Loose core	Loose core	Yes
Inhella	midas_s_10375	Loose core		Loose core	No
JGI_0001001-H03	midas_s_170	Loose core	Loose core	Loose core	Yes
Lautropia	midas_s_750	Loose core		Loose core	No
Leptospira	midas_s_1386	Loose core		Loose core	Yes
Leptothrix	midas_s_884	Loose core		Loose core	No
Leptotrichia	midas_s_2907	Loose core	Loose core	Loose core	No
midas_g_100	midas_s_151	Loose core		Loose core	No
midas_g_108	midas_s_108	Loose core	Loose core	Loose core	Yes
midas_g_1096	midas_s_1096	Loose core	Loose core	Loose core	No
midas_g_111	midas_s_111	Loose core	Loose core	Loose core	Yes
midas_g_1159	midas_s_1159	Loose core	Loose core	Loose core	No
midas_g_120	midas_s_584	Loose core		Loose core	No
midas_g_1221	midas_s_1417		Loose core	Loose core	No
midas_g_1247	midas_s_1247	Loose core	CRAT	Loose core	Yes
midas_g_1400	midas_s_1400		Loose core	Loose core	No
midas_g_1412	midas_s_8871	Loose core	Loose core	Loose core	Yes
midas_g_142	midas_s_142	Loose core	Loose core	Loose core	Yes
midas_g_17	midas_s_17	Loose core	Loose core	Loose core	Yes
midas_g_179	midas_s_179	Loose core		Loose core	Yes
midas_g_190	midas_s_9807	Loose core		Loose core	No
midas_g_20	midas_s_20		Loose core	Loose core	Yes
midas_g_20	midas_s_68	Loose core	Loose core	Loose core	Yes
midas_g_2126	midas_s_9620	Loose core	Loose core	Loose core	Yes
midas_g_2143	midas_s_2143	Loose core	Loose core	Loose core	Yes
midas_g_2243	midas_s_2243	CRAT	Loose core	Loose core	No
midas_g_300	midas_s_364	Loose core		Loose core	Yes
midas_g_3108	midas_s_3108		Loose core	Loose core	No
midas_g_3432	midas_s_3432		Loose core	Loose core	No
midas_g_380	midas_s_380	CRAT	Loose core	Loose core	Yes
midas_g_3838	midas_s_6658	Loose core	Loose core	Loose core	Yes
midas_g_385	midas_s_499	Loose core	Loose core	Loose core	No
midas_g_399	midas_s_1163	Loose core		Loose core	No
midas_g_4089	midas_s_4089		Loose core	Loose core	No
midas_g_433	midas_s_8331	Loose core		Loose core	No
midas_g_4851	midas_s_4851	Loose core		Loose core	Yes
midas_g_502	midas_s_502		Loose core	Loose core	Yes
midas_g_523	midas_s_523	Loose core		Loose core	No
midas_g_536	midas_s_1785		Loose core	Loose core	Yes
midas_g_543	midas_s_543	Loose core		Loose core	Yes
midas_g_547	midas_s_1718	Loose core	Loose core	Loose core	No
midas_g_550	midas_s_550	Loose core	Loose core	Loose core	No
midas_g_65	midas_s_177	Loose core	Loose core	Loose core	Yes
midas_g_65	midas_s_65	Loose core	Loose core	Loose core	Yes
midas_g_72	midas_s_72	Loose core	Loose core	Loose core	Yes
midas_g_731	midas_s_849	CRAT	Loose core	Loose core	Yes
midas_g_764	midas_s_929	Loose core		Loose core	Yes
midas_g_9818	midas_s_9818	Loose core	CRAT	Loose core	Yes
midas_g_99	midas_s_99	Loose core		Loose core	No
Nannocystis	midas_s_1119	Loose core	Loose core	Loose core	No
Nitrosomonas	midas_s_139	Loose core		Loose core	Yes
Nitrospira	Nitrospira_nitrosa	Loose core	CRAT	Loose core	Yes
Novosphingobium	midas_s_244	Loose core		Loose core	Yes
oc32	midas_s_2881		Loose core	Loose core	No
OLB12	midas_s_1430	Loose core	Loose core	Loose core	No
OLB8	midas_s_29	Loose core		Loose core	Yes
Ottowia	midas_s_10295	Loose core		Loose core	No
Prosthecobacter	midas_s_8641		Loose core	Loose core	No
Rhizobacter	Rhizobacter_profundi	Loose core		Loose core	No
Rhodoferax	midas_s_33	Loose core		Loose core	Yes
Rhodoferax	midas_s_901	Loose core		Loose core	Yes
Rhodoferax	Rhodoferax_saidenbachensis	Loose core		Loose core	No
SH3-11	midas_s_35769		Loose core	Loose core	No
Sphaerotilus	midas_s_4338	Loose core		Loose core	Yes
Stenotrophobacter	midas_s_1188	CRAT	Loose core	Loose core	Yes
Subdoligranulum	midas_s_348		Loose core	Loose core	No
Sulfuritalea	midas_s_730	Loose core	Loose core	Loose core	Yes
Sulfuritalea	Sulfuritalea_hydrogenivorans	Loose core		Loose core	Yes
Terrimonas	midas_s_548		Loose core	Loose core	Yes
Terrimonas	midas_s_743	Loose core		Loose core	Yes
Terrimonas	midas_s_9871	Loose core	CRAT	Loose core	No
Tetrasphaera	midas_s_45	Loose core	Loose core	Loose core	Yes
Thauera	midas_s_1356	Loose core		Loose core	No
Thauera	Thauera_terpenica	Loose core		Loose core	No
Thermomonas	Thermomonas_carbonis	Loose core		Loose core	No
Uliginosibacterium	midas_s_53	Loose core		Loose core	Yes
Zoogloea	midas_s_1080	Loose core		Loose core	Yes
Zoogloea	Zoogloea_caeni	Loose core		Loose core	Yes
Zoogloea	Zoogloea_ramigera	Loose core		Loose core	No
AAP99	midas_s_9909	Loose core		Loose core	No
Acanthopleuribacter	midas_s_28016	CRAT	CRAT	CRAT	No
Acetobacter	midas_s_47551	CRAT	CRAT	CRAT	No
Acholeplasma	midas_s_3686	CRAT		CRAT	No
Acidovorax	midas_s_16662	CRAT		CRAT	No
Acidovorax	midas_s_49342	CRAT		CRAT	No
Acinetobacter	Acinetobacter_bohemicus	CRAT		CRAT	No
Acinetobacter	Acinetobacter_harbinensis	CRAT		CRAT	No
Acinetobacter	Acinetobacter_towneri		CRAT	CRAT	No
Actibacter	midas_s_28203		CRAT	CRAT	No
Aeromonas	midas_s_4701	CRAT		CRAT	Yes
Aestuariimicrobium	midas_s_3155	CRAT		CRAT	No
Aestuariimicrobium	midas_s_9119	CRAT		CRAT	No
Agitococcus_lubricus_group	midas_s_15690		CRAT	CRAT	No
Ahniella	midas_s_116	CRAT	CRAT	CRAT	Yes
Ahniella	midas_s_12325	CRAT		CRAT	No
Ahniella	midas_s_14400	CRAT		CRAT	No
Ahniella	midas_s_3304		CRAT	CRAT	No
Ahniella	midas_s_76791	CRAT		CRAT	No
Albirhodobacter	midas_s_12309	CRAT		CRAT	No
Alcaligenes	midas_s_9908	CRAT	CRAT	CRAT	No
Alkanindiges	midas_s_10430		CRAT	CRAT	No
Alkanindiges	midas_s_10722	CRAT	CRAT	CRAT	No
alphaI_cluster	midas_s_20707	CRAT		CRAT	No
alphaI_cluster	midas_s_677	CRAT		CRAT	No
Altererythrobacter	midas_s_12234	CRAT		CRAT	No
Altererythrobacter	midas_s_13367	CRAT		CRAT	No
Alysiella	midas_s_1478	CRAT	CRAT	CRAT	No
Amaricoccus	midas_s_11215	CRAT		CRAT	No
Amaricoccus	midas_s_19795	CRAT		CRAT	No
Amaricoccus	midas_s_690	CRAT		CRAT	No
Amphiplicatus	midas_s_11435	CRAT	CRAT	CRAT	No
Amphiplicatus	midas_s_1413	CRAT	CRAT	CRAT	No
Amphiplicatus	midas_s_19316	CRAT		CRAT	No
Anaerolinea	midas_s_10552	CRAT	CRAT	CRAT	No
Anaeromyxobacter	midas_s_21025		CRAT	CRAT	No
Aquabacterium	midas_s_11177	CRAT		CRAT	No
Aquabacterium	midas_s_21265	CRAT		CRAT	No
Aquimonas	midas_s_1475	CRAT	CRAT	CRAT	Yes
Arcobacter	midas_s_1292	CRAT	CRAT	CRAT	No
Arenibacter	midas_s_32699	CRAT		CRAT	No
Arenimonas	Arenimonas_oryziterrae	CRAT		CRAT	No
Arenimonas	Arenimonas_subflava	CRAT	CRAT	CRAT	No
Arenimonas	midas_s_11318	CRAT	CRAT	CRAT	No
Arenimonas	midas_s_6491	CRAT		CRAT	No
Aurantisolimonas	midas_s_4709		CRAT	CRAT	No
Azoarcus	Azoarcus_communis	CRAT		CRAT	No
Azoarcus	midas_s_10207	CRAT	CRAT	CRAT	No
Azoarcus	midas_s_26044	CRAT		CRAT	No
Azoarcus	midas_s_29764	CRAT		CRAT	No
Azospirillum	midas_s_29602	CRAT	CRAT	CRAT	No
Azovibrio	midas_s_10086	CRAT	CRAT	CRAT	No
Azovibrio	midas_s_10716	CRAT		CRAT	No
Azovibrio	midas_s_14182	CRAT	CRAT	CRAT	No
Azovibrio	midas_s_46801	CRAT	CRAT	CRAT	No
Bacteroides	Bacteroides_uniformis	CRAT	CRAT	CRAT	No
Bdellovibrio	midas_s_26475		CRAT	CRAT	Yes
Bdellovibrio	midas_s_77614		CRAT	CRAT	No
Blastocatella	midas_s_13136	CRAT		CRAT	No
Blastocatella	midas_s_15620	CRAT		CRAT	No
Blastopirellula	midas_s_75517		CRAT	CRAT	No
Brevifollis	midas_s_66352		CRAT	CRAT	No
Brevifollis	midas_s_79953		CRAT	CRAT	No
Brevundimonas	Brevundimonas_aveniformis	CRAT		CRAT	No
Brevundimonas	midas_s_2693	CRAT	CRAT	CRAT	No
Brochothrix	midas_s_10036	CRAT	CRAT	CRAT	No
BSV13	midas_s_6471	CRAT	CRAT	CRAT	No
Byssovorax	midas_s_9277	CRAT		CRAT	No
Bythopirellula	midas_s_26722	CRAT	CRAT	CRAT	No
C1-B045	midas_s_15826		CRAT	CRAT	No
C39	midas_s_18769	CRAT	CRAT	CRAT	No
C39	midas_s_9838	CRAT	CRAT	CRAT	No
Ca_Accumulibacter	Ca_Accumulibacter_aalborgensis	CRAT	CRAT	CRAT	No
Ca_Accumulibacter	midas_s_12269	CRAT	CRAT	CRAT	No
Ca_Accumulibacter	midas_s_12920	CRAT	CRAT	CRAT	No
Ca_Accumulibacter	midas_s_13214	CRAT		CRAT	No
Ca_Accumulibacter	midas_s_168	CRAT		CRAT	Yes
Ca_Accumulibacter	midas_s_19679	CRAT		CRAT	No
Ca_Accumulibacter	midas_s_315	CRAT		CRAT	Yes
Ca_Accumulibacter	midas_s_3472	CRAT		CRAT	No
Ca_Alysiosphaera	midas_s_26308	CRAT	CRAT	CRAT	No
Ca_Amarolinea	midas_s_1	CRAT	CRAT	CRAT	Yes
Ca_Amarolinea	midas_s_10698	CRAT	CRAT	CRAT	No
Ca_Amarolinea	midas_s_10837	CRAT	CRAT	CRAT	No
Ca_Amarolinea	midas_s_553	CRAT	CRAT	CRAT	No
Ca_Berkiella	midas_s_52406	CRAT	CRAT	CRAT	No
Ca_Brevefilum	Ca_Brevefilum_fermentans	CRAT	CRAT	CRAT	No
Ca_Brocadia	midas_s_65819		CRAT	CRAT	No
Ca_Cloacimonas	midas_s_301	CRAT	CRAT	CRAT	No
Ca_Competibacter	Ca_Competibacter_denitrificans	CRAT		CRAT	No
Ca_Competibacter	midas_s_10129	CRAT	CRAT	CRAT	No
Ca_Competibacter	midas_s_10730	CRAT	CRAT	CRAT	No
Ca_Competibacter	midas_s_10826	CRAT	CRAT	CRAT	No
Ca_Competibacter	midas_s_11432	CRAT	CRAT	CRAT	No
Ca_Competibacter	midas_s_11729	CRAT	CRAT	CRAT	No
Ca_Competibacter	midas_s_12054	CRAT		CRAT	No
Ca_Competibacter	midas_s_150	CRAT	CRAT	CRAT	No
Ca_Competibacter	midas_s_15760	CRAT		CRAT	No
Ca_Competibacter	midas_s_17742	CRAT	CRAT	CRAT	No
Ca_Competibacter	midas_s_1775	CRAT	CRAT	CRAT	No
Ca_Competibacter	midas_s_1820	CRAT		CRAT	Yes
Ca_Competibacter	midas_s_19929	CRAT		CRAT	No
Ca_Competibacter	midas_s_23351	CRAT		CRAT	No
Ca_Competibacter	midas_s_2376	CRAT	CRAT	CRAT	No
Ca_Competibacter	midas_s_25672	CRAT	CRAT	CRAT	No
Ca_Competibacter	midas_s_2882	CRAT		CRAT	No
Ca_Competibacter	midas_s_28845	CRAT		CRAT	No
Ca_Competibacter	midas_s_2980	CRAT		CRAT	No
Ca_Competibacter	midas_s_29811	CRAT		CRAT	No
Ca_Competibacter	midas_s_357	CRAT		CRAT	Yes
Ca_Competibacter	midas_s_45487	CRAT		CRAT	No
Ca_Competibacter	midas_s_5409	CRAT		CRAT	No
Ca_Competibacter	midas_s_5741	CRAT	CRAT	CRAT	No
Ca_Competibacter	midas_s_601	CRAT		CRAT	Yes
Ca_Competibacter	midas_s_61704	CRAT		CRAT	No
Ca_Competibacter	midas_s_761	CRAT		CRAT	Yes
Ca_Competibacter	midas_s_78696	CRAT		CRAT	No
Ca_Contendobacter	midas_s_19680	CRAT		CRAT	No
Ca_Epiflobacter	midas_s_10579	CRAT		CRAT	No
Ca_Epiflobacter	midas_s_10877	CRAT		CRAT	No
Ca_Epiflobacter	midas_s_12381	CRAT		CRAT	No
Ca_Epiflobacter	midas_s_13218	CRAT		CRAT	No
Ca_Epiflobacter	midas_s_14009	CRAT		CRAT	No
Ca_Epiflobacter	midas_s_14623	CRAT		CRAT	No
Ca_Epiflobacter	midas_s_14634	CRAT		CRAT	No
Ca_Epiflobacter	midas_s_16929	CRAT		CRAT	No
Ca_Epiflobacter	midas_s_188	CRAT		CRAT	No
Ca_Epiflobacter	midas_s_23	CRAT	CRAT	CRAT	Yes
Ca_Epiflobacter	midas_s_317	CRAT	CRAT	CRAT	No
Ca_Epiflobacter	midas_s_37	CRAT		CRAT	Yes
Ca_Epiflobacter	midas_s_452		CRAT	CRAT	Yes
Ca_Epiflobacter	midas_s_720		CRAT	CRAT	Yes
Ca_Obscuribacter	midas_s_12578	CRAT	CRAT	CRAT	No
Ca_Ovatusbacter	midas_s_2362		CRAT	CRAT	No
Ca_Paracaedibacter	midas_s_13205	CRAT		CRAT	No
Ca_Promineofilum	midas_s_11683	CRAT		CRAT	No
Ca_Promineofilum	midas_s_441	CRAT		CRAT	No
Ca_Saccharimonas	Ca_Saccharimonas_aalborgensis	CRAT		CRAT	Yes
Ca_Sarcinithrix	midas_s_1489	CRAT	CRAT	CRAT	No
Ca_Sarcinithrix	midas_s_2699	CRAT		CRAT	No
Ca_Sarcinithrix	midas_s_425		CRAT	CRAT	No
Ca_Sarcinithrix	midas_s_9801	CRAT	CRAT	CRAT	No
Ca_Sarcinithrix	midas_s_9878	CRAT	CRAT	CRAT	No
Ca_Thiobios	midas_s_10479	CRAT	CRAT	CRAT	No
Ca_Villigracilis	midas_s_14517	CRAT		CRAT	No
Ca_Villigracilis	midas_s_8019	CRAT		CRAT	Yes
Carnobacterium	Carnobacterium_mobile	CRAT		CRAT	No
Castellaniella	midas_s_10680	CRAT		CRAT	No
Castellaniella	midas_s_11169	CRAT	CRAT	CRAT	No
Castellaniella	midas_s_17969	CRAT		CRAT	No
Caulobacter	Caulobacter_profundus	CRAT	CRAT	CRAT	No
Cetobacterium	midas_s_25688		CRAT	CRAT	No
Chitinivorax	midas_s_10751	CRAT		CRAT	No
Chitinivorax	midas_s_1442	CRAT		CRAT	No
Chondromyces	midas_s_16447	CRAT	CRAT	CRAT	No
Christensenellaceae_R-7_group	midas_s_3317	CRAT		CRAT	No
Chryseobacterium	midas_s_10537	CRAT	CRAT	CRAT	No
Chryseobacterium	midas_s_10597	CRAT		CRAT	No
Chryseobacterium	midas_s_12188	CRAT		CRAT	No
Chryseobacterium	midas_s_13860	CRAT		CRAT	No
Chryseobacterium	midas_s_9746	CRAT		CRAT	No
Chryseolinea	midas_s_16188	CRAT	CRAT	CRAT	No
Chujaibacter	midas_s_10883	CRAT	CRAT	CRAT	No
CL500-3	midas_s_16275	CRAT	CRAT	CRAT	No
CL500-3	midas_s_63757		CRAT	CRAT	No
Clostridium_sensu_stricto_13	midas_s_17284	CRAT		CRAT	No
Clostridium_sensu_stricto_5	midas_s_24533	CRAT		CRAT	No
CM1G08	midas_s_13387	CRAT		CRAT	No
Comamonas	Comamonas_badia	CRAT		CRAT	No
Comamonas	Comamonas_denitrificans	CRAT		CRAT	No
Comamonas	midas_s_12424	CRAT		CRAT	No
Comamonas	midas_s_13663	CRAT		CRAT	No
Comamonas	midas_s_13834	CRAT		CRAT	No
Comamonas	midas_s_15188	CRAT		CRAT	No
Comamonas	midas_s_20487	CRAT	CRAT	CRAT	No
Comamonas	midas_s_21487	CRAT		CRAT	No
Comamonas	midas_s_27342	CRAT		CRAT	No
Comamonas	midas_s_32777		CRAT	CRAT	No
Comamonas	midas_s_4793	CRAT		CRAT	No
Comamonas	midas_s_61326	CRAT		CRAT	No
Conexibacter	midas_s_16225	CRAT		CRAT	No
Conexibacter	midas_s_34224		CRAT	CRAT	No
Corynebacterium	Corynebacterium_vitaeruminis	CRAT		CRAT	No
Crenothrix	midas_s_2426		CRAT	CRAT	No
Crenothrix	midas_s_25949		CRAT	CRAT	No
Crocinitomix	midas_s_1882	CRAT		CRAT	Yes
Crocinitomix	midas_s_21538		CRAT	CRAT	No
Dechloromonas	midas_s_10084	CRAT		CRAT	No
Dechloromonas	midas_s_10128	CRAT		CRAT	No
Dechloromonas	midas_s_10855	CRAT		CRAT	No
Dechloromonas	midas_s_11596	CRAT		CRAT	No
Dechloromonas	midas_s_23143	CRAT		CRAT	No
Dechloromonas	midas_s_2534	CRAT		CRAT	Yes
Dechloromonas	midas_s_5762	CRAT	CRAT	CRAT	No
Dechloromonas	midas_s_8433		CRAT	CRAT	No
Dechloromonas	midas_s_96	CRAT		CRAT	Yes
Dechloromonas	midas_s_9894	CRAT		CRAT	No
Defluviicoccus	Ca_Defluviicoccus_seviourii	CRAT	CRAT	CRAT	No
Defluviicoccus	midas_s_10932	CRAT		CRAT	No
Defluviicoccus	midas_s_11915		CRAT	CRAT	No
Defluviicoccus	midas_s_16787	CRAT	CRAT	CRAT	No
Defluviicoccus	midas_s_20550	CRAT		CRAT	No
Defluviicoccus	midas_s_21280	CRAT		CRAT	No
Defluviicoccus	midas_s_24009	CRAT		CRAT	Yes
Defluviicoccus	midas_s_24516	CRAT		CRAT	No
Defluviicoccus	midas_s_2488	CRAT	CRAT	CRAT	Yes
Defluviicoccus	midas_s_2639	CRAT		CRAT	No
Defluviicoccus	midas_s_27632	CRAT		CRAT	No
Defluviicoccus	midas_s_29499	CRAT	CRAT	CRAT	No
Defluviicoccus	midas_s_88490	CRAT	CRAT	CRAT	No
Defluviimonas	midas_s_2352	CRAT		CRAT	No
Denitratisoma	midas_s_10210	CRAT		CRAT	No
Denitratisoma	midas_s_10219	CRAT		CRAT	No
Denitratisoma	midas_s_10482	CRAT		CRAT	No
Denitratisoma	midas_s_11498	CRAT		CRAT	No
Denitratisoma	midas_s_14129	CRAT		CRAT	No
Denitratisoma	midas_s_14134	CRAT		CRAT	No
Denitratisoma	midas_s_2206	CRAT		CRAT	No
Denitratisoma	midas_s_5897	CRAT	CRAT	CRAT	Yes
Denitromonas	midas_s_10443	CRAT		CRAT	No
Denitromonas	midas_s_10626	CRAT		CRAT	No
Denitromonas	midas_s_15944	CRAT		CRAT	No
Dinghuibacter	midas_s_32979	CRAT	CRAT	CRAT	No
DMER64	midas_s_2611	CRAT	CRAT	CRAT	No
DMER64	midas_s_35		CRAT	CRAT	No
Dokdonella	midas_s_124		CRAT	CRAT	Yes
Dokdonella	midas_s_12484	CRAT		CRAT	No
Dokdonella	midas_s_81522	CRAT		CRAT	No
Dongia	midas_s_14159	CRAT	CRAT	CRAT	No
DSSF69	midas_s_23687	CRAT	CRAT	CRAT	No
Edaphobaculum	midas_s_9791	CRAT	CRAT	CRAT	No
Ellin6067	midas_s_23400	CRAT	CRAT	CRAT	No
Ellin6067	midas_s_26613	CRAT		CRAT	No
Ellin6067	midas_s_31440	CRAT		CRAT	No
Ellin6067	midas_s_32475		CRAT	CRAT	No
Enterococcus	Enterococcus_faecalis	CRAT		CRAT	No
Enterococcus	midas_s_1651	CRAT		CRAT	No
Enterococcus	midas_s_7050	CRAT		CRAT	No
Erythrobacter	midas_s_16387	CRAT		CRAT	No
Ferruginibacter	midas_s_10390		CRAT	CRAT	No
Ferruginibacter	midas_s_10447	CRAT	CRAT	CRAT	No
Ferruginibacter	midas_s_10448	CRAT	CRAT	CRAT	No
Ferruginibacter	midas_s_10851	CRAT		CRAT	No
Ferruginibacter	midas_s_11010	CRAT		CRAT	No
Ferruginibacter	midas_s_11534		CRAT	CRAT	No
Ferruginibacter	midas_s_11595	CRAT	CRAT	CRAT	No
Ferruginibacter	midas_s_270	CRAT		CRAT	No
Ferruginibacter	midas_s_31003		CRAT	CRAT	Yes
Ferruginibacter	midas_s_31297	CRAT		CRAT	No
Ferruginibacter	midas_s_387	CRAT	CRAT	CRAT	Yes
Ferruginibacter	midas_s_5352	CRAT	CRAT	CRAT	No
Ferruginibacter	midas_s_54587	CRAT		CRAT	No
Ferruginibacter	midas_s_772	CRAT		CRAT	No
Ferruginibacter	midas_s_83	CRAT		CRAT	Yes
Ferruginibacter	midas_s_905	CRAT		CRAT	No
Ferruginibacter	midas_s_9876	CRAT	CRAT	CRAT	No
Fibrisoma	Fibrisoma_limi	CRAT	CRAT	CRAT	No
Filomicrobium	midas_s_45548	CRAT		CRAT	No
Flavihumibacter	midas_s_13399	CRAT		CRAT	No
Flavobacterium	Flavobacterium_croceum	CRAT		CRAT	No
Flavobacterium	Flavobacterium_dankookense	CRAT		CRAT	No
Flavobacterium	Flavobacterium_indicum	CRAT	CRAT	CRAT	No
Flavobacterium	Flavobacterium_longum	CRAT		CRAT	No
Flavobacterium	Flavobacterium_lutivivi	CRAT	CRAT	CRAT	No
Flavobacterium	Flavobacterium_maotaiense	CRAT		CRAT	No
Flavobacterium	Flavobacterium_paronense	CRAT		CRAT	No
Flavobacterium	Flavobacterium_terrae	CRAT		CRAT	No
Flavobacterium	midas_s_10062	CRAT		CRAT	No
Flavobacterium	midas_s_10075	CRAT		CRAT	No
Flavobacterium	midas_s_10078	CRAT		CRAT	No
Flavobacterium	midas_s_10272	CRAT		CRAT	No
Flavobacterium	midas_s_10388	CRAT		CRAT	No
Flavobacterium	midas_s_10419	CRAT	CRAT	CRAT	No
Flavobacterium	midas_s_10473	CRAT		CRAT	No
Flavobacterium	midas_s_10565	CRAT		CRAT	No
Flavobacterium	midas_s_10575	CRAT		CRAT	No
Flavobacterium	midas_s_10586		CRAT	CRAT	No
Flavobacterium	midas_s_10641	CRAT		CRAT	No
Flavobacterium	midas_s_10649	CRAT		CRAT	No
Flavobacterium	midas_s_10896	CRAT		CRAT	No
Flavobacterium	midas_s_11294	CRAT		CRAT	No
Flavobacterium	midas_s_11585	CRAT		CRAT	No
Flavobacterium	midas_s_11634	CRAT		CRAT	No
Flavobacterium	midas_s_11652	CRAT		CRAT	No
Flavobacterium	midas_s_11654	CRAT		CRAT	No
Flavobacterium	midas_s_14951	CRAT		CRAT	No
Flavobacterium	midas_s_17234	CRAT		CRAT	No
Flavobacterium	midas_s_17957	CRAT	CRAT	CRAT	No
Flavobacterium	midas_s_18953	CRAT		CRAT	No
Flavobacterium	midas_s_3093	CRAT		CRAT	No
Flavobacterium	midas_s_31414	CRAT		CRAT	No
Flavobacterium	midas_s_3399	CRAT		CRAT	No
Flavobacterium	midas_s_4718	CRAT		CRAT	No
Flavobacterium	midas_s_6048	CRAT	CRAT	CRAT	No
Flavobacterium	midas_s_6494	CRAT		CRAT	No
Flavobacterium	midas_s_6603	CRAT		CRAT	No
Flavobacterium	midas_s_6654	CRAT		CRAT	No
Flavobacterium	midas_s_6800	CRAT	CRAT	CRAT	No
Flavobacterium	midas_s_6887	CRAT		CRAT	No
Flavobacterium	midas_s_69477	CRAT	CRAT	CRAT	No
Flavobacterium	midas_s_7425	CRAT		CRAT	No
Flavobacterium	midas_s_9679	CRAT		CRAT	No
Flavobacterium	midas_s_9697	CRAT		CRAT	No
Flavobacterium	midas_s_9710	CRAT		CRAT	No
Flavobacterium	midas_s_9895	CRAT		CRAT	No
Flavobacterium	midas_s_9902	CRAT	CRAT	CRAT	No
Flavobacterium	midas_s_9936	CRAT	CRAT	CRAT	No
Flexivirga	Flexivirga_oryzae	CRAT	CRAT	CRAT	No
Fluviicola	midas_s_11392		CRAT	CRAT	No
Fluviicola	midas_s_11602	CRAT	CRAT	CRAT	No
Fluviicola	midas_s_19252	CRAT		CRAT	No
Fluviicola	midas_s_25258		CRAT	CRAT	No
Francisella	midas_s_12103	CRAT	CRAT	CRAT	No
Fulvivirga	midas_s_11620	CRAT	CRAT	CRAT	No
Galbitalea	midas_s_13026	CRAT		CRAT	No
gamma_proteobacterium_OR-113	midas_s_12277	CRAT		CRAT	No
gamma_proteobacterium_OR-113	midas_s_14733	CRAT		CRAT	No
Geobacter	midas_s_45411	CRAT		CRAT	No
Georgenia	midas_s_27914	CRAT	CRAT	CRAT	No
Geothrix	midas_s_19283	CRAT		CRAT	No
Geothrix	midas_s_201	CRAT		CRAT	Yes
Geothrix	midas_s_443	CRAT		CRAT	Yes
Glutamicibacter	midas_s_18143		CRAT	CRAT	No
Glutamicibacter	midas_s_9699	CRAT		CRAT	No
Gordonia	Gordonia_amarae	CRAT		CRAT	No
Gordonia	Gordonia_defluvii	CRAT		CRAT	No
Gordonia	midas_s_10309	CRAT		CRAT	No
Hahella	midas_s_10928	CRAT	CRAT	CRAT	Yes
Haliangium	midas_s_10622	CRAT	CRAT	CRAT	No
Haliangium	midas_s_12304	CRAT	CRAT	CRAT	No
Haliangium	midas_s_12527	CRAT	CRAT	CRAT	No
Haliangium	midas_s_13794	CRAT	CRAT	CRAT	No
Haliangium	midas_s_17094	CRAT	CRAT	CRAT	No
Haliangium	midas_s_17105	CRAT		CRAT	No
Haliangium	midas_s_20018		CRAT	CRAT	No
Haliangium	midas_s_2310		CRAT	CRAT	No
Haliangium	midas_s_23171	CRAT	CRAT	CRAT	No
Haliangium	midas_s_3159	CRAT	CRAT	CRAT	No
Haliangium	midas_s_463	CRAT		CRAT	No
Haliangium	midas_s_5289	CRAT	CRAT	CRAT	No
Haliangium	midas_s_5294	CRAT	CRAT	CRAT	No
Haliangium	midas_s_8080	CRAT	CRAT	CRAT	No
Haliangium	midas_s_8233	CRAT	CRAT	CRAT	No
Haliangium	midas_s_9517		CRAT	CRAT	Yes
Haliscomenobacter	midas_s_217	CRAT	CRAT	CRAT	Yes
Hirschia	midas_s_44988		CRAT	CRAT	No
Hydrogenophaga	Hydrogenophaga_caeni	CRAT		CRAT	No
Hydrogenophaga	midas_s_17688	CRAT		CRAT	No
Hydrogenophaga	midas_s_4211	CRAT		CRAT	No
Hyphomicrobium	Hyphomicrobium_denitrificans	CRAT	CRAT	CRAT	No
Hyphomicrobium	midas_s_11461	CRAT		CRAT	No
Hyphomicrobium	midas_s_1201	CRAT		CRAT	No
Hyphomicrobium	midas_s_12286	CRAT		CRAT	No
Hyphomicrobium	midas_s_12592	CRAT		CRAT	No
Hyphomicrobium	midas_s_18264	CRAT	CRAT	CRAT	No
Hyphomicrobium	midas_s_261	CRAT		CRAT	No
Hyphomicrobium	midas_s_2718	CRAT		CRAT	No
Hyphomonas	midas_s_29658	CRAT	CRAT	CRAT	Yes
Hyphomonas	midas_s_40423		CRAT	CRAT	No
Hypnocyclicus	midas_s_11192	CRAT		CRAT	No
Iamia	Aquihabitans_daechungensis	CRAT	CRAT	CRAT	No
Iamia	midas_s_10039	CRAT	CRAT	CRAT	No
Iamia	midas_s_23671	CRAT	CRAT	CRAT	No
Ignavibacterium	Ignavibacterium_album	CRAT		CRAT	No
Ignavibacterium	midas_s_12514	CRAT		CRAT	No
Ignavibacterium	midas_s_1940	CRAT		CRAT	Yes
IheB3-7	midas_s_21432	CRAT		CRAT	No
IMCC26207	midas_s_10920	CRAT	CRAT	CRAT	No
IMCC26207	midas_s_11792	CRAT		CRAT	No
IMCC26207	midas_s_12143	CRAT		CRAT	No
IMCC26207	midas_s_2275	CRAT	CRAT	CRAT	No
IMCC26207	midas_s_27244	CRAT		CRAT	No
IMCC26207	midas_s_3543	CRAT		CRAT	No
IMCC26207	midas_s_54155	CRAT		CRAT	No
IMCC26207	midas_s_663	CRAT		CRAT	No
Janibacter	midas_s_24178	CRAT		CRAT	No
JdFR-76	midas_s_10547	CRAT	CRAT	CRAT	No
JdFR-76	midas_s_13339	CRAT		CRAT	No
JdFR-76	midas_s_15179	CRAT		CRAT	No
JdFR-76	midas_s_9865	CRAT	CRAT	CRAT	No
JGI-0000079-D21	midas_s_3051	CRAT	CRAT	CRAT	No
JGI_0001001-H03	midas_s_10595	CRAT	CRAT	CRAT	No
JGI_0001001-H03	midas_s_11016		CRAT	CRAT	No
JGI_0001001-H03	midas_s_11474	CRAT		CRAT	No
JGI_0001001-H03	midas_s_12169		CRAT	CRAT	No
JGI_0001001-H03	midas_s_12563		CRAT	CRAT	Yes
JGI_0001001-H03	midas_s_35297	CRAT	CRAT	CRAT	No
JGI_0001001-H03	midas_s_518		CRAT	CRAT	Yes
JGI_0001001-H03	midas_s_9952	CRAT	CRAT	CRAT	Yes
KCM-B-112	midas_s_22781	CRAT		CRAT	No
Kouleothrix	midas_s_1244	CRAT	CRAT	CRAT	No
Kouleothrix	midas_s_2308	CRAT	CRAT	CRAT	Yes
Kouleothrix	midas_s_25432		CRAT	CRAT	No
Kouleothrix	midas_s_3147	CRAT	CRAT	CRAT	No
Kouleothrix	midas_s_3423	CRAT	CRAT	CRAT	No
Lacibacter	midas_s_26863	CRAT	CRAT	CRAT	Yes
Lacihabitans	midas_s_85	CRAT		CRAT	Yes
Lacihabitans	midas_s_9779	CRAT		CRAT	No
Lactobacillus	Lactobacillus_kefiranofaciens		CRAT	CRAT	No
LD29	midas_s_85751		CRAT	CRAT	No
Legionella	midas_s_21447	CRAT	CRAT	CRAT	No
Lentimicrobium	midas_s_10010	CRAT	CRAT	CRAT	No
Lentimicrobium	midas_s_11298	CRAT	CRAT	CRAT	No
Lentimicrobium	midas_s_11864	CRAT	CRAT	CRAT	No
Lentimicrobium	midas_s_12012	CRAT	CRAT	CRAT	No
Lentimicrobium	midas_s_12453	CRAT	CRAT	CRAT	No
Lentimicrobium	midas_s_362	CRAT	CRAT	CRAT	Yes
Leptothrix	midas_s_12678	CRAT		CRAT	No
Leptothrix	midas_s_1298	CRAT		CRAT	Yes
Leptothrix	midas_s_130	CRAT		CRAT	Yes
Leptothrix	midas_s_15824	CRAT		CRAT	No
Leptothrix	midas_s_20446	CRAT		CRAT	No
Leptothrix	midas_s_45004	CRAT		CRAT	No
Leptothrix_sp._FC_170	midas_s_17021	CRAT		CRAT	No
Leucobacter	midas_s_11924	CRAT		CRAT	No
Lewinella	midas_s_12994	CRAT	CRAT	CRAT	No
Lewinella	midas_s_6333	CRAT	CRAT	CRAT	No
Lewinella	midas_s_9494	CRAT	CRAT	CRAT	Yes
Luteibacter	midas_s_14580	CRAT	CRAT	CRAT	No
Luteolibacter	midas_s_40047	CRAT	CRAT	CRAT	No
Lysinibacillus	midas_s_15934	CRAT		CRAT	No
Lysobacter	midas_s_22510	CRAT		CRAT	No
Methanomethylovorans	midas_s_4248		CRAT	CRAT	No
Methanoregula	Methanoregula_formicica		CRAT	CRAT	No
Methanospirillum	midas_s_2576		CRAT	CRAT	No
Methanothermobacter	midas_s_9547		CRAT	CRAT	No
Methanothrix	midas_s_36		CRAT	CRAT	No
Methylobacillus	midas_s_10771	CRAT		CRAT	No
Methylobacter	midas_s_4031		CRAT	CRAT	No
Methylocaldum	midas_s_10648		CRAT	CRAT	No
Methylocella	midas_s_10468	CRAT	CRAT	CRAT	No
Methylomicrobium	midas_s_23975		CRAT	CRAT	No
Methylophilus	midas_s_11268	CRAT		CRAT	No
Methylorosula	midas_s_163	CRAT		CRAT	No
Methylotenera	Methylotenera_versatilis	CRAT		CRAT	No
Methylotenera	midas_s_14081	CRAT		CRAT	No
Methylotenera	midas_s_4250	CRAT		CRAT	No
Methylotenera	midas_s_9288	CRAT		CRAT	No
Methylotenera	midas_s_9768	CRAT	CRAT	CRAT	No
Methyloversatilis	midas_s_10092	CRAT		CRAT	No
Methyloversatilis	midas_s_10394	CRAT		CRAT	No
Microlunatus	Microlunatus_phosphovorus	CRAT		CRAT	No
Micropruina	midas_s_2447	CRAT		CRAT	No
Micropruina	midas_s_40871	CRAT		CRAT	No
Micropruina	midas_s_965	CRAT		CRAT	No
midas_g_100	midas_s_100	CRAT	CRAT	CRAT	No
midas_g_10025	midas_s_10025	CRAT	CRAT	CRAT	No
midas_g_10025	midas_s_11477	CRAT		CRAT	No
midas_g_10025	midas_s_11511		CRAT	CRAT	Yes
midas_g_1003	midas_s_1003	CRAT		CRAT	No
midas_g_1003	midas_s_11506	CRAT		CRAT	No
midas_g_1003	midas_s_15010	CRAT		CRAT	No
midas_g_1003	midas_s_24891	CRAT	CRAT	CRAT	No
midas_g_10033	midas_s_12446	CRAT		CRAT	No
midas_g_10077	midas_s_11464	CRAT	CRAT	CRAT	No
midas_g_10077	midas_s_15443	CRAT		CRAT	No
midas_g_10090	midas_s_10090	CRAT		CRAT	Yes
midas_g_10132	midas_s_10132	CRAT	CRAT	CRAT	No
midas_g_10303	midas_s_10303	CRAT	CRAT	CRAT	No
midas_g_10323	midas_s_10323	CRAT		CRAT	No
midas_g_1040	midas_s_10946	CRAT		CRAT	No
midas_g_1040	midas_s_15373	CRAT		CRAT	No
midas_g_1040	midas_s_20214	CRAT		CRAT	No
midas_g_1040	midas_s_6403	CRAT		CRAT	No
midas_g_10471	midas_s_10471		CRAT	CRAT	No
midas_g_10471	midas_s_14231		CRAT	CRAT	No
midas_g_10496	midas_s_10496	CRAT	CRAT	CRAT	No
midas_g_10496	midas_s_15086	CRAT	CRAT	CRAT	No
midas_g_105	midas_s_11782	CRAT		CRAT	No
midas_g_10530	midas_s_10530	CRAT		CRAT	No
midas_g_10554	midas_s_10554	CRAT		CRAT	No
midas_g_10554	midas_s_13961	CRAT		CRAT	No
midas_g_10587	midas_s_10587	CRAT	CRAT	CRAT	No
midas_g_1061	midas_s_1208	CRAT		CRAT	No
midas_g_1063	midas_s_11136	CRAT		CRAT	No
midas_g_10673	midas_s_10673	CRAT	CRAT	CRAT	No
midas_g_10673	midas_s_15501	CRAT	CRAT	CRAT	No
midas_g_10736	midas_s_10736	CRAT		CRAT	No
midas_g_10763	midas_s_10763	CRAT	CRAT	CRAT	No
midas_g_10795	midas_s_10795	CRAT	CRAT	CRAT	No
midas_g_10795	midas_s_12570	CRAT		CRAT	No
midas_g_108	midas_s_13004	CRAT	CRAT	CRAT	No
midas_g_10808	midas_s_10808	CRAT		CRAT	No
midas_g_10832	midas_s_10832	CRAT	CRAT	CRAT	No
midas_g_10858	midas_s_10858		CRAT	CRAT	No
midas_g_10902	midas_s_10902	CRAT		CRAT	No
midas_g_10988	midas_s_10988	CRAT		CRAT	No
midas_g_11003	midas_s_11003		CRAT	CRAT	Yes
midas_g_11088	midas_s_11088	CRAT		CRAT	No
midas_g_111	midas_s_11564	CRAT	CRAT	CRAT	No
midas_g_111	midas_s_1918	CRAT	CRAT	CRAT	No
midas_g_111	midas_s_21549	CRAT	CRAT	CRAT	No
midas_g_111	midas_s_6793	CRAT	CRAT	CRAT	No
midas_g_11104	midas_s_11104	CRAT	CRAT	CRAT	No
midas_g_11104	midas_s_11406	CRAT	CRAT	CRAT	No
midas_g_11115	midas_s_11115	CRAT	CRAT	CRAT	No
midas_g_11115	midas_s_62906	CRAT		CRAT	No
midas_g_11164	midas_s_11164	CRAT	CRAT	CRAT	No
midas_g_11167	midas_s_11167	CRAT	CRAT	CRAT	No
midas_g_11167	midas_s_15320		CRAT	CRAT	No
midas_g_11260	midas_s_11955	CRAT	CRAT	CRAT	No
midas_g_11271	midas_s_11271	CRAT	CRAT	CRAT	No
midas_g_11290	midas_s_11290	CRAT	CRAT	CRAT	No
midas_g_11302	midas_s_11302	CRAT	CRAT	CRAT	No
midas_g_11366	midas_s_11366	CRAT	CRAT	CRAT	No
midas_g_11367	midas_s_11367	CRAT		CRAT	No
midas_g_11371	midas_s_11371	CRAT	CRAT	CRAT	Yes
midas_g_11371	midas_s_16450	CRAT		CRAT	No
midas_g_11376	midas_s_11376	CRAT	CRAT	CRAT	No
midas_g_11379	midas_s_11379	CRAT	CRAT	CRAT	No
midas_g_11387	midas_s_11387	CRAT	CRAT	CRAT	No
midas_g_11400	midas_s_15777	CRAT		CRAT	No
midas_g_11441	midas_s_11441	CRAT		CRAT	No
midas_g_11493	midas_s_11493	CRAT	CRAT	CRAT	No
midas_g_11499	midas_s_11499	CRAT	CRAT	CRAT	No
midas_g_11538	midas_s_11538		CRAT	CRAT	No
midas_g_11550	midas_s_11550	CRAT		CRAT	No
midas_g_11567	midas_s_11567	CRAT	CRAT	CRAT	No
midas_g_11599	midas_s_11599	CRAT		CRAT	No
midas_g_1161	midas_s_1306	CRAT	CRAT	CRAT	No
midas_g_11627	midas_s_11627	CRAT	CRAT	CRAT	No
midas_g_11668	midas_s_11668	CRAT		CRAT	No
midas_g_11705	midas_s_11705		CRAT	CRAT	No
midas_g_11760	midas_s_11760	CRAT	CRAT	CRAT	No
midas_g_11775	midas_s_11775	CRAT	CRAT	CRAT	No
midas_g_1178	midas_s_1178	CRAT	CRAT	CRAT	Yes
midas_g_118	midas_s_22175	CRAT		CRAT	No
midas_g_11801	midas_s_11801	CRAT		CRAT	No
midas_g_11874	midas_s_11874	CRAT		CRAT	No
midas_g_119	midas_s_119	CRAT		CRAT	Yes
midas_g_1195	midas_s_1195	CRAT	CRAT	CRAT	No
midas_g_11967	midas_s_20126	CRAT		CRAT	No
midas_g_11983	midas_s_11983	CRAT	CRAT	CRAT	No
midas_g_12	midas_s_12	CRAT	CRAT	CRAT	No
midas_g_120	midas_s_334	CRAT	CRAT	CRAT	Yes
midas_g_12057	midas_s_12310	CRAT		CRAT	No
midas_g_12057	midas_s_46230		CRAT	CRAT	No
midas_g_12061	midas_s_12061	CRAT	CRAT	CRAT	No
midas_g_12061	midas_s_13573	CRAT	CRAT	CRAT	No
midas_g_12063	midas_s_12063	CRAT	CRAT	CRAT	Yes
midas_g_12070	midas_s_12070	CRAT		CRAT	No
midas_g_12186	midas_s_12186	CRAT	CRAT	CRAT	No
midas_g_1223	midas_s_1223	CRAT	CRAT	CRAT	Yes
midas_g_12249	midas_s_12249	CRAT	CRAT	CRAT	No
midas_g_1226	midas_s_13139	CRAT		CRAT	No
midas_g_12261	midas_s_17837	CRAT		CRAT	No
midas_g_12278	midas_s_12867	CRAT		CRAT	No
midas_g_12295	midas_s_12295	CRAT	CRAT	CRAT	No
midas_g_12295	midas_s_13215	CRAT	CRAT	CRAT	No
midas_g_12295	midas_s_15313	CRAT		CRAT	No
midas_g_12295	midas_s_27501	CRAT	CRAT	CRAT	No
midas_g_12316	midas_s_13277	CRAT		CRAT	No
midas_g_12328	midas_s_12328	CRAT		CRAT	No
midas_g_12346	midas_s_12346	CRAT	CRAT	CRAT	No
midas_g_12349	midas_s_12349	CRAT		CRAT	No
midas_g_12378	midas_s_12378	CRAT		CRAT	No
midas_g_12378	midas_s_12987	CRAT		CRAT	No
midas_g_12444	midas_s_12444	CRAT		CRAT	No
midas_g_12577	midas_s_12577		CRAT	CRAT	No
midas_g_1258	midas_s_1258		CRAT	CRAT	No
midas_g_1258	midas_s_40317		CRAT	CRAT	No
midas_g_12610	midas_s_21150	CRAT		CRAT	No
midas_g_12636	midas_s_13599	CRAT		CRAT	No
midas_g_12636	midas_s_17399	CRAT		CRAT	No
midas_g_12688	midas_s_12688	CRAT	CRAT	CRAT	No
midas_g_12826	midas_s_12826	CRAT	CRAT	CRAT	No
midas_g_12864	midas_s_12864	CRAT	CRAT	CRAT	No
midas_g_12887	midas_s_12887		CRAT	CRAT	No
midas_g_12948	midas_s_12948	CRAT	CRAT	CRAT	No
midas_g_12953	midas_s_12953	CRAT		CRAT	No
midas_g_13003	midas_s_13003	CRAT	CRAT	CRAT	No
midas_g_13029	midas_s_13029	CRAT		CRAT	No
midas_g_13065	midas_s_13065	CRAT		CRAT	No
midas_g_13074	midas_s_13074	CRAT		CRAT	No
midas_g_13148	midas_s_13148	CRAT	CRAT	CRAT	No
midas_g_13158	midas_s_13158	CRAT	CRAT	CRAT	No
midas_g_13185	midas_s_16626	CRAT		CRAT	No
midas_g_132	midas_s_132	CRAT	CRAT	CRAT	No
midas_g_1324	midas_s_1324		CRAT	CRAT	No
midas_g_13270	midas_s_13270	CRAT		CRAT	No
midas_g_13272	midas_s_13272	CRAT	CRAT	CRAT	No
midas_g_1336	midas_s_1336	CRAT		CRAT	No
midas_g_13403	midas_s_13403	CRAT	CRAT	CRAT	No
midas_g_13404	midas_s_13404	CRAT	CRAT	CRAT	No
midas_g_1341	midas_s_3710		CRAT	CRAT	No
midas_g_1343	midas_s_10791	CRAT		CRAT	No
midas_g_1343	midas_s_12062	CRAT		CRAT	No
midas_g_1343	midas_s_16996	CRAT		CRAT	No
midas_g_13466	midas_s_26034	CRAT		CRAT	No
midas_g_1348	midas_s_42741	CRAT	CRAT	CRAT	No
midas_g_13562	midas_s_13562	CRAT	CRAT	CRAT	No
midas_g_1363	midas_s_12170		CRAT	CRAT	No
midas_g_13662	midas_s_13662	CRAT		CRAT	No
midas_g_13682	midas_s_13682	CRAT	CRAT	CRAT	No
midas_g_1376	midas_s_26647	CRAT	CRAT	CRAT	No
midas_g_13912	midas_s_13912	CRAT	CRAT	CRAT	No
midas_g_13963	midas_s_18564	CRAT		CRAT	No
midas_g_141	midas_s_141	CRAT	CRAT	CRAT	No
midas_g_142	midas_s_11735	CRAT		CRAT	No
midas_g_14234	midas_s_14234	CRAT		CRAT	No
midas_g_1424	midas_s_10907	CRAT		CRAT	No
midas_g_1424	midas_s_12614	CRAT		CRAT	No
midas_g_1424	midas_s_17906	CRAT		CRAT	No
midas_g_1424	midas_s_3163	CRAT		CRAT	Yes
midas_g_14280	midas_s_26686	CRAT		CRAT	No
midas_g_1430	midas_s_19560	CRAT		CRAT	No
midas_g_14310	midas_s_19088	CRAT		CRAT	No
midas_g_14328	midas_s_14328	CRAT		CRAT	No
midas_g_14347	midas_s_14347	CRAT	CRAT	CRAT	No
midas_g_14365	midas_s_24708	CRAT		CRAT	No
midas_g_144	midas_s_10112	CRAT		CRAT	No
midas_g_144	midas_s_45127	CRAT	CRAT	CRAT	No
midas_g_14417	midas_s_14750	CRAT		CRAT	No
midas_g_14424	midas_s_14424		CRAT	CRAT	No
midas_g_14424	midas_s_17942	CRAT	CRAT	CRAT	No
midas_g_14452	midas_s_14452	CRAT		CRAT	No
midas_g_14484	midas_s_14484	CRAT		CRAT	No
midas_g_14495	midas_s_14495	CRAT	CRAT	CRAT	No
midas_g_14536	midas_s_14536	CRAT		CRAT	No
midas_g_1469	midas_s_13911	CRAT	CRAT	CRAT	No
midas_g_14760	midas_s_15569	CRAT	CRAT	CRAT	No
midas_g_14835	midas_s_14835	CRAT	CRAT	CRAT	No
midas_g_14941	midas_s_14941	CRAT	CRAT	CRAT	No
midas_g_1498	midas_s_10685	CRAT	CRAT	CRAT	No
midas_g_1498	midas_s_1498	CRAT	CRAT	CRAT	No
midas_g_15029	midas_s_15029	CRAT	CRAT	CRAT	No
midas_g_15066	midas_s_15066		CRAT	CRAT	No
midas_g_15070	midas_s_15070	CRAT	CRAT	CRAT	No
midas_g_15070	midas_s_18911	CRAT		CRAT	No
midas_g_15175	midas_s_16425	CRAT		CRAT	No
midas_g_15196	midas_s_15196	CRAT		CRAT	No
midas_g_15207	midas_s_15207	CRAT		CRAT	No
midas_g_15268	midas_s_15268		CRAT	CRAT	No
midas_g_15272	midas_s_24894	CRAT	CRAT	CRAT	No
midas_g_15352	midas_s_15352	CRAT	CRAT	CRAT	No
midas_g_15395	midas_s_22728		CRAT	CRAT	No
midas_g_15411	midas_s_15411	CRAT		CRAT	No
midas_g_156	midas_s_156	CRAT	CRAT	CRAT	No
midas_g_15604	midas_s_15604		CRAT	CRAT	No
midas_g_15695	midas_s_22909	CRAT		CRAT	No
midas_g_15811	midas_s_15811	CRAT	CRAT	CRAT	No
midas_g_15856	midas_s_17797	CRAT		CRAT	No
midas_g_1586	midas_s_1586	CRAT		CRAT	No
midas_g_15887	midas_s_15887	CRAT	CRAT	CRAT	No
midas_g_15995	midas_s_15995	CRAT		CRAT	No
midas_g_1605	midas_s_14308	CRAT	CRAT	CRAT	No
midas_g_16067	midas_s_16067	CRAT	CRAT	CRAT	No
midas_g_16067	midas_s_29586	CRAT		CRAT	No
midas_g_16205	midas_s_16205	CRAT	CRAT	CRAT	No
midas_g_16461	midas_s_16461	CRAT		CRAT	No
midas_g_16649	midas_s_16649	CRAT	CRAT	CRAT	No
midas_g_1668	midas_s_19234	CRAT	CRAT	CRAT	No
midas_g_16711	midas_s_16711	CRAT	CRAT	CRAT	No
midas_g_16785	midas_s_16785	CRAT		CRAT	No
midas_g_168	midas_s_10967	CRAT		CRAT	No
midas_g_168	midas_s_41143	CRAT		CRAT	No
midas_g_169	midas_s_243	CRAT		CRAT	No
midas_g_16990	midas_s_16990	CRAT	CRAT	CRAT	No
midas_g_17	midas_s_22577	CRAT		CRAT	No
midas_g_17	midas_s_60	CRAT	CRAT	CRAT	No
midas_g_17004	midas_s_22409	CRAT		CRAT	No
midas_g_17034	midas_s_78018	CRAT		CRAT	No
midas_g_1704	midas_s_10499	CRAT	CRAT	CRAT	No
midas_g_17066	midas_s_17066	CRAT		CRAT	No
midas_g_17067	midas_s_17067	CRAT	CRAT	CRAT	No
midas_g_17387	midas_s_22179	CRAT	CRAT	CRAT	No
midas_g_17478	midas_s_17478		CRAT	CRAT	No
midas_g_17510	midas_s_25485	CRAT		CRAT	No
midas_g_17667	midas_s_17667	CRAT	CRAT	CRAT	No
midas_g_17704	midas_s_25155	CRAT		CRAT	No
midas_g_17704	midas_s_42718	CRAT		CRAT	No
midas_g_17740	midas_s_17740	CRAT	CRAT	CRAT	No
midas_g_17816	midas_s_17816		CRAT	CRAT	No
midas_g_17894	midas_s_17894		CRAT	CRAT	No
midas_g_179	midas_s_1255	CRAT	CRAT	CRAT	Yes
midas_g_179	midas_s_12923	CRAT		CRAT	No
midas_g_17912	midas_s_17912		CRAT	CRAT	No
midas_g_181	midas_s_16853	CRAT		CRAT	Yes
midas_g_18172	midas_s_18172		CRAT	CRAT	No
midas_g_18180	midas_s_18180	CRAT		CRAT	No
midas_g_18272	midas_s_18272		CRAT	CRAT	No
midas_g_1838	midas_s_14011	CRAT	CRAT	CRAT	No
midas_g_1838	midas_s_1838	CRAT		CRAT	Yes
midas_g_18382	midas_s_18382		CRAT	CRAT	No
midas_g_18395	midas_s_18395		CRAT	CRAT	No
midas_g_18511	midas_s_18511	CRAT	CRAT	CRAT	No
midas_g_1853	midas_s_19491	CRAT		CRAT	No
midas_g_18646	midas_s_18646	CRAT	CRAT	CRAT	No
midas_g_18698	midas_s_18698	CRAT	CRAT	CRAT	No
midas_g_18698	midas_s_43305	CRAT	CRAT	CRAT	No
midas_g_18870	midas_s_18870	CRAT		CRAT	No
midas_g_18881	midas_s_19367	CRAT	CRAT	CRAT	No
midas_g_18976	midas_s_18976	CRAT	CRAT	CRAT	No
midas_g_19	midas_s_19	CRAT	CRAT	CRAT	Yes
midas_g_190	midas_s_514	CRAT		CRAT	Yes
midas_g_19006	midas_s_19006	CRAT	CRAT	CRAT	No
midas_g_19012	midas_s_19012	CRAT		CRAT	No
midas_g_19012	midas_s_19538	CRAT	CRAT	CRAT	No
midas_g_191	midas_s_28605	CRAT		CRAT	No
midas_g_1914	midas_s_19584	CRAT		CRAT	No
midas_g_1914	midas_s_4607	CRAT	CRAT	CRAT	Yes
midas_g_19176	midas_s_26684		CRAT	CRAT	No
midas_g_19286	midas_s_19286		CRAT	CRAT	No
midas_g_1929	midas_s_53375		CRAT	CRAT	No
midas_g_1929	midas_s_9763	CRAT	CRAT	CRAT	No
midas_g_19306	midas_s_19306	CRAT	CRAT	CRAT	No
midas_g_1951	midas_s_13160	CRAT		CRAT	No
midas_g_1955	midas_s_14008	CRAT		CRAT	No
midas_g_1955	midas_s_1955	CRAT	CRAT	CRAT	No
midas_g_19581	midas_s_19581	CRAT	CRAT	CRAT	No
midas_g_19593	midas_s_19593	CRAT		CRAT	No
midas_g_19606	midas_s_25309	CRAT	CRAT	CRAT	No
midas_g_1965	midas_s_11958	CRAT		CRAT	No
midas_g_1965	midas_s_2271	CRAT		CRAT	No
midas_g_19846	midas_s_19846	CRAT	CRAT	CRAT	No
midas_g_19973	midas_s_19973	CRAT		CRAT	No
midas_g_2003	midas_s_11375	CRAT		CRAT	No
midas_g_2003	midas_s_11462	CRAT		CRAT	No
midas_g_2003	midas_s_12423	CRAT		CRAT	No
midas_g_2003	midas_s_9859	CRAT	CRAT	CRAT	No
midas_g_20094	midas_s_21104	CRAT		CRAT	No
midas_g_20094	midas_s_25785	CRAT		CRAT	No
midas_g_20094	midas_s_43677	CRAT		CRAT	No
midas_g_2019	midas_s_15805	CRAT	CRAT	CRAT	No
midas_g_20378	midas_s_20378	CRAT	CRAT	CRAT	No
midas_g_20390	midas_s_20390	CRAT		CRAT	No
midas_g_20533	midas_s_20533	CRAT	CRAT	CRAT	No
midas_g_20574	midas_s_20574	CRAT		CRAT	No
midas_g_206	midas_s_206	CRAT		CRAT	Yes
midas_g_20637	midas_s_25904	CRAT		CRAT	No
midas_g_20641	midas_s_20641		CRAT	CRAT	No
midas_g_20641	midas_s_26339		CRAT	CRAT	No
midas_g_20677	midas_s_20677	CRAT	CRAT	CRAT	No
midas_g_20684	midas_s_20684	CRAT	CRAT	CRAT	No
midas_g_207	midas_s_11210	CRAT	CRAT	CRAT	No
midas_g_207	midas_s_12350	CRAT	CRAT	CRAT	No
midas_g_207	midas_s_207	CRAT		CRAT	Yes
midas_g_207	midas_s_9694	CRAT		CRAT	No
midas_g_207	midas_s_9904	CRAT	CRAT	CRAT	No
midas_g_2087	midas_s_2087	CRAT	CRAT	CRAT	No
midas_g_2092	midas_s_2092	CRAT	CRAT	CRAT	No
midas_g_21049	midas_s_21049	CRAT		CRAT	No
midas_g_2126	midas_s_5484	CRAT	CRAT	CRAT	No
midas_g_21279	midas_s_27153	CRAT		CRAT	No
midas_g_21427	midas_s_21427	CRAT		CRAT	No
midas_g_2163	midas_s_14275	CRAT		CRAT	No
midas_g_22	midas_s_13019	CRAT	CRAT	CRAT	No
midas_g_22	midas_s_22	CRAT	CRAT	CRAT	No
midas_g_22069	midas_s_22069	CRAT	CRAT	CRAT	No
midas_g_22103	midas_s_22103	CRAT		CRAT	No
midas_g_22107	midas_s_22107		CRAT	CRAT	No
midas_g_22368	midas_s_72705	CRAT	CRAT	CRAT	No
midas_g_225	midas_s_1225	CRAT		CRAT	Yes
midas_g_225	midas_s_2227	CRAT	CRAT	CRAT	No
midas_g_225	midas_s_2313		CRAT	CRAT	Yes
midas_g_225	midas_s_3089	CRAT		CRAT	No
midas_g_225	midas_s_31583	CRAT		CRAT	No
midas_g_225	midas_s_4693	CRAT		CRAT	No
midas_g_225	midas_s_597	CRAT	CRAT	CRAT	Yes
midas_g_22658	midas_s_25832		CRAT	CRAT	No
midas_g_23048	midas_s_23048		CRAT	CRAT	No
midas_g_23048	midas_s_52802		CRAT	CRAT	No
midas_g_23329	midas_s_23329	CRAT		CRAT	No
midas_g_23392	midas_s_23392	CRAT	CRAT	CRAT	No
midas_g_2366	midas_s_2366	CRAT	CRAT	CRAT	No
midas_g_23665	midas_s_23665	CRAT		CRAT	No
midas_g_23911	midas_s_23911		CRAT	CRAT	No
midas_g_24016	midas_s_24016	CRAT		CRAT	No
midas_g_24068	midas_s_41080	CRAT		CRAT	No
midas_g_24220	midas_s_24220	CRAT	CRAT	CRAT	No
midas_g_24360	midas_s_24360		CRAT	CRAT	No
midas_g_24437	midas_s_24437	CRAT		CRAT	No
midas_g_24449	midas_s_24449	CRAT	CRAT	CRAT	No
midas_g_2460	midas_s_2460	CRAT	CRAT	CRAT	No
midas_g_2477	midas_s_6594	CRAT		CRAT	No
midas_g_25039	midas_s_25039		CRAT	CRAT	No
midas_g_25047	midas_s_25047	CRAT	CRAT	CRAT	No
midas_g_25076	midas_s_25076	CRAT	CRAT	CRAT	No
midas_g_2527	midas_s_10756	CRAT	CRAT	CRAT	No
midas_g_2527	midas_s_12331	CRAT	CRAT	CRAT	No
midas_g_25390	midas_s_31828	CRAT		CRAT	No
midas_g_2555	midas_s_7044	CRAT	CRAT	CRAT	No
midas_g_25744	midas_s_25744	CRAT	CRAT	CRAT	No
midas_g_25810	midas_s_25810	CRAT	CRAT	CRAT	No
midas_g_25855	midas_s_25855	CRAT		CRAT	No
midas_g_25924	midas_s_25924	CRAT		CRAT	No
midas_g_2621	midas_s_2621	CRAT	CRAT	CRAT	No
midas_g_26213	midas_s_82928	CRAT	CRAT	CRAT	No
midas_g_26573	midas_s_26573	CRAT		CRAT	No
midas_g_2686	midas_s_20035		CRAT	CRAT	No
midas_g_2686	midas_s_23008	CRAT		CRAT	No
midas_g_2686	midas_s_54755	CRAT	CRAT	CRAT	No
midas_g_27001	midas_s_27001		CRAT	CRAT	No
midas_g_27005	midas_s_27005	CRAT		CRAT	No
midas_g_273	midas_s_13882	CRAT	CRAT	CRAT	No
midas_g_273	midas_s_19771	CRAT	CRAT	CRAT	No
midas_g_273	midas_s_3154	CRAT		CRAT	No
midas_g_273	midas_s_8579	CRAT	CRAT	CRAT	No
midas_g_27365	midas_s_27365		CRAT	CRAT	No
midas_g_27567	midas_s_27567	CRAT	CRAT	CRAT	No
midas_g_27570	midas_s_35025	CRAT	CRAT	CRAT	No
midas_g_2759	midas_s_35321	CRAT	CRAT	CRAT	No
midas_g_27873	midas_s_27873	CRAT	CRAT	CRAT	No
midas_g_28058	midas_s_28058	CRAT		CRAT	No
midas_g_28096	midas_s_28096	CRAT		CRAT	No
midas_g_28115	midas_s_28115	CRAT	CRAT	CRAT	No
midas_g_28177	midas_s_28177	CRAT	CRAT	CRAT	No
midas_g_28198	midas_s_28198		CRAT	CRAT	No
midas_g_283	midas_s_1002		CRAT	CRAT	Yes
midas_g_283	midas_s_10568		CRAT	CRAT	No
midas_g_2842	midas_s_13924		CRAT	CRAT	No
midas_g_28873	midas_s_28873	CRAT	CRAT	CRAT	No
midas_g_28984	midas_s_28984	CRAT		CRAT	No
midas_g_290	midas_s_911	CRAT	CRAT	CRAT	No
midas_g_29051	midas_s_77121		CRAT	CRAT	No
midas_g_29169	midas_s_29169		CRAT	CRAT	No
midas_g_29983	midas_s_29983	CRAT		CRAT	No
midas_g_300	midas_s_11130	CRAT		CRAT	No
midas_g_300	midas_s_300	CRAT	CRAT	CRAT	Yes
midas_g_3003	midas_s_11138	CRAT	CRAT	CRAT	No
midas_g_3043	midas_s_10166	CRAT	CRAT	CRAT	No
midas_g_3043	midas_s_9857	CRAT		CRAT	No
midas_g_30526	midas_s_30526	CRAT		CRAT	No
midas_g_31	midas_s_11419	CRAT	CRAT	CRAT	No
midas_g_31	midas_s_12265	CRAT		CRAT	No
midas_g_31	midas_s_137	CRAT	CRAT	CRAT	Yes
midas_g_31	midas_s_14338	CRAT		CRAT	No
midas_g_31	midas_s_14970	CRAT		CRAT	No
midas_g_31	midas_s_15778	CRAT		CRAT	No
midas_g_31	midas_s_17091	CRAT		CRAT	No
midas_g_31	midas_s_2152	CRAT		CRAT	Yes
midas_g_31	midas_s_31	CRAT		CRAT	Yes
midas_g_31	midas_s_398	CRAT		CRAT	Yes
midas_g_31	midas_s_4029	CRAT		CRAT	No
midas_g_3100	midas_s_3100	CRAT		CRAT	No
midas_g_31264	midas_s_37524		CRAT	CRAT	No
midas_g_3144	midas_s_4059	CRAT	CRAT	CRAT	No
midas_g_31678	midas_s_61486		CRAT	CRAT	No
midas_g_31809	midas_s_31809		CRAT	CRAT	No
midas_g_3181	midas_s_3181	CRAT	CRAT	CRAT	No
midas_g_3186	midas_s_12880	CRAT		CRAT	No
midas_g_3186	midas_s_14641		CRAT	CRAT	No
midas_g_3186	midas_s_26587	CRAT		CRAT	No
midas_g_3186	midas_s_3186	CRAT	CRAT	CRAT	Yes
midas_g_31985	midas_s_31985	CRAT		CRAT	No
midas_g_32	midas_s_11605	CRAT		CRAT	No
midas_g_321	midas_s_10674	CRAT	CRAT	CRAT	No
midas_g_321	midas_s_12704	CRAT		CRAT	No
midas_g_321	midas_s_20210		CRAT	CRAT	Yes
midas_g_321	midas_s_321	CRAT	CRAT	CRAT	Yes
midas_g_32170	midas_s_32170		CRAT	CRAT	No
midas_g_32286	midas_s_32286	CRAT	CRAT	CRAT	No
midas_g_3240	midas_s_16606	CRAT		CRAT	No
midas_g_32681	midas_s_32681	CRAT	CRAT	CRAT	No
midas_g_32885	midas_s_32885	CRAT	CRAT	CRAT	No
midas_g_33	midas_s_1705	CRAT		CRAT	Yes
midas_g_33106	midas_s_33106		CRAT	CRAT	No
midas_g_33170	midas_s_33170	CRAT		CRAT	No
midas_g_3344	midas_s_25745	CRAT		CRAT	No
midas_g_33547	midas_s_35819		CRAT	CRAT	No
midas_g_33993	midas_s_36052		CRAT	CRAT	No
midas_g_34794	midas_s_34794	CRAT	CRAT	CRAT	No
midas_g_3487	midas_s_13554	CRAT		CRAT	No
midas_g_3487	midas_s_16883	CRAT	CRAT	CRAT	No
midas_g_3487	midas_s_27219	CRAT		CRAT	No
midas_g_34977	midas_s_34977	CRAT		CRAT	No
midas_g_35055	midas_s_35055	CRAT	CRAT	CRAT	No
midas_g_35055	midas_s_55467		CRAT	CRAT	No
midas_g_351	midas_s_19230		CRAT	CRAT	No
midas_g_351	midas_s_351	CRAT	CRAT	CRAT	Yes
midas_g_351	midas_s_4056		CRAT	CRAT	No
midas_g_352	midas_s_352		CRAT	CRAT	Yes
midas_g_35295	midas_s_35295	CRAT	CRAT	CRAT	No
midas_g_356	midas_s_3012	CRAT		CRAT	No
midas_g_356	midas_s_5163	CRAT		CRAT	No
midas_g_35608	midas_s_35608	CRAT		CRAT	No
midas_g_363	midas_s_363	CRAT		CRAT	No
midas_g_3704	midas_s_3704		CRAT	CRAT	Yes
midas_g_37172	midas_s_37172	CRAT	CRAT	CRAT	No
midas_g_37560	midas_s_37560	CRAT	CRAT	CRAT	No
midas_g_3838	midas_s_11465	CRAT		CRAT	No
midas_g_3838	midas_s_17340	CRAT		CRAT	No
midas_g_3838	midas_s_9984	CRAT		CRAT	No
midas_g_384	midas_s_15340	CRAT		CRAT	No
midas_g_384	midas_s_384	CRAT	CRAT	CRAT	Yes
midas_g_385	midas_s_1233	CRAT		CRAT	Yes
midas_g_385	midas_s_385	CRAT	CRAT	CRAT	Yes
midas_g_385	midas_s_758	CRAT		CRAT	Yes
midas_g_3867	midas_s_12184	CRAT	CRAT	CRAT	No
midas_g_3867	midas_s_13966	CRAT		CRAT	No
midas_g_3867	midas_s_22152	CRAT	CRAT	CRAT	No
midas_g_38743	midas_s_62650	CRAT		CRAT	No
midas_g_39022	midas_s_39022	CRAT	CRAT	CRAT	No
midas_g_3907	midas_s_12680	CRAT		CRAT	No
midas_g_3907	midas_s_34965	CRAT		CRAT	No
midas_g_3907	midas_s_3907	CRAT		CRAT	No
midas_g_391	midas_s_391		CRAT	CRAT	No
midas_g_39751	midas_s_39751	CRAT		CRAT	No
midas_g_39843	midas_s_39843	CRAT		CRAT	No
midas_g_399	midas_s_18349	CRAT		CRAT	No
midas_g_399	midas_s_399	CRAT		CRAT	No
midas_g_399	midas_s_5208	CRAT		CRAT	No
midas_g_399	midas_s_578	CRAT		CRAT	No
midas_g_40262	midas_s_40262	CRAT	CRAT	CRAT	No
midas_g_40724	midas_s_49127	CRAT		CRAT	No
midas_g_4089	midas_s_40132		CRAT	CRAT	No
midas_g_41102	midas_s_84111	CRAT		CRAT	No
midas_g_41180	midas_s_41180		CRAT	CRAT	No
midas_g_4133	midas_s_10717		CRAT	CRAT	No
midas_g_4133	midas_s_11122		CRAT	CRAT	No
midas_g_4133	midas_s_11277	CRAT	CRAT	CRAT	No
midas_g_4133	midas_s_11880	CRAT	CRAT	CRAT	No
midas_g_4133	midas_s_15435	CRAT	CRAT	CRAT	No
midas_g_41738	midas_s_41738	CRAT		CRAT	No
midas_g_42352	midas_s_42352		CRAT	CRAT	No
midas_g_424	midas_s_424	CRAT		CRAT	No
midas_g_434	midas_s_13596	CRAT	CRAT	CRAT	No
midas_g_434	midas_s_3278	CRAT		CRAT	Yes
midas_g_434	midas_s_434	CRAT	CRAT	CRAT	Yes
midas_g_43480	midas_s_43480		CRAT	CRAT	No
midas_g_4375	midas_s_4375	CRAT	CRAT	CRAT	No
midas_g_4375	midas_s_6364	CRAT		CRAT	No
midas_g_43984	midas_s_43984		CRAT	CRAT	No
midas_g_44619	midas_s_44619	CRAT	CRAT	CRAT	No
midas_g_44653	midas_s_51860	CRAT		CRAT	No
midas_g_461	midas_s_1196	CRAT		CRAT	Yes
midas_g_461	midas_s_14575	CRAT		CRAT	No
midas_g_461	midas_s_461	CRAT		CRAT	Yes
midas_g_461	midas_s_9681	CRAT		CRAT	No
midas_g_461	midas_s_9851	CRAT		CRAT	No
midas_g_46575	midas_s_46575	CRAT		CRAT	No
midas_g_46973	midas_s_46973		CRAT	CRAT	No
midas_g_4708	midas_s_4708	CRAT	CRAT	CRAT	No
midas_g_473	midas_s_12571	CRAT	CRAT	CRAT	No
midas_g_4774	midas_s_4774	CRAT		CRAT	No
midas_g_47837	midas_s_47837		CRAT	CRAT	No
midas_g_4851	midas_s_11858		CRAT	CRAT	No
midas_g_487	midas_s_487	CRAT	CRAT	CRAT	Yes
midas_g_4871	midas_s_4871	CRAT	CRAT	CRAT	Yes
midas_g_48908	midas_s_48908	CRAT		CRAT	No
midas_g_49	midas_s_1560	CRAT		CRAT	Yes
midas_g_497	midas_s_497	CRAT		CRAT	No
midas_g_50406	midas_s_50406	CRAT		CRAT	No
midas_g_5053	midas_s_10926	CRAT		CRAT	No
midas_g_5053	midas_s_11234	CRAT		CRAT	No
midas_g_51	midas_s_15202	CRAT		CRAT	No
midas_g_5104	midas_s_5104	CRAT		CRAT	No
midas_g_5116	midas_s_9077	CRAT		CRAT	No
midas_g_52	midas_s_1529	CRAT		CRAT	No
midas_g_52	midas_s_52	CRAT	CRAT	CRAT	No
midas_g_52225	midas_s_52225	CRAT	CRAT	CRAT	No
midas_g_523	midas_s_14771	CRAT		CRAT	No
midas_g_52346	midas_s_66702	CRAT		CRAT	Yes
midas_g_534	midas_s_864	CRAT		CRAT	No
midas_g_535	midas_s_7886	CRAT	CRAT	CRAT	No
midas_g_5351	midas_s_5351	CRAT		CRAT	No
midas_g_536	midas_s_536	CRAT	CRAT	CRAT	Yes
midas_g_54254	midas_s_54254	CRAT		CRAT	No
midas_g_543	midas_s_12696	CRAT		CRAT	No
midas_g_5461	midas_s_10572	CRAT	CRAT	CRAT	No
midas_g_54775	midas_s_54775		CRAT	CRAT	No
midas_g_5504	midas_s_19149	CRAT		CRAT	No
midas_g_5504	midas_s_29303		CRAT	CRAT	No
midas_g_5504	midas_s_39844		CRAT	CRAT	No
midas_g_5535	midas_s_22265	CRAT		CRAT	No
midas_g_5535	midas_s_33148	CRAT		CRAT	No
midas_g_5535	midas_s_5535	CRAT		CRAT	Yes
midas_g_55481	midas_s_55481	CRAT	CRAT	CRAT	No
midas_g_558	midas_s_10003	CRAT		CRAT	No
midas_g_558	midas_s_10220		CRAT	CRAT	No
midas_g_558	midas_s_10362	CRAT	CRAT	CRAT	No
midas_g_558	midas_s_11334	CRAT		CRAT	No
midas_g_558	midas_s_13224	CRAT	CRAT	CRAT	No
midas_g_558	midas_s_16612	CRAT		CRAT	No
midas_g_558	midas_s_558	CRAT		CRAT	Yes
midas_g_558	midas_s_9370	CRAT		CRAT	No
midas_g_56	midas_s_11991	CRAT		CRAT	No
midas_g_56	midas_s_2526		CRAT	CRAT	No
midas_g_56	midas_s_56	CRAT	CRAT	CRAT	Yes
midas_g_562	midas_s_7347		CRAT	CRAT	No
midas_g_56586	midas_s_56586	CRAT	CRAT	CRAT	No
midas_g_57	midas_s_57	CRAT		CRAT	No
midas_g_5706	midas_s_17117	CRAT	CRAT	CRAT	No
midas_g_5759	midas_s_43436	CRAT	CRAT	CRAT	No
midas_g_58132	midas_s_58132	CRAT	CRAT	CRAT	No
midas_g_5828	midas_s_5828	CRAT		CRAT	No
midas_g_5839	midas_s_21990	CRAT	CRAT	CRAT	No
midas_g_5849	midas_s_18426	CRAT	CRAT	CRAT	No
midas_g_5853	midas_s_8467	CRAT		CRAT	No
midas_g_59	midas_s_11539	CRAT		CRAT	No
midas_g_59	midas_s_1224	CRAT		CRAT	Yes
midas_g_5907	midas_s_12209	CRAT	CRAT	CRAT	No
midas_g_595	midas_s_727	CRAT	CRAT	CRAT	Yes
midas_g_5956	midas_s_5956	CRAT	CRAT	CRAT	No
midas_g_59761	midas_s_59761		CRAT	CRAT	No
midas_g_5991	midas_s_24409	CRAT	CRAT	CRAT	No
midas_g_6	midas_s_10761	CRAT	CRAT	CRAT	No
midas_g_6	midas_s_11338		CRAT	CRAT	No
midas_g_6	midas_s_13887	CRAT		CRAT	No
midas_g_6	midas_s_14542	CRAT	CRAT	CRAT	Yes
midas_g_6	midas_s_6	CRAT		CRAT	Yes
midas_g_6	midas_s_862	CRAT	CRAT	CRAT	Yes
midas_g_6	midas_s_9962	CRAT	CRAT	CRAT	No
midas_g_603	midas_s_39581		CRAT	CRAT	No
midas_g_605	midas_s_605	CRAT	CRAT	CRAT	No
midas_g_6116	midas_s_13935	CRAT	CRAT	CRAT	No
midas_g_6116	midas_s_6414		CRAT	CRAT	No
midas_g_6140	midas_s_6140	CRAT	CRAT	CRAT	No
midas_g_6162	midas_s_14342	CRAT		CRAT	No
midas_g_6210	midas_s_15512	CRAT		CRAT	No
midas_g_6210	midas_s_6251		CRAT	CRAT	No
midas_g_62439	midas_s_62439	CRAT		CRAT	No
midas_g_63198	midas_s_67693	CRAT	CRAT	CRAT	No
midas_g_6328	midas_s_13432	CRAT		CRAT	Yes
midas_g_635	midas_s_635		CRAT	CRAT	No
midas_g_641	midas_s_1070	CRAT		CRAT	No
midas_g_641	midas_s_641	CRAT		CRAT	No
midas_g_6425	midas_s_11619	CRAT	CRAT	CRAT	Yes
midas_g_65177	midas_s_65177		CRAT	CRAT	No
midas_g_65270	midas_s_65270	CRAT	CRAT	CRAT	No
midas_g_6625	midas_s_10631	CRAT		CRAT	No
midas_g_667	midas_s_14961	CRAT	CRAT	CRAT	No
midas_g_667	midas_s_21255	CRAT		CRAT	No
midas_g_6692	midas_s_6692		CRAT	CRAT	No
midas_g_6697	midas_s_6697	CRAT		CRAT	No
midas_g_67319	midas_s_67319		CRAT	CRAT	No
midas_g_675	midas_s_675	CRAT		CRAT	Yes
midas_g_679	midas_s_11350		CRAT	CRAT	No
midas_g_679	midas_s_2806	CRAT	CRAT	CRAT	No
midas_g_6877	midas_s_12251	CRAT		CRAT	No
midas_g_690	midas_s_10910	CRAT		CRAT	No
midas_g_690	midas_s_29501	CRAT		CRAT	No
midas_g_690	midas_s_8204	CRAT		CRAT	No
midas_g_70	midas_s_10628	CRAT	CRAT	CRAT	No
midas_g_70	midas_s_11784	CRAT	CRAT	CRAT	No
midas_g_70	midas_s_14366	CRAT		CRAT	No
midas_g_70	midas_s_15753	CRAT		CRAT	No
midas_g_70	midas_s_20709	CRAT		CRAT	No
midas_g_70	midas_s_219	CRAT	CRAT	CRAT	No
midas_g_70	midas_s_25951	CRAT		CRAT	No
midas_g_70	midas_s_31775	CRAT		CRAT	No
midas_g_7101	midas_s_10376	CRAT		CRAT	No
midas_g_7101	midas_s_11693	CRAT		CRAT	No
midas_g_7101	midas_s_11951	CRAT		CRAT	No
midas_g_7101	midas_s_23600	CRAT		CRAT	No
midas_g_7125	midas_s_7125	CRAT	CRAT	CRAT	No
midas_g_724	midas_s_64895	CRAT		CRAT	No
midas_g_729	midas_s_4084	CRAT		CRAT	No
midas_g_729	midas_s_9712	CRAT	CRAT	CRAT	No
midas_g_731	midas_s_10836	CRAT		CRAT	No
midas_g_731	midas_s_1880		CRAT	CRAT	No
midas_g_731	midas_s_7461		CRAT	CRAT	No
midas_g_731	midas_s_80945		CRAT	CRAT	No
midas_g_739	midas_s_8771	CRAT	CRAT	CRAT	Yes
midas_g_7404	midas_s_13486	CRAT		CRAT	No
midas_g_74245	midas_s_74245	CRAT	CRAT	CRAT	No
midas_g_75	midas_s_192	CRAT		CRAT	No
midas_g_75442	midas_s_75442	CRAT	CRAT	CRAT	No
midas_g_7606	midas_s_11849	CRAT		CRAT	No
midas_g_76195	midas_s_76195		CRAT	CRAT	No
midas_g_76554	midas_s_76554	CRAT		CRAT	No
midas_g_7657	midas_s_7657	CRAT		CRAT	No
midas_g_7692	midas_s_7692	CRAT		CRAT	No
midas_g_77390	midas_s_77390		CRAT	CRAT	No
midas_g_788	midas_s_788	CRAT		CRAT	No
midas_g_788	midas_s_8136	CRAT	CRAT	CRAT	No
midas_g_788	midas_s_9932	CRAT		CRAT	No
midas_g_7927	midas_s_19400	CRAT		CRAT	No
midas_g_79560	midas_s_79560		CRAT	CRAT	No
midas_g_79565	midas_s_79565		CRAT	CRAT	No
midas_g_79843	midas_s_79843	CRAT	CRAT	CRAT	No
midas_g_8083	midas_s_8083		CRAT	CRAT	No
midas_g_80880	midas_s_80880		CRAT	CRAT	No
midas_g_81	midas_s_12379	CRAT		CRAT	No
midas_g_81	midas_s_12814	CRAT		CRAT	No
midas_g_81	midas_s_15529	CRAT		CRAT	No
midas_g_81	midas_s_18125	CRAT		CRAT	No
midas_g_81	midas_s_3881	CRAT		CRAT	No
midas_g_81	midas_s_4598	CRAT		CRAT	No
midas_g_8382	midas_s_8382		CRAT	CRAT	Yes
midas_g_843	midas_s_10590	CRAT		CRAT	Yes
midas_g_843	midas_s_10781	CRAT	CRAT	CRAT	No
midas_g_843	midas_s_16211	CRAT		CRAT	No
midas_g_843	midas_s_18518	CRAT	CRAT	CRAT	No
midas_g_843	midas_s_2909	CRAT		CRAT	No
midas_g_84573	midas_s_84573	CRAT	CRAT	CRAT	No
midas_g_8524	midas_s_8524	CRAT	CRAT	CRAT	No
midas_g_85893	midas_s_85893		CRAT	CRAT	No
midas_g_86059	midas_s_86059		CRAT	CRAT	No
midas_g_8637	midas_s_14054	CRAT	CRAT	CRAT	No
midas_g_8672	midas_s_10232	CRAT	CRAT	CRAT	No
midas_g_8702	midas_s_13240		CRAT	CRAT	No
midas_g_8702	midas_s_8702	CRAT		CRAT	No
midas_g_87359	midas_s_87359	CRAT		CRAT	No
midas_g_8757	midas_s_10070	CRAT		CRAT	No
midas_g_8757	midas_s_9725	CRAT		CRAT	No
midas_g_8793	midas_s_10214	CRAT		CRAT	No
midas_g_8793	midas_s_10463	CRAT		CRAT	No
midas_g_8793	midas_s_11994	CRAT		CRAT	No
midas_g_8793	midas_s_17733	CRAT		CRAT	No
midas_g_8808	midas_s_8808		CRAT	CRAT	No
midas_g_8836	midas_s_8836	CRAT		CRAT	Yes
midas_g_8867	midas_s_8867	CRAT	CRAT	CRAT	Yes
midas_g_8915	midas_s_9487	CRAT		CRAT	No
midas_g_894	midas_s_12011	CRAT		CRAT	No
midas_g_894	midas_s_30002	CRAT		CRAT	No
midas_g_913	midas_s_15927	CRAT		CRAT	Yes
midas_g_913	midas_s_913	CRAT	CRAT	CRAT	No
midas_g_93	midas_s_93	CRAT	CRAT	CRAT	Yes
midas_g_94	midas_s_12562	CRAT		CRAT	No
midas_g_94	midas_s_16340	CRAT		CRAT	No
midas_g_940	midas_s_13129	CRAT		CRAT	No
midas_g_945	midas_s_1822		CRAT	CRAT	No
midas_g_945	midas_s_4749	CRAT		CRAT	Yes
midas_g_945	midas_s_945	CRAT		CRAT	Yes
midas_g_9516	midas_s_54407		CRAT	CRAT	No
midas_g_957	midas_s_957	CRAT		CRAT	Yes
midas_g_9582	midas_s_13908		CRAT	CRAT	No
midas_g_9613	midas_s_9613	CRAT		CRAT	No
midas_g_962	midas_s_962	CRAT	CRAT	CRAT	Yes
midas_g_9628	midas_s_9658	CRAT		CRAT	No
midas_g_9646	midas_s_9646	CRAT	CRAT	CRAT	No
midas_g_9648	midas_s_13729	CRAT	CRAT	CRAT	No
midas_g_9648	midas_s_9648	CRAT	CRAT	CRAT	No
midas_g_9677	midas_s_9677	CRAT	CRAT	CRAT	No
midas_g_9702	midas_s_9702	CRAT		CRAT	No
midas_g_9708	midas_s_10275	CRAT		CRAT	No
midas_g_9708	midas_s_14115	CRAT		CRAT	No
midas_g_9711	midas_s_9711	CRAT	CRAT	CRAT	Yes
midas_g_9719	midas_s_9719	CRAT		CRAT	No
midas_g_9726	midas_s_9726	CRAT		CRAT	No
midas_g_9742	midas_s_11675	CRAT		CRAT	No
midas_g_9742	midas_s_9742	CRAT		CRAT	No
midas_g_9797	midas_s_9797	CRAT	CRAT	CRAT	No
midas_g_9811	midas_s_11796	CRAT		CRAT	No
midas_g_9826	midas_s_9826	CRAT	CRAT	CRAT	No
midas_g_9880	midas_s_21585	CRAT	CRAT	CRAT	No
midas_g_9880	midas_s_9880	CRAT		CRAT	No
midas_g_990	midas_s_8243	CRAT	CRAT	CRAT	No
midas_g_9960	midas_s_9960	CRAT	CRAT	CRAT	No
Millisia	Millisia_brevis	CRAT		CRAT	No
Minicystis	midas_s_14012	CRAT	CRAT	CRAT	No
MM1	midas_s_9946	CRAT		CRAT	No
MND1	midas_s_34240	CRAT	CRAT	CRAT	No
MSBL3	midas_s_71932	CRAT	CRAT	CRAT	No
Mycobacterium	midas_s_10912	CRAT		CRAT	No
Mycobacterium	midas_s_11195	CRAT		CRAT	No
Mycobacterium	midas_s_17568	CRAT		CRAT	No
Mycobacterium	midas_s_25386	CRAT		CRAT	No
Mycobacterium	midas_s_30070	CRAT	CRAT	CRAT	No
Mycobacterium	midas_s_628	CRAT	CRAT	CRAT	No
Myroides	Myroides_injenensis	CRAT	CRAT	CRAT	No
Nakamurella	midas_s_33602	CRAT	CRAT	CRAT	No
Nakamurella	midas_s_63290	CRAT		CRAT	No
Nakamurella	midas_s_78179	CRAT		CRAT	No
Nannocystis	midas_s_14873	CRAT	CRAT	CRAT	No
Nannocystis	midas_s_19773	CRAT	CRAT	CRAT	No
Nannocystis	midas_s_2027	CRAT		CRAT	No
Nannocystis	midas_s_25723	CRAT		CRAT	No
Nannocystis	midas_s_29783		CRAT	CRAT	Yes
Nannocystis	midas_s_5457	CRAT	CRAT	CRAT	No
Niabella	midas_s_10181	CRAT		CRAT	No
Niabella	midas_s_10526	CRAT	CRAT	CRAT	No
Niabella	midas_s_1398		CRAT	CRAT	No
Niabella	midas_s_5016		CRAT	CRAT	No
Nitrosomonas	midas_s_10852	CRAT		CRAT	No
Nitrosomonas	midas_s_11707	CRAT	CRAT	CRAT	No
Nitrosomonas	midas_s_11733	CRAT	CRAT	CRAT	No
Nitrosomonas	midas_s_11773	CRAT	CRAT	CRAT	No
Nitrosomonas	midas_s_478	CRAT	CRAT	CRAT	Yes
Nitrosomonas	midas_s_5803	CRAT		CRAT	No
Nitrosomonas	midas_s_723	CRAT		CRAT	No
Nitrosomonas	midas_s_902		CRAT	CRAT	No
Nitrospira	midas_s_11142	CRAT	CRAT	CRAT	No
Nitrospira	midas_s_11310	CRAT	CRAT	CRAT	No
Nitrospira	midas_s_25543	CRAT		CRAT	No
Nitrospira	midas_s_4472	CRAT	CRAT	CRAT	No
Nitrotoga	midas_s_181	CRAT	CRAT	CRAT	Yes
Nitrotoga	midas_s_9575	CRAT		CRAT	No
Niveibacterium	Niveibacterium_umoris	CRAT		CRAT	No
Nocardioides	midas_s_3350	CRAT		CRAT	No
Nocardioides	midas_s_3459	CRAT		CRAT	No
Novosphingobium	midas_s_12559	CRAT		CRAT	No
Novosphingobium	midas_s_1949	CRAT		CRAT	No
Novosphingobium	midas_s_711		CRAT	CRAT	No
oc32	midas_s_63154	CRAT	CRAT	CRAT	Yes
OLB12	midas_s_10208	CRAT		CRAT	No
OLB12	midas_s_11155	CRAT		CRAT	No
OLB12	midas_s_11674	CRAT		CRAT	No
OLB12	midas_s_12986	CRAT		CRAT	No
OLB12	midas_s_1472	CRAT	CRAT	CRAT	Yes
OLB12	midas_s_15970	CRAT		CRAT	No
OLB12	midas_s_16871		CRAT	CRAT	No
OLB12	midas_s_38690		CRAT	CRAT	No
OLB12	midas_s_9654	CRAT		CRAT	No
OLB13	midas_s_17901		CRAT	CRAT	No
OLB15	midas_s_11985	CRAT		CRAT	No
OLB17	midas_s_8191	CRAT	CRAT	CRAT	No
OLB8	midas_s_3279	CRAT	CRAT	CRAT	Yes
OLB8	midas_s_8982	CRAT	CRAT	CRAT	No
OM27_clade	midas_s_23758	CRAT	CRAT	CRAT	No
OM27_clade	midas_s_814	CRAT	CRAT	CRAT	Yes
OM60NOR5_clade	midas_s_36590		CRAT	CRAT	No
Ottowia	midas_s_1110	CRAT		CRAT	No
Ottowia	midas_s_12256	CRAT		CRAT	No
Ottowia	midas_s_12712	CRAT	CRAT	CRAT	No
Ottowia	midas_s_482	CRAT		CRAT	Yes
Ottowia	Ottowia_pentelensis	CRAT		CRAT	No
P3OB-42	midas_s_3288		CRAT	CRAT	No
P3OB-42	midas_s_549	CRAT		CRAT	No
Paludibacter	midas_s_11722	CRAT	CRAT	CRAT	No
Paludibacter	midas_s_12793	CRAT	CRAT	CRAT	No
Paludibacter	midas_s_4262	CRAT		CRAT	No
Paludibacter	midas_s_4930	CRAT		CRAT	No
Paludibacter	midas_s_8972	CRAT		CRAT	No
Paludibacter	midas_s_9796	CRAT		CRAT	No
Paludibacter	midas_s_9985	CRAT		CRAT	No
Paludibacterium	midas_s_43210	CRAT		CRAT	No
Paracoccus	midas_s_10621	CRAT		CRAT	No
Paracoccus	midas_s_11598	CRAT		CRAT	No
Parvibaculum	midas_s_12079	CRAT	CRAT	CRAT	No
Pedobacter	midas_s_10202	CRAT		CRAT	No
Pedobacter	midas_s_10406	CRAT		CRAT	No
Pedobacter	midas_s_12268	CRAT	CRAT	CRAT	No
Pedobacter	midas_s_12869	CRAT		CRAT	No
Pedobacter	midas_s_15282		CRAT	CRAT	No
Pedomicrobium	midas_s_12120	CRAT		CRAT	No
Pedomicrobium	midas_s_26791	CRAT		CRAT	No
Phaeodactylibacter	midas_s_10120	CRAT		CRAT	No
Phaeodactylibacter	midas_s_10299	CRAT	CRAT	CRAT	No
Phaeodactylibacter	midas_s_11095	CRAT	CRAT	CRAT	No
Phaeodactylibacter	midas_s_11301	CRAT	CRAT	CRAT	No
Phaeodactylibacter	midas_s_11510	CRAT	CRAT	CRAT	No
Phaeodactylibacter	midas_s_12145	CRAT	CRAT	CRAT	No
Phaeodactylibacter	midas_s_13647	CRAT		CRAT	No
Phaeodactylibacter	midas_s_14188	CRAT	CRAT	CRAT	No
Phaeodactylibacter	midas_s_14678	CRAT	CRAT	CRAT	No
Phaeodactylibacter	midas_s_16433	CRAT	CRAT	CRAT	No
Phaeodactylibacter	midas_s_85856		CRAT	CRAT	No
Phenylobacterium	midas_s_1057	CRAT	CRAT	CRAT	No
Phenylobacterium	midas_s_11446	CRAT		CRAT	No
Phenylobacterium	Phenylobacterium_conjunctum	CRAT		CRAT	No
Phreatobacter	midas_s_11185		CRAT	CRAT	No
Phreatobacter	midas_s_45219	CRAT		CRAT	No
Pirellula	midas_s_34505	CRAT	CRAT	CRAT	No
Planctomicrobium	midas_s_20325		CRAT	CRAT	No
Planctomicrobium	midas_s_32563		CRAT	CRAT	No
Planctomicrobium	midas_s_59911		CRAT	CRAT	No
Planctomicrobium	midas_s_9966		CRAT	CRAT	No
Plasticicumulans	midas_s_11214	CRAT	CRAT	CRAT	No
Plasticicumulans	Plasticicumulans_lactativorans	CRAT	CRAT	CRAT	No
Polaromonas	midas_s_4525	CRAT		CRAT	No
Polyangium	midas_s_21032	CRAT	CRAT	CRAT	No
Polymorphobacter	midas_s_2734	CRAT	CRAT	CRAT	No
Prevotella	midas_s_12335	CRAT	CRAT	CRAT	No
Prevotella	midas_s_43135	CRAT	CRAT	CRAT	No
Prevotella	Prevotella_copri	CRAT	CRAT	CRAT	No
Propionicicella	midas_s_1379	CRAT		CRAT	Yes
Propionicicella	midas_s_695	CRAT		CRAT	No
Propioniciclava	midas_s_11087	CRAT		CRAT	No
Propioniciclava	midas_s_115	CRAT		CRAT	Yes
Propioniciclava	midas_s_1154	CRAT		CRAT	No
Propioniciclava	midas_s_5037	CRAT		CRAT	No
Propioniciclava	midas_s_58618	CRAT		CRAT	No
Propioniciclava	Propioniciclava_tarda	CRAT		CRAT	No
Propionicimonas	midas_s_49	CRAT		CRAT	Yes
Propionivibrio	Ca_Propionivibrio_aalborgensis	CRAT		CRAT	Yes
Propionivibrio	midas_s_421	CRAT	CRAT	CRAT	Yes
Prosthecobacter	midas_s_48628		CRAT	CRAT	Yes
Prosthecobacter	midas_s_48738		CRAT	CRAT	No
Prosthecomicrobium	midas_s_18464	CRAT		CRAT	No
Proteiniclasticum	midas_s_140	CRAT		CRAT	No
Proteiniclasticum	midas_s_2123	CRAT	CRAT	CRAT	No
Pseudarcicella	midas_s_52059		CRAT	CRAT	No
Pseudarcobacter	midas_s_1440	CRAT		CRAT	No
Pseudarcobacter	midas_s_1505	CRAT		CRAT	No
Pseudarcobacter	Pseudarcobacter_venerupis	CRAT		CRAT	No
Pseudochrobactrum	midas_s_3829	CRAT		CRAT	No
Pseudomonas	midas_s_10115	CRAT	CRAT	CRAT	No
Pseudomonas	midas_s_3383		CRAT	CRAT	No
Pseudorhodobacter	midas_s_10789	CRAT		CRAT	No
Pseudorhodobacter	midas_s_14705	CRAT		CRAT	No
Psychrobacter	midas_s_10472		CRAT	CRAT	No
Psychrobacter	midas_s_4811		CRAT	CRAT	No
RBG-16-49-21	midas_s_3702		CRAT	CRAT	No
Reyranella	Reyranella_massiliensis		CRAT	CRAT	No
Rhodanobacter	midas_s_21124	CRAT		CRAT	No
Rhodobacter	midas_s_16675	CRAT		CRAT	No
Rhodobacter	midas_s_29886	CRAT		CRAT	No
Rhodobacter	midas_s_47898	CRAT		CRAT	No
Rhodobacter	midas_s_63	CRAT		CRAT	Yes
Rhodococcus	midas_s_31310	CRAT		CRAT	No
Rhodococcus	midas_s_7436	CRAT		CRAT	No
Rhodococcus	midas_s_8144	CRAT		CRAT	No
Rhodococcus	midas_s_9583	CRAT		CRAT	No
Rhodoferax	midas_s_10088	CRAT		CRAT	Yes
Rhodoplanes	midas_s_10428	CRAT	CRAT	CRAT	No
Rhodoplanes	midas_s_394	CRAT		CRAT	No
Rikenellaceae_RC9_gut_group	midas_s_58	CRAT	CRAT	CRAT	No
Rivibacter	midas_s_23601	CRAT		CRAT	No
Roseimarinus	midas_s_39288		CRAT	CRAT	No
Roseobacter_clade_CHAB-I-5_lineage	midas_s_3151	CRAT		CRAT	No
Roseomonas	midas_s_28613	CRAT		CRAT	No
Roseomonas	Roseomonas_eburnea	CRAT		CRAT	No
Roseovarius	midas_s_4888	CRAT		CRAT	No
Rubellimicrobium	midas_s_61031		CRAT	CRAT	No
Rubribacterium	midas_s_31632		CRAT	CRAT	No
Rubrivivax	midas_s_12147		CRAT	CRAT	No
Ruminococcus	Ruminococcus_bromii	CRAT	CRAT	CRAT	No
Sandaracinobacter	midas_s_34242	CRAT	CRAT	CRAT	No
Sediminibacterium	midas_s_9628	CRAT		CRAT	No
Sediminibacterium	Sediminibacterium_salmoneum	CRAT		CRAT	No
SH-PL14	midas_s_25458		CRAT	CRAT	No
SH3-11	midas_s_57889		CRAT	CRAT	No
SM1A02	midas_s_23028	CRAT	CRAT	CRAT	No
Smithella	midas_s_16242	CRAT		CRAT	No
Sphaerotilus	midas_s_10807	CRAT		CRAT	No
Sphaerotilus	midas_s_14024	CRAT		CRAT	No
Sphingobacterium	Sphingobacterium_mizutaii	CRAT	CRAT	CRAT	No
Sphingobium	midas_s_24511	CRAT		CRAT	No
Sphingobium	midas_s_46278	CRAT		CRAT	No
Sphingomonas	midas_s_12091		CRAT	CRAT	No
Sphingopyxis	midas_s_21612	CRAT		CRAT	No
Sphingopyxis	Sphingopyxis_soli	CRAT		CRAT	No
Sphingosinicella	midas_s_12807	CRAT	CRAT	CRAT	No
Stella	midas_s_11123	CRAT		CRAT	No
Stella	midas_s_406	CRAT		CRAT	Yes
Stenotrophobacter	midas_s_144	CRAT		CRAT	Yes
Stenotrophobacter	midas_s_18432	CRAT		CRAT	No
Stenotrophobacter	midas_s_2272		CRAT	CRAT	Yes
Stenotrophobacter	midas_s_2599		CRAT	CRAT	No
Stenotrophomonas	midas_s_14052	CRAT	CRAT	CRAT	No
Streptococcus	midas_s_146	CRAT	CRAT	CRAT	Yes
Subgroup_10	midas_s_15458	CRAT	CRAT	CRAT	No
Subgroup_10	midas_s_4082	CRAT		CRAT	Yes
Subsaxibacter	midas_s_9963	CRAT		CRAT	No
Sulfuricurvum	Sulfuricurvum_kujiense	CRAT	CRAT	CRAT	No
Sulfuritalea	midas_s_11969	CRAT		CRAT	No
Sulfuritalea	midas_s_15503	CRAT		CRAT	No
Sulfuritalea	midas_s_21288	CRAT		CRAT	No
SWB02	midas_s_27645		CRAT	CRAT	No
SWB02	midas_s_2783	CRAT		CRAT	Yes
SWB02	midas_s_40601	CRAT	CRAT	CRAT	No
Tahibacter	midas_s_55177	CRAT	CRAT	CRAT	No
Taibaiella	midas_s_11131	CRAT	CRAT	CRAT	No
Taibaiella	midas_s_17996	CRAT	CRAT	CRAT	No
Telmatocola	midas_s_11027	CRAT		CRAT	No
Terrimonas	midas_s_12491	CRAT		CRAT	No
Terrimonas	midas_s_12525		CRAT	CRAT	No
Terrimonas	midas_s_13597	CRAT	CRAT	CRAT	No
Terrimonas	midas_s_1861	CRAT	CRAT	CRAT	Yes
Terrimonas	midas_s_3520	CRAT		CRAT	No
Terrimonas	midas_s_38432	CRAT		CRAT	No
Terrimonas	midas_s_390	CRAT		CRAT	Yes
Terrimonas	midas_s_57196		CRAT	CRAT	No
Tessaracoccus	midas_s_1048	CRAT		CRAT	No
Tessaracoccus	midas_s_1151	CRAT		CRAT	No
Tessaracoccus	midas_s_1177	CRAT		CRAT	Yes
Tetrasphaera	midas_s_1378	CRAT		CRAT	No
Tetrasphaera	midas_s_1404	CRAT	CRAT	CRAT	Yes
Tetrasphaera	midas_s_220	CRAT	CRAT	CRAT	No
Tetrasphaera	midas_s_299	CRAT		CRAT	Yes
Tetrasphaera	midas_s_328	CRAT	CRAT	CRAT	No
Tetrasphaera	midas_s_472	CRAT		CRAT	Yes
Tetrasphaera	midas_s_544	CRAT		CRAT	No
Tetrasphaera	midas_s_5540	CRAT	CRAT	CRAT	No
Tetrasphaera	Tetrasphaera_jenkinsii	CRAT	CRAT	CRAT	No
Thauera	midas_s_13846	CRAT		CRAT	No
Thauera	midas_s_22082	CRAT		CRAT	No
Thauera	midas_s_256	CRAT		CRAT	Yes
Thauera	midas_s_26	CRAT		CRAT	No
Thauera	midas_s_4232	CRAT		CRAT	No
Thermomonas	midas_s_14720	CRAT		CRAT	No
Thermomonas	midas_s_1562	CRAT		CRAT	No
Thermomonas	midas_s_203	CRAT		CRAT	Yes
Thermomonas	midas_s_20447	CRAT	CRAT	CRAT	No
Thermomonas	midas_s_40929	CRAT		CRAT	No
Thermovirga	midas_s_4320		CRAT	CRAT	No
Thermovirga	midas_s_988	CRAT		CRAT	No
Thioalkalivibrio	Thioalkalivibrio_nitratireducens	CRAT		CRAT	No
Thiobacillus	midas_s_15311	CRAT		CRAT	No
Thiobacillus	midas_s_25758	CRAT		CRAT	No
Thiobacillus	Thiobacillus_thioparus	CRAT	CRAT	CRAT	No
Thiobacillus	Thiobacillus_thiophilus	CRAT	CRAT	CRAT	No
Thiothrix	midas_s_10185	CRAT		CRAT	No
Thiothrix	midas_s_10591	CRAT	CRAT	CRAT	No
Thiothrix	midas_s_10908	CRAT	CRAT	CRAT	No
Thiothrix	midas_s_12086	CRAT	CRAT	CRAT	No
Thiothrix	midas_s_12455	CRAT		CRAT	No
Thiothrix	midas_s_12908	CRAT	CRAT	CRAT	No
Thiothrix	midas_s_14454	CRAT	CRAT	CRAT	No
Thiothrix	midas_s_2299	CRAT		CRAT	Yes
Thiothrix	midas_s_6986	CRAT	CRAT	CRAT	No
Thiothrix	Thiothrix_eikelboomii	CRAT	CRAT	CRAT	No
Truepera	midas_s_60145	CRAT	CRAT	CRAT	No
UBA6140	midas_s_12158	CRAT		CRAT	No
UKL13-1	midas_s_11795	CRAT		CRAT	No
UKL13-1	midas_s_20613	CRAT		CRAT	No
Uliginosibacterium	midas_s_13656	CRAT	CRAT	CRAT	No
Ulvibacter	midas_s_22080	CRAT		CRAT	No
Undibacterium	Undibacterium_aquatile	CRAT		CRAT	No
UTBCD1	midas_s_11724	CRAT	CRAT	CRAT	No
UTCFX1	midas_s_11381	CRAT		CRAT	No
UTCFX1	midas_s_12461	CRAT		CRAT	No
UTCFX1	midas_s_12690	CRAT		CRAT	No
UTCFX1	midas_s_9708	CRAT		CRAT	Yes
W5	midas_s_383		CRAT	CRAT	No
Xanthobacter	midas_s_24176	CRAT		CRAT	No
XBB1006	midas_s_6521	CRAT	CRAT	CRAT	No
Zoogloea	midas_s_11160	CRAT		CRAT	No
Zoogloea	midas_s_14633	CRAT		CRAT	No
Zoogloea	midas_s_16666	CRAT		CRAT	No
Zoogloea	midas_s_4920	CRAT		CRAT	No
Zoogloea	Zoogloea_oleivorans	CRAT		CRAT	No
Zoogloea	Zoogloea_oryzae	CRAT		CRAT	No
Zoogloea	Zoogloea_resiniphila	CRAT		CRAT	No
AAP99	midas_s_215	CRAT		CRAT	No
AAP99	midas_s_25506	CRAT		CRAT	No
